# Supplementary material for: Norpsilocin: freebase and fumarate salt
Source: Acta Crystallogr E Crystallogr Commun. 2020 Mar 27;76(Pt 4):589–93. doi: 10.1107/S2056989020004077 (PMC7133046; doi:10.1107/S2056989020004077)
Supplement: Supplementary file 1 [file e-76-00589-sup1.cif]

##############################################################################
#                                                                            #
# This CIF contains the data in a paper accepted for publication in          #
# Acta Crystallographica Section E. It conforms to the requirements of       #
# Notes for Authors for Acta Crystallographica Section E, and has been       #
# peer reviewed under the auspices of the IUCr Commission on Journals.       #
#                                                                            #
# Full details of the Crystallographic Information File format               #
# are given in the paper "The Crystallographic Information File (CIF):       #
# a New Standard Archive File for Crystallography" by S. R. Hall, F. H.      #
# Allen and I. D. Brown [Acta Cryst. (1991), A47, 655-685].                  #
#                                                                            #
# The current version of the core CIF dictionary is obtainable from          #
# ftp://ftp.iucr.org/pub/cif_core.dic.                                       #
#                                                                            #
# Software is freely available for graphical display of the structure(s)     #
# in this CIF. For information consult the CIF software page                 #
# http://www.iucr.org/resources/cif/software.                                #
#                                                                            #
# This file may be used for bona fide research purposes within the           #
# scientific community so long as proper attribution is given to the journal # 
# article from which it was obtained.                                        #
#                                                                            #
##############################################################################
data_I
_audit_creation_method
;
Olex2 1.3
(compiled 2020.02.04 svn.rd84adfe8 for OlexSys, GUI svn.r6032)
;
_chemical_name_systematic
;
3-[2-(Methylamino)ethyl]-1<i>H</i>-indol-4-ol
;
_chemical_name_common
;
4-Hydroxy-<i>N</i>-methyltryptamine
;
_chemical_formula_moiety     'C11 H14 N2 O'
_chemical_formula_sum     'C11 H14 N2 O'
_chemical_formula_weight     190.24
_chemical_melting_point     ?
_space_group_crystal_system     monoclinic
_space_group_name_H-M_alt     'P 1 21/c 1'
_space_group_name_Hall     '-P 2ybc'
loop_
    _space_group_symop_operation_xyz
    'x, y, z'
    '-x, y+1/2, -z+1/2'
    '-x, -y, -z'
    'x, -y-1/2, z-1/2'
_cell_length_a     9.4060(16)
_cell_length_b     8.8436(15)
_cell_length_c     12.144(2)
_cell_angle_alpha     90
_cell_angle_beta     100.601(7)
_cell_angle_gamma     90
_cell_volume     993.0(3)
_cell_formula_units_Z     4
_cell_measurement_reflns_used     9944
_cell_measurement_theta_min     2.87
_cell_measurement_theta_max     25.99
_cell_measurement_temperature     297(2)
_exptl_crystal_description     BLOCK
_exptl_crystal_colour     colourless
_exptl_crystal_size_max     0.35
_exptl_crystal_size_mid     0.2
_exptl_crystal_size_min     0.1
_exptl_crystal_density_diffrn     1.273
_exptl_crystal_density_meas     ?
_exptl_crystal_density_method     ?
_exptl_crystal_F_000     408
_exptl_absorpt_coefficient_mu     0.083
_exptl_absorpt_correction_type     multi-scan
_exptl_absorpt_process_details
;
(SADABS; Bruker, 2018)
;
_exptl_absorpt_correction_T_min     0.7164
_exptl_absorpt_correction_T_max     0.7453
_diffrn_ambient_temperature     297.15
_diffrn_source     ?
_diffrn_source_power     1.5
_diffrn_source_voltage     50.0
_diffrn_source_current     30.0
_diffrn_radiation_type     MoK\a
_diffrn_radiation_wavelength     0.71073
_diffrn_measurement_device_type     'Bruker D8 Venture CMOS'
_diffrn_measurement_method     '\f and \w scans'
_diffrn_detector_area_resol_mean     ?
_diffrn_reflns_number     35681
_diffrn_reflns_av_R_equivalents     0.0313
_diffrn_reflns_av_unetI/netI     0.0104
_diffrn_reflns_theta_min     3.188
_diffrn_reflns_theta_max     26.134
_diffrn_reflns_theta_full     25.242
_diffrn_measured_fraction_theta_max     0.987
_diffrn_measured_fraction_theta_full     0.992
_diffrn_reflns_limit_h_min     -11
_diffrn_reflns_limit_h_max     11
_diffrn_reflns_limit_k_min     -10
_diffrn_reflns_limit_k_max     10
_diffrn_reflns_limit_l_min     -14
_diffrn_reflns_limit_l_max     15
_diffrn_standards_number     0
_refine_special_details     ?
_reflns_number_total     1955
_reflns_number_gt     1687
_reflns_threshold_expression     'I > 2\s(I)'
_refine_ls_structure_factor_coef     Fsqd
_refine_ls_matrix_type     full
_refine_ls_R_factor_all     0.0448
_refine_ls_R_factor_gt     0.0375
_refine_ls_wR_factor_gt     0.0958
_refine_ls_wR_factor_ref     0.1048
_refine_ls_goodness_of_fit_ref     1.086
_refine_ls_restrained_S_all     1.070
_refine_ls_number_reflns     1955
_refine_ls_number_parameters     171
_refine_ls_number_restraints     105
_refine_ls_hydrogen_treatment     mixed
_refine_ls_weighting_scheme     calc
_refine_ls_weighting_details
              'w=1/[\s^2^(Fo^2^)+(0.0500P)^2^+0.2586P] where P=(Fo^2^+2Fc^2^)/3'
_atom_sites_solution_hydrogens     mixed
_atom_sites_solution_primary     ?
_atom_sites_solution_secondary     ?
_refine_ls_shift/su_max     0.000
_refine_ls_shift/su_mean     0.000
_refine_diff_density_max     0.204
_refine_diff_density_min     -0.144
_refine_ls_extinction_method     none
_refine_ls_extinction_coef     .
loop_
    _atom_type_symbol
    _atom_type_description
    _atom_type_scat_dispersion_real
    _atom_type_scat_dispersion_imag
    _atom_type_scat_source
    'C' 'C' 0.0033 0.0016
                         'International Tables Vol C Tables 4.2.6.8 and 6.1.1.4'
    'H' 'H' 0.0000 0.0000
                         'International Tables Vol C Tables 4.2.6.8 and 6.1.1.4'
    'N' 'N' 0.0061 0.0033
                         'International Tables Vol C Tables 4.2.6.8 and 6.1.1.4'
    'O' 'O' 0.0106 0.0060
                         'International Tables Vol C Tables 4.2.6.8 and 6.1.1.4'
_computing_data_collection
;
APEX3 (Bruker, 2018)
;
_computing_cell_refinement
;
SAINT (Bruker, 2018)
;
_computing_data_reduction
;
SAINT (Bruker, 2018)
;
_computing_structure_solution
;
SHELXT2014 (Sheldrick, 2015a)
;
_computing_structure_refinement
;
SHELXL2018 (Sheldrick, 2015b)
;
_computing_molecular_graphics
;
OLEX2 (Dolomanov <i>et al.</i>,  2009)
;
_computing_publication_material
;
publCIF (Westrip, 2010)
;
loop_
    _atom_site_type_symbol
    _atom_site_label
    _atom_site_fract_x
    _atom_site_fract_y
    _atom_site_fract_z
    _atom_site_U_iso_or_equiv
    _atom_site_adp_type
    _atom_site_calc_flag
    _atom_site_occupancy
    _atom_site_disorder_assembly
    _atom_site_disorder_group
    O O1 0.72180(10) 0.50889(10) 0.48264(7) 0.0392(3) Uani d 1 . .
    H H1 0.7503(17) 0.4189(12) 0.5019(14) 0.059 Uiso d 1 . .
    N N1 0.67378(13) 0.84618(14) 0.18771(10) 0.0460(3) Uani d 1 . .
    H H1A 0.6832(18) 0.8918(18) 0.1255(10) 0.055 Uiso d 1 . .
    C C1 0.70586(13) 0.68167(13) 0.33046(10) 0.0311(3) Uani d 1 . .
    C C2 0.77773(13) 0.56216(13) 0.39398(9) 0.0313(3) Uani d 1 . .
    C C3 0.90077(14) 0.50210(15) 0.36388(11) 0.0387(3) Uani d 1 . .
    H H3 0.949534 0.424117 0.406353 0.046 Uiso calc 1 . .
    C C4 0.95365(15) 0.55642(17) 0.27050(12) 0.0451(3) Uani d 1 . .
    H H4 1.036369 0.513198 0.252150 0.054 Uiso calc 1 . .
    C C5 0.88612(15) 0.67154(16) 0.20592(12) 0.0441(3) Uani d 1 . .
    H H5 0.920870 0.707054 0.143824 0.053 Uiso calc 1 . .
    C C6 0.76258(14) 0.73365(14) 0.23720(10) 0.0364(3) Uani d 1 . .
    C C7 0.56146(15) 0.86403(16) 0.24481(12) 0.0440(3) Uani d 1 . .
    H H7 0.486086 0.932698 0.225640 0.053 Uiso calc 1 . .
    C C8 0.57603(14) 0.76694(14) 0.33354(11) 0.0356(3) Uani d 1 . .
    C C9 0.4767(3) 0.7551(3) 0.4179(3) 0.0401(6) Uani d 0.895(3) A 1
    H H9A 0.512632 0.820479 0.481067 0.048 Uiso calc 0.895(3) A 1
    H H9B 0.478389 0.652079 0.445479 0.048 Uiso calc 0.895(3) A 1
    C C10 0.32164(18) 0.7988(2) 0.36920(16) 0.0426(4) Uani d 0.895(3) A 1
    H H10A 0.318567 0.904813 0.348540 0.051 Uiso calc 0.895(3) A 1
    H H10B 0.288874 0.740378 0.301680 0.051 Uiso calc 0.895(3) A 1
    N N2 0.22260(16) 0.77279(16) 0.44818(14) 0.0414(4) Uani d 0.895(3) A 1
    H H2 0.1338(10) 0.778(2) 0.4114(8) 0.050 Uiso d 0.895(3) A 1
    C C11 0.2400(3) 0.8822(2) 0.54022(17) 0.0644(6) Uani d 0.895(3) A 1
    H H11A 0.233857 0.982920 0.510261 0.097 Uiso calc 0.895(3) A 1
    H H11B 0.332532 0.867982 0.587682 0.097 Uiso calc 0.895(3) A 1
    H H11C 0.164866 0.867360 0.583032 0.097 Uiso calc 0.895(3) A 1
    C C9' 0.477(3) 0.724(3) 0.410(3) 0.0401(6) Uani d 0.105(3) A 2
    H H9'A 0.533638 0.706474 0.484119 0.048 Uiso calc 0.105(3) A 2
    H H9'B 0.430684 0.628565 0.384330 0.048 Uiso calc 0.105(3) A 2
    C C10' 0.3608(18) 0.8382(19) 0.4191(15) 0.050(2) Uani d 0.105(3) A 2
    H H10C 0.405248 0.936642 0.435346 0.060 Uiso calc 0.105(3) A 2
    H H10D 0.294887 0.844927 0.347824 0.060 Uiso calc 0.105(3) A 2
    N N2' 0.2784(14) 0.7990(17) 0.5074(13) 0.053(3) Uani d 0.105(3) A 2
    H H2' 0.256(4) 0.703(2) 0.500(4) 0.063 Uiso d 0.105(3) A 2
    C C11' 0.143(2) 0.884(3) 0.507(2) 0.083(6) Uani d 0.105(3) A 2
    H H11D 0.098734 0.849865 0.567605 0.125 Uiso calc 0.105(3) A 2
    H H11E 0.165025 0.990058 0.516272 0.125 Uiso calc 0.105(3) A 2
    H H11F 0.078492 0.868185 0.437255 0.125 Uiso calc 0.105(3) A 2
loop_
    _atom_site_aniso_label
    _atom_site_aniso_U_11
    _atom_site_aniso_U_22
    _atom_site_aniso_U_33
    _atom_site_aniso_U_12
    _atom_site_aniso_U_13
    _atom_site_aniso_U_23
    O1 0.0534(6) 0.0345(5) 0.0337(5) 0.0108(4) 0.0185(4) 0.0063(4)
    N1 0.0523(7) 0.0466(7) 0.0415(6) 0.0002(5) 0.0151(5) 0.0174(5)
    C1 0.0332(6) 0.0300(6) 0.0311(6) -0.0049(5) 0.0081(5) -0.0009(4)
    C2 0.0354(6) 0.0311(6) 0.0279(6) -0.0023(5) 0.0074(4) -0.0021(4)
    C3 0.0362(7) 0.0393(7) 0.0407(7) 0.0042(5) 0.0074(5) 0.0000(5)
    C4 0.0368(7) 0.0494(8) 0.0536(8) -0.0024(6) 0.0199(6) -0.0049(6)
    C5 0.0448(7) 0.0475(8) 0.0451(7) -0.0096(6) 0.0218(6) 0.0017(6)
    C6 0.0385(7) 0.0359(6) 0.0357(6) -0.0072(5) 0.0097(5) 0.0025(5)
    C7 0.0448(7) 0.0419(7) 0.0463(7) 0.0058(6) 0.0109(6) 0.0132(6)
    C8 0.0372(6) 0.0334(6) 0.0374(6) 0.0012(5) 0.0097(5) 0.0051(5)
    C9 0.0448(7) 0.0372(15) 0.0414(10) 0.0089(9) 0.0160(6) 0.0076(10)
    C10 0.0412(9) 0.0473(10) 0.0411(9) 0.0100(7) 0.0124(7) 0.0124(7)
    N2 0.0383(7) 0.0431(8) 0.0450(8) 0.0085(6) 0.0132(6) 0.0071(6)
    C11 0.0799(15) 0.0521(11) 0.0699(13) 0.0053(11) 0.0368(11) -0.0077(10)
    C9' 0.0448(7) 0.0372(15) 0.0414(10) 0.0089(9) 0.0160(6) 0.0076(10)
    C10' 0.053(5) 0.046(4) 0.053(5) 0.007(4) 0.015(4) 0.005(4)
    N2' 0.059(5) 0.046(5) 0.059(6) 0.007(5) 0.026(5) 0.001(5)
    C11' 0.066(10) 0.078(11) 0.112(13) 0.024(9) 0.038(9) 0.027(10)
_geom_special_details
;
 All esds (except the esd in the dihedral angle between two l.s. planes)
 are estimated using the full covariance matrix.  The cell esds are taken
 into account individually in the estimation of esds in distances, angles
 and torsion angles; correlations between esds in cell parameters are only
 used when they are defined by crystal symmetry.  An approximate (isotropic)
 treatment of cell esds is used for estimating esds involving l.s. planes.
;
loop_
    _geom_bond_atom_site_label_1
    _geom_bond_atom_site_label_2
    _geom_bond_site_symmetry_2
    _geom_bond_distance
    _geom_bond_publ_flag
    O1 H1 . 0.858(9) ?
    O1 C2 . 1.3662(14) ?
    N1 H1A . 0.875(9) ?
    N1 C6 . 1.3655(18) ?
    N1 C7 . 1.3753(18) ?
    C1 C2 . 1.4061(17) ?
    C1 C6 . 1.4147(17) ?
    C1 C8 . 1.4416(17) ?
    C2 C3 . 1.3823(18) ?
    C3 H3 . 0.9300 ?
    C3 C4 . 1.4042(19) ?
    C4 H4 . 0.9300 ?
    C4 C5 . 1.368(2) ?
    C5 H5 . 0.9300 ?
    C5 C6 . 1.3995(19) ?
    C7 H7 . 0.9300 ?
    C7 C8 . 1.3649(18) ?
    C8 C9 . 1.512(3) ?
    C8 C9' . 1.48(3) ?
    C9 H9A . 0.9700 ?
    C9 H9B . 0.9700 ?
    C9 C10 . 1.520(3) ?
    C10 H10A . 0.9700 ?
    C10 H10B . 0.9700 ?
    C10 N2 . 1.4729(19) ?
    N2 H2 . 0.873(9) ?
    N2 C11 . 1.464(2) ?
    C11 H11A . 0.9600 ?
    C11 H11B . 0.9600 ?
    C11 H11C . 0.9600 ?
    C9' H9'A . 0.9700 ?
    C9' H9'B . 0.9700 ?
    C9' C10' . 1.509(10) ?
    C10' H10C . 0.9700 ?
    C10' H10D . 0.9700 ?
    C10' N2' . 1.476(9) ?
    N2' H2' . 0.876(14) ?
    N2' C11' . 1.476(10) ?
    C11' H11D . 0.9600 ?
    C11' H11E . 0.9600 ?
    C11' H11F . 0.9600 ?
loop_
    _geom_angle_atom_site_label_1
    _geom_angle_atom_site_label_2
    _geom_angle_atom_site_label_3
    _geom_angle_site_symmetry_1
    _geom_angle_site_symmetry_3
    _geom_angle
    _geom_angle_publ_flag
    C2 O1 H1 . . 112.8(11) ?
    C6 N1 H1A . . 124.4(12) ?
    C6 N1 C7 . . 109.04(11) ?
    C7 N1 H1A . . 126.3(11) ?
    C2 C1 C6 . . 118.00(11) ?
    C2 C1 C8 . . 134.67(11) ?
    C6 C1 C8 . . 107.27(11) ?
    O1 C2 C1 . . 118.40(10) ?
    O1 C2 C3 . . 122.57(11) ?
    C3 C2 C1 . . 119.03(11) ?
    C2 C3 H3 . . 119.3 ?
    C2 C3 C4 . . 121.35(13) ?
    C4 C3 H3 . . 119.3 ?
    C3 C4 H4 . . 119.3 ?
    C5 C4 C3 . . 121.43(13) ?
    C5 C4 H4 . . 119.3 ?
    C4 C5 H5 . . 121.4 ?
    C4 C5 C6 . . 117.23(12) ?
    C6 C5 H5 . . 121.4 ?
    N1 C6 C1 . . 107.40(11) ?
    N1 C6 C5 . . 129.63(12) ?
    C5 C6 C1 . . 122.96(12) ?
    N1 C7 H7 . . 124.7 ?
    C8 C7 N1 . . 110.55(12) ?
    C8 C7 H7 . . 124.7 ?
    C1 C8 C9 . . 127.83(14) ?
    C1 C8 C9' . . 120.9(8) ?
    C7 C8 C1 . . 105.73(11) ?
    C7 C8 C9 . . 126.43(15) ?
    C7 C8 C9' . . 132.4(9) ?
    C8 C9 H9A . . 109.0 ?
    C8 C9 H9B . . 109.0 ?
    C8 C9 C10 . . 112.8(2) ?
    H9A C9 H9B . . 107.8 ?
    C10 C9 H9A . . 109.0 ?
    C10 C9 H9B . . 109.0 ?
    C9 C10 H10A . . 109.1 ?
    C9 C10 H10B . . 109.1 ?
    H10A C10 H10B . . 107.8 ?
    N2 C10 C9 . . 112.57(17) ?
    N2 C10 H10A . . 109.1 ?
    N2 C10 H10B . . 109.1 ?
    C10 N2 H2 . . 108.6(7) ?
    C11 N2 C10 . . 113.51(15) ?
    C11 N2 H2 . . 108.6(7) ?
    N2 C11 H11A . . 109.5 ?
    N2 C11 H11B . . 109.5 ?
    N2 C11 H11C . . 109.5 ?
    H11A C11 H11B . . 109.5 ?
    H11A C11 H11C . . 109.5 ?
    H11B C11 H11C . . 109.5 ?
    C8 C9' H9'A . . 108.6 ?
    C8 C9' H9'B . . 108.6 ?
    C8 C9' C10' . . 115(2) ?
    H9'A C9' H9'B . . 107.6 ?
    C10' C9' H9'A . . 108.6 ?
    C10' C9' H9'B . . 108.6 ?
    C9' C10' H10C . . 109.1 ?
    C9' C10' H10D . . 109.1 ?
    H10C C10' H10D . . 107.9 ?
    N2' C10' C9' . . 112.3(16) ?
    N2' C10' H10C . . 109.1 ?
    N2' C10' H10D . . 109.1 ?
    C10' N2' H2' . . 107.7(14) ?
    C10' N2' C11' . . 116.4(13) ?
    C11' N2' H2' . . 107.6(14) ?
    N2' C11' H11D . . 109.5 ?
    N2' C11' H11E . . 109.5 ?
    N2' C11' H11F . . 109.5 ?
    H11D C11' H11E . . 109.5 ?
    H11D C11' H11F . . 109.5 ?
    H11E C11' H11F . . 109.5 ?
loop_
    _geom_torsion_atom_site_label_1
    _geom_torsion_atom_site_label_2
    _geom_torsion_atom_site_label_3
    _geom_torsion_atom_site_label_4
    _geom_torsion_site_symmetry_1
    _geom_torsion_site_symmetry_2
    _geom_torsion_site_symmetry_3
    _geom_torsion_site_symmetry_4
    _geom_torsion
    _geom_torsion_publ_flag
    O1 C2 C3 C4 . . . . 178.26(11) ?
    N1 C7 C8 C1 . . . . -0.66(16) ?
    N1 C7 C8 C9 . . . . 178.33(19) ?
    N1 C7 C8 C9' . . . . -169(2) ?
    C1 C2 C3 C4 . . . . -1.01(19) ?
    C1 C8 C9 C10 . . . . -151.89(16) ?
    C1 C8 C9' C10' . . . . 169.5(18) ?
    C2 C1 C6 N1 . . . . 178.58(11) ?
    C2 C1 C6 C5 . . . . -0.01(19) ?
    C2 C1 C8 C7 . . . . -177.14(14) ?
    C2 C1 C8 C9 . . . . 3.9(3) ?
    C2 C1 C8 C9' . . . . -7.0(18) ?
    C2 C3 C4 C5 . . . . 0.4(2) ?
    C3 C4 C5 C6 . . . . 0.4(2) ?
    C4 C5 C6 N1 . . . . -178.84(14) ?
    C4 C5 C6 C1 . . . . -0.6(2) ?
    C6 N1 C7 C8 . . . . 1.39(17) ?
    C6 C1 C2 O1 . . . . -178.50(10) ?
    C6 C1 C2 C3 . . . . 0.80(17) ?
    C6 C1 C8 C7 . . . . -0.28(14) ?
    C6 C1 C8 C9 . . . . -179.24(18) ?
    C6 C1 C8 C9' . . . . 169.9(18) ?
    C7 N1 C6 C1 . . . . -1.52(15) ?
    C7 N1 C6 C5 . . . . 176.94(14) ?
    C7 C8 C9 C10 . . . . 29.3(3) ?
    C7 C8 C9' C10' . . . . -23(4) ?
    C8 C1 C2 O1 . . . . -1.9(2) ?
    C8 C1 C2 C3 . . . . 177.41(13) ?
    C8 C1 C6 N1 . . . . 1.11(14) ?
    C8 C1 C6 C5 . . . . -177.48(12) ?
    C8 C9 C10 N2 . . . . 174.34(15) ?
    C8 C9' C10' N2' . . . . -172(2) ?
    C9 C10 N2 C11 . . . . 73.1(2) ?
    C9' C10' N2' C11' . . . . -167(3) ?
loop_
    _geom_hbond_atom_site_label_D
    _geom_hbond_atom_site_label_H
    _geom_hbond_atom_site_label_A
    _geom_hbond_site_symmetry_A
    _geom_hbond_distance_DH
    _geom_hbond_distance_HA
    _geom_hbond_distance_DA
    _geom_hbond_angle_DHA
    _geom_hbond_publ_flag
    O1 H1 N2 3_666 0.858(9) 1.803(10) 2.6501(16) 168.9(16) yes
    N1 H1A O1 4_575 0.875(9) 2.037(9) 2.9092(15) 175.4(16) yes
_shelx_space_group_comment
;
The symmetry employed for this shelxl refinement is uniquely defined
by the following loop, which should always be used as a source of
symmetry information in preference to the above space-group names.
They are only intended as comments.
;
_shelx_estimated_absorpt_T_min     0.971
_shelx_estimated_absorpt_T_max     0.992
_shelx_hkl_file
;
  -3   0   0  242.88    8.80
   3   0   0  241.18    8.60
   3   0   0  254.17    8.30
  -3   0   0  245.98    7.30
  -3   0   0  242.38    7.10
   3   0   0  239.38    6.90
   3   0   0  251.87    7.30
  -3   0   0  242.38    7.30
  -3   0   0  246.48    6.90
  -4   0   0 5966.80  110.59
  -4   0   0 6070.89  110.69
  -4   0   0 6055.59  110.79
   4   0   0 5995.80  112.29
   4   0   0 6034.40  110.69
  -4   0   0 6071.19  110.59
   4   0   0 6069.89  110.79
  -4   0   0 6141.99  112.39
  -5   0   0 3199.08   63.79
   5   0   0 3230.18   61.89
   5   0   0 3279.17   63.89
  -5   0   0 3230.88   61.89
   5   0   0 3310.27   61.79
  -5   0   0 3178.48   61.59
  -5   0   0 3262.57   61.29
  -5   0   0 3294.37   61.79
  -5   0   0 3250.47   61.79
   6   0   0 1644.84   34.60
  -6   0   0 1676.23   34.00
   6   0   0 1677.53   33.30
   6   0   0 1682.03   34.60
  -6   0   0 1647.34   34.60
  -6   0   0 1621.54   34.50
   6   0   0 1700.53   37.20
  -6   0   0 1684.73   37.20
  -6   0   0 1673.13   34.80
  -6   0   0 1702.93   34.70
  -7   0   0   -0.70    3.80
  -7   0   0    0.00    4.40
  -7   0   0   -0.40    5.80
  -7   0   0   -1.30    4.70
  -7   0   0   -2.40    3.50
   7   0   0    0.20    4.20
  -7   0   0   -4.00    4.60
   7   0   0   -6.00    3.20
  -8   0   0   86.49    8.60
  -8   0   0   71.29   11.30
  -8   0   0   92.69    9.20
  -8   0   0   88.39    8.10
  -8   0   0   77.69    7.60
   8   0   0   87.49    7.60
   8   0   0   74.09    7.20
   8   0   0   84.19    6.30
  -8   0   0   78.69    7.70
  -9   0   0  660.93   19.20
  -9   0   0  669.53   23.00
  -9   0   0  654.43   19.20
   9   0   0  657.93   19.10
   9   0   0  563.64   18.20
  -9   0   0  649.04   19.50
  -9   0   0  637.04   18.10
 -10   0   0   19.70    6.10
 -10   0   0    8.80    6.60
 -10   0   0   10.80    5.70
 -10   0   0   13.90    7.10
  10   0   0   22.80    5.90
  10   0   0   19.20    5.60
 -10   0   0   11.20    8.50
 -10   0   0   14.40    5.30
 -11   0   0  201.48   17.70
 -11   0   0  205.38   12.50
 -11   0   0  206.48   12.90
 -11   0   0  227.68   15.10
 -11   0   0  208.88   14.70
  11   0   0  214.78   15.20
  -1  -1   0 2356.66   43.00
  -1   1   0 2443.66   42.80
   1   1   0 2102.29   42.70
   1   1   0 2364.46   43.00
   1   1   0 2379.56   43.00
   1   1   0 2338.37   43.10
  -2  -1   0  492.95   11.40
  -2  -1   0  495.85   11.90
  -2  -1   0  485.35   11.40
  -2  -1   0  473.75   11.70
  -2  -1   0  499.25   11.90
  -2  -1   0  488.75   12.00
   2  -1   0  481.45    9.70
   2  -1   0  475.45   10.30
  -2   1   0  489.35    9.80
   2   1   0  488.35   11.40
   2   1   0  474.45   11.60
   2   1   0  489.95   11.50
   2   1   0  493.65   11.60
   2   1   0  504.65   11.90
   2   1   0  486.55   11.80
  -2   1   0  488.05    9.40
  -2   1   0  486.05   10.30
  -2   1   0  471.65    9.80
  -2   1   0  472.35   12.00
   3  -1   0 2554.34   47.00
  -3  -1   0 2574.04   48.60
   3  -1   0 2593.44   47.40
  -3  -1   0 2553.14   48.90
  -3  -1   0 2543.35   49.30
  -3  -1   0 2572.44   48.80
   3  -1   0 2558.84   47.20
  -3  -1   0 2582.14   48.60
  -3  -1   0 2473.25   48.80
  -3   1   0 2540.05   47.30
   3   1   0 2558.74   48.90
  -3   1   0 2576.74   49.30
  -3   1   0 2564.54   47.10
  -3   1   0 2587.64   46.90
   3   1   0 2610.24   48.90
   3   1   0 2614.54   49.40
   3   1   0 2590.24   48.40
  -3   1   0 2535.95   47.30
  -4  -1   0  140.69    7.50
  -4  -1   0  148.09    8.60
  -4  -1   0  137.59    6.80
   4  -1   0  149.79    5.70
  -4  -1   0  143.09    6.90
   4  -1   0  150.88    5.90
  -4  -1   0  139.49    7.70
  -4  -1   0  141.69    7.70
   4  -1   0  151.78    4.50
  -4   1   0  146.09    5.80
   4   1   0  141.69    7.00
  -4   1   0  160.18    8.80
  -4   1   0  149.49    4.30
   4   1   0  142.89    7.80
  -4   1   0  139.09    5.70
  -4   1   0  148.19    6.00
   4   1   0  149.79    8.30
   4   1   0  139.89    7.40
   5  -1   0  180.48    6.90
  -5  -1   0  190.58    8.80
   5  -1   0  191.98    7.10
  -5  -1   0  186.78    8.80
  -5  -1   0  186.28    8.70
  -5  -1   0  177.28    9.90
  -5  -1   0  175.58    8.60
  -5  -1   0  179.78    8.00
  -5   1   0  208.78    7.30
   5   1   0  190.28    8.10
  -5   1   0  182.88    7.20
   5   1   0  180.28    8.70
   5   1   0  202.08   10.10
  -5   1   0  190.48    7.10
   5   1   0  181.48    5.20
   5   1   0  185.08    8.50
  -5   1   0  190.58   10.30
  -5   1   0  197.58    4.80
  -6  -1   0  330.97   11.80
  -6  -1   0  321.57   11.10
   6  -1   0  299.27    9.90
  -6  -1   0  317.77   13.40
  -6  -1   0  330.47   11.00
  -6  -1   0  318.27   11.70
  -6  -1   0  331.27   11.80
   6  -1   0  324.97   10.00
   6   1   0  318.77   12.90
   6   1   0  321.37    7.10
  -6   1   0  328.57   10.10
   6   1   0  303.07   11.40
  -6   1   0  315.07    9.70
   6   1   0  327.37   10.70
   6   1   0  334.47    7.00
  -6   1   0  324.37   10.40
  -6   1   0  333.67   13.60
  -6   1   0  325.07   10.00
   6   1   0  329.17   11.80
  -6   1   0  327.57   10.20
   7  -1   0  107.89    7.30
  -7  -1   0  103.99    8.80
  -7  -1   0  108.39   10.40
  -7  -1   0   90.19    8.80
   7  -1   0  110.69    7.20
  -7  -1   0   98.29    8.80
  -7  -1   0  101.89    8.10
  -7  -1   0   95.19    9.00
   7   1   0   99.39   10.80
  -7   1   0   97.89    7.50
   7   1   0  102.89    9.00
  -7   1   0  104.39    7.40
  -7   1   0  109.19    7.50
  -7   1   0  103.29   11.10
   7   1   0   96.69    8.60
  -7   1   0  113.19    6.80
   7   1   0   97.29    7.80
  -8  -1   0  190.98   11.60
  -8  -1   0  205.48   10.40
  -8  -1   0  191.58   11.80
  -8  -1   0  199.08   11.50
   8  -1   0  192.58    9.40
   8  -1   0  207.48    9.50
  -8  -1   0  203.18   14.00
  -8  -1   0  195.48   11.50
  -8   1   0  190.28   10.60
  -8   1   0  202.78   10.00
  -8   1   0  204.88   10.50
   8   1   0  193.58    9.80
  -8   1   0  195.78   14.10
  -8   1   0  188.18    9.10
   8   1   0  206.08   11.60
   8   1   0  201.38   14.20
  -8   1   0  182.38    9.40
  -9  -1   0  117.09   10.60
  -9  -1   0  122.29   10.70
   9  -1   0  100.19   11.10
  -9  -1   0  123.09    9.90
  -9  -1   0  127.89   11.20
  -9  -1   0  125.99   13.90
   9  -1   0  115.59    8.70
  -9  -1   0  121.59   11.30
  -9   1   0  129.69   13.30
  -9   1   0  126.09   11.90
   9   1   0  100.79   10.30
  -9   1   0  119.09    9.80
  -9   1   0  124.59    9.50
  -9   1   0  100.79    8.20
   9   1   0  118.49    8.50
  -9   1   0  121.49    9.10
 -10  -1   0  120.59   12.20
 -10  -1   0  118.19   12.30
  10  -1   0   88.59    8.00
 -10  -1   0  106.19   13.00
 -10  -1   0  138.99   15.40
 -10  -1   0  130.39   11.40
 -10  -1   0  145.99   11.40
  10   1   0  130.69   11.60
 -10   1   0  114.09   11.80
 -10   1   0  140.39    9.60
  10   1   0  149.19   11.30
 -10   1   0  125.59    9.30
  10   1   0  112.09    8.40
 -10   1   0  124.39   10.70
 -10   1   0  139.29    9.90
 -10   1   0  127.49   11.40
  11  -1   0   34.10    6.10
 -11  -1   0   35.90    7.30
 -11  -1   0   36.90    8.30
 -11  -1   0   45.00    8.00
 -11  -1   0   30.10    6.70
 -11  -1   0   38.40    9.70
 -11  -1   0   39.80    9.00
 -11   1   0   34.10    8.00
  11   1   0   32.70    6.90
 -11   1   0   35.40    7.80
 -11   1   0   41.90   10.40
 -11   1   0   30.10    5.80
 -11   1   0   35.50    6.30
 -11   1   0   39.90    6.40
   2  -2   0  177.58    3.90
   2  -2   0  176.98    6.30
  -2  -2   0  163.18    8.30
   2  -2   0  173.18    3.80
  -2  -2   0  172.18    8.30
  -2  -2   0  183.18    7.10
  -2  -2   0  177.18    6.70
  -2  -2   0  174.38    7.00
  -2   2   0  185.58    6.30
   2   2   0  182.08    6.50
  -2   2   0  171.88    3.80
   2   2   0  188.78   10.10
   2   2   0  170.68    8.70
  -2   2   0  168.88    5.30
   2   2   0  170.88    6.70
   2   2   0  162.18    6.60
   2   2   0  168.88    8.30
   2   2   0  170.58    7.00
  -2   2   0  176.08    3.90
  -3  -2   0  846.32   18.90
  -3  -2   0  817.62   19.10
  -3  -2   0  862.41   19.10
  -3  -2   0  845.02   19.00
  -3  -2   0  847.42   19.10
   3  -2   0  826.12   17.60
  -3  -2   0  807.52   19.10
   3  -2   0  848.72   15.90
   3   2   0  828.92   18.70
  -3   2   0  835.92   17.00
   3   2   0  846.12   19.10
  -3   2   0  829.92   15.90
   3   2   0  847.02   18.70
  -3   2   0  834.02   17.60
  -3   2   0  839.62   15.90
   3   2   0  833.92   17.80
  -3   2   0  823.62   15.50
  -3   2   0  836.12   19.00
   3   2   0  840.42   19.30
   3   2   0  828.32   19.10
   3   2   0  868.01   19.10
   4  -2   0   38.00    3.10
  -4  -2   0   38.60    4.90
  -4  -2   0   43.50    5.40
   4  -2   0   28.60    3.00
  -4  -2   0   30.80    4.30
  -4  -2   0   28.10    4.80
  -4  -2   0   30.10    5.20
  -4  -2   0   30.20    4.90
   4   2   0   28.20    4.70
   4   2   0   36.40    4.70
   4   2   0   33.70    3.20
   4   2   0   25.70    4.10
  -4   2   0   37.30    3.40
   4   2   0   32.00    5.00
  -4   2   0   33.40    3.40
  -4   2   0   26.50    4.60
   4   2   0   39.20    5.10
  -4   2   0   25.80    2.80
   4   2   0   31.10    4.70
  -4   2   0   37.20    3.20
   5  -2   0   31.40    2.90
  -5  -2   0   32.70    4.70
  -5  -2   0   36.60    5.60
  -5  -2   0   17.00    4.70
  -5  -2   0   21.80    5.10
  -5  -2   0   28.70    5.00
   5   2   0   32.50    4.60
  -5   2   0   31.20    4.30
   5   2   0   25.30    2.90
  -5   2   0   32.50    3.10
  -5   2   0   25.90    2.60
  -5   2   0   27.30    3.30
   5   2   0   29.10    4.90
  -5   2   0   33.90    5.30
   5   2   0   36.40    5.30
   5   2   0   27.00    5.00
   5   2   0   24.60    5.00
  -6  -2   0  136.49    9.20
   6  -2   0  140.59    6.10
  -6  -2   0  137.69    9.40
  -6  -2   0  135.59   10.60
  -6  -2   0  131.09    8.40
  -6  -2   0  137.19    9.10
   6  -2   0  137.49    6.00
  -6  -2   0  143.39    9.30
  -6   2   0  133.09    6.30
  -6   2   0  132.69    6.00
   6   2   0  132.69    9.90
   6   2   0  136.49    8.70
   6   2   0  137.79    5.60
   6   2   0  134.69    8.80
  -6   2   0  136.19    6.70
  -6   2   0  144.09   10.50
  -6   2   0  137.19    5.00
   6   2   0  131.39    9.20
  -7  -2   0    4.90    6.00
  -7  -2   0    1.10    5.90
  -7  -2   0    0.90    5.20
  -7  -2   0   -5.80    4.40
  -7  -2   0   -4.60    5.30
  -7  -2   0    5.90    5.70
   7  -2   0    1.20    3.10
   7  -2   0    1.30    3.00
   7   2   0   13.20    6.40
   7   2   0    3.00    2.10
   7   2   0   -8.90    4.80
  -7   2   0    0.10    5.60
  -7   2   0    5.10    3.40
   7   2   0    1.70    5.30
  -7   2   0    1.50    3.00
   7   2   0   11.60    9.30
  -7   2   0    2.30    3.10
  -7   2   0    7.90    4.10
  -8  -2   0    3.60    6.50
  -8  -2   0    1.30    5.10
   8  -2   0   12.00    3.70
  -8  -2   0    3.50    5.80
  -8  -2   0   12.00    6.70
  -8  -2   0    9.70    6.70
   8  -2   0   16.80    3.90
  -8  -2   0    9.10    6.40
   8   2   0   12.80    1.40
  -8   2   0   14.70    7.40
   8   2   0    9.10    5.90
   8   2   0   17.90    7.30
  -8   2   0    9.70    4.90
  -8   2   0   13.00    3.70
   8   2   0   11.30    6.40
  -8   2   0    7.00    3.70
   8   2   0   10.40    5.40
  -8   2   0    5.10    4.70
  -8   2   0    8.50    4.00
  -9  -2   0  266.17   16.40
  -9  -2   0  311.17   15.00
   9  -2   0  281.87   10.40
   9  -2   0  265.97   10.10
  -9  -2   0  282.87   14.30
  -9  -2   0  288.57   14.80
  -9  -2   0  272.17   14.70
  -9  -2   0  259.77   19.10
   9   2   0  254.07   14.10
   9   2   0  291.07   17.20
   9   2   0  278.47   12.30
  -9   2   0  272.37   12.00
  -9   2   0  282.47   16.70
  -9   2   0  255.97   11.70
  -9   2   0  265.67   10.40
  -9   2   0  259.97   10.60
  -9   2   0  266.87   10.50
  10  -2   0   -1.30    2.50
 -10  -2   0   -1.70    5.80
  10  -2   0    0.20    1.60
 -10  -2   0    6.90    7.60
 -10  -2   0    2.70    7.60
 -10  -2   0   -0.20    6.00
 -10  -2   0   -3.90    7.30
 -10  -2   0    8.00    6.10
  10   2   0   -1.20    5.90
 -10   2   0   11.20    7.90
 -10   2   0    5.30    4.20
 -10   2   0    2.20    4.10
 -10   2   0    1.20    5.70
  10   2   0   -2.20    6.30
  10   2   0    0.10    5.50
 -10   2   0    1.00    3.90
 -11  -2   0  140.39   12.80
 -11  -2   0  105.19   12.20
 -11  -2   0  100.09   11.00
 -11  -2   0  119.39   14.00
  11  -2   0  132.29    8.90
 -11  -2   0  133.09   12.60
 -11   2   0  119.99   11.50
 -11   2   0  149.19   16.30
 -11   2   0  123.39    9.10
  11   2   0  117.99   13.30
 -11   2   0  118.49    8.80
 -11   2   0  117.39   11.50
  11   2   0  125.99   13.30
 -11   2   0  137.79    9.20
   0  -3   0    0.20    2.40
   0  -3   0    0.10    1.30
   0  -3   0   -2.80    2.70
   0  -3   0   -3.60    2.20
   0  -3   0   -0.10    2.30
   0  -3   0   -2.20    2.50
   0   3   0   -5.30    3.20
   0   3   0    3.80    1.50
   0   3   0   -2.00    2.50
   0   3   0    0.20    2.10
   0   3   0    0.00    2.40
   0   3   0   -3.40    2.60
   0   3   0   -3.30    2.60
   0   3   0    1.30    3.30
   1  -3   0  486.15   10.00
   1  -3   0  484.25   10.60
  -1  -3   0  506.35   12.40
  -1  -3   0  488.35   10.80
  -1  -3   0  500.55   11.40
   1  -3   0  493.25   10.70
   1  -3   0  481.65   12.90
   1  -3   0  483.25   11.80
  -1  -3   0  492.15   12.40
  -1  -3   0  497.65   12.80
  -1  -3   0  494.75   12.10
  -1   3   0  493.75   10.40
   1   3   0  517.75   12.70
   1   3   0  461.05   12.20
  -1   3   0  486.95   10.30
   1   3   0  502.05   12.20
  -1   3   0  471.95   10.60
   1   3   0  469.35   12.20
   1   3   0  494.75   11.40
   1   3   0  496.75   13.10
   1   3   0  501.85   12.40
  -1   3   0  482.05   11.80
  -1   3   0  488.45   13.00
  -1   3   0  492.55   10.00
  -1   3   0  480.65   10.70
   2  -3   0   35.60    2.60
  -2  -3   0   31.70    4.40
  -2  -3   0   32.60    4.70
  -2  -3   0   35.50    4.60
   2  -3   0   27.00    2.00
   2  -3   0   29.30    3.80
  -2  -3   0   36.60    3.80
  -2  -3   0   28.00    4.10
  -2  -3   0   36.70    4.70
   2  -3   0   42.50    4.20
   2   3   0   42.70    4.70
  -2   3   0   35.70    3.20
  -2   3   0   33.70    4.00
   2   3   0   36.50    4.30
  -2   3   0   41.20    2.50
   2   3   0   33.80    4.00
  -2   3   0   33.00    1.80
  -2   3   0   34.10    1.70
   2   3   0   41.60    4.80
   2   3   0   35.00    4.80
   2   3   0   41.90    4.00
  -2   3   0   36.30    2.50
  -2   3   0   37.60    3.60
   2   3   0   31.30    4.30
  -3  -3   0    5.90    4.20
  -3  -3   0   10.40    4.30
   3  -3   0    9.90    3.30
   3  -3   0   11.90    1.30
  -3  -3   0   12.40    4.30
  -3  -3   0    5.40    4.20
  -3  -3   0    7.50    3.80
   3  -3   0   11.50    1.30
  -3  -3   0   12.70    4.10
   3   3   0   15.10    4.10
   3   3   0   10.70    4.60
   3   3   0    1.60    4.20
  -3   3   0   12.10    1.10
  -3   3   0    9.70    3.40
   3   3   0   11.80    3.50
   3   3   0   10.10    4.30
   3   3   0   10.00    3.60
  -3   3   0   15.50    3.00
  -3   3   0   14.30    2.60
   3   3   0    5.00    4.10
   4  -3   0   69.39    2.70
  -4  -3   0   82.99    7.50
  -4  -3   0   72.49    6.80
  -4  -3   0   78.39    7.20
  -4  -3   0   75.09    6.70
  -4  -3   0   66.19    6.80
  -4  -3   0   87.19    7.10
  -4   3   0   73.49    2.60
   4   3   0   74.29    5.90
   4   3   0   65.49    5.80
   4   3   0   69.09    6.70
  -4   3   0   74.19    2.80
  -4   3   0   67.09    5.60
  -4   3   0   68.89    7.20
   4   3   0   66.09    6.30
   4   3   0   78.09    7.60
  -4   3   0   75.79    2.50
   4   3   0   71.19    7.20
   4   3   0   73.39    7.70
  -4   3   0   78.09    4.60
  -5  -3   0   98.59    8.60
  -5  -3   0   90.09    8.50
   5  -3   0   96.39    3.80
  -5  -3   0   95.69    7.90
  -5  -3   0  100.19    8.50
  -5  -3   0  106.49    7.90
   5  -3   0   98.19    3.70
  -5  -3   0  106.19    8.80
  -5   3   0  100.29    5.80
  -5   3   0   94.99    3.80
  -5   3   0  105.19    4.40
   5   3   0   97.19    8.00
   5   3   0   95.49    8.60
  -5   3   0   96.79    3.60
   5   3   0  116.19    6.50
   5   3   0   94.39    8.50
   5   3   0   91.19    8.20
   5   3   0  109.39    7.70
   5   3   0   94.79    8.20
  -5   3   0   97.59    8.60
  -5   3   0  105.09    6.30
  -6  -3   0   76.49    7.50
  -6  -3   0   84.69    7.20
   6  -3   0   76.09    4.10
   6  -3   0   85.49    4.20
  -6  -3   0   74.29    7.30
  -6  -3   0   75.19    7.40
  -6  -3   0   89.09    8.20
  -6  -3   0   73.49    7.40
  -6   3   0   65.99    7.20
   6   3   0   78.99    7.90
   6   3   0   84.39    6.10
  -6   3   0   80.09    5.30
   6   3   0   68.79    7.50
  -6   3   0   72.79    5.50
  -6   3   0   84.59    4.40
  -6   3   0   80.69    4.00
   6   3   0   84.39    7.70
   6   3   0   81.49    7.70
   6   3   0   86.79    9.30
  -6   3   0   81.39    5.20
  -7  -3   0  453.95   15.90
   7  -3   0  444.96   11.00
  -7  -3   0  488.65   17.00
  -7  -3   0  464.15   17.00
  -7  -3   0  480.45   18.80
  -7  -3   0  440.36   17.50
  -7  -3   0  460.75   18.70
  -7   3   0  440.86   12.10
   7   3   0  475.35   16.40
   7   3   0  462.75   12.30
  -7   3   0  441.26   10.90
  -7   3   0  459.55   17.70
   7   3   0  444.86   15.70
  -7   3   0  439.86   12.20
   7   3   0  473.25   24.10
   7   3   0  412.56   16.20
  -7   3   0  434.06   11.10
  -8  -3   0  182.18   12.70
   8  -3   0  200.98    7.30
  -8  -3   0  194.08   13.90
  -8  -3   0  195.18   13.20
  -8  -3   0  202.78   13.40
  -8  -3   0  183.38   12.90
   8   3   0  202.38   14.50
  -8   3   0  192.98    7.60
  -8   3   0  204.28    7.30
   8   3   0  196.18   12.80
  -8   3   0  204.38    8.20
  -8   3   0  199.48    6.50
  -8   3   0  192.88    8.30
  -8   3   0  212.78   14.20
  -8   3   0  201.78    9.10
   8   3   0  205.28   14.50
  -9  -3   0    0.40    6.30
  -9  -3   0    2.60    6.40
  -9  -3   0    1.60    6.70
  -9  -3   0    9.00    6.90
  -9  -3   0   10.80    7.20
  -9  -3   0   17.70    7.70
   9  -3   0   15.30    3.30
   9   3   0    9.20   10.10
  -9   3   0    8.00    3.70
  -9   3   0    9.40    7.70
  -9   3   0    9.60    4.90
  -9   3   0    9.30    3.50
   9   3   0    1.90    7.70
  -9   3   0    6.60    3.10
   9   3   0    8.70    6.30
   9   3   0   -3.60    6.40
   9   3   0    5.30    1.80
  -9   3   0   14.00    5.10
 -10  -3   0    4.70    9.30
 -10  -3   0   -2.00    7.50
  10  -3   0    0.80    0.80
 -10  -3   0   -5.20    6.60
 -10  -3   0  -11.70    6.10
 -10  -3   0   -3.10    7.90
 -10  -3   0    7.70    8.00
  10  -3   0    0.10    3.00
 -10   3   0    0.60    3.30
 -10   3   0    2.70    3.80
 -10   3   0    1.00    3.00
 -10   3   0   -5.30    5.80
 -10   3   0    0.40    7.70
  10   3   0    0.60    6.00
 -10   3   0    3.40    3.50
 -10   3   0   -3.40    5.00
  10   3   0   -2.20    6.60
   0  -4   0 4446.85   82.99
   0  -4   0 4493.25   81.19
   0  -4   0 4459.55   83.99
   0  -4   0 4522.45   83.19
   0  -4   0 4482.75   82.09
   0  -4   0 4504.95   82.09
   0   4   0 4547.54   84.09
   0   4   0 4367.46   82.99
   0   4   0 4447.16   82.99
   0   4   0 4520.55   82.29
   0   4   0 4468.75   85.09
   0   4   0 4592.34   83.19
   0   4   0 4483.55   82.89
   1  -4   0   43.80    3.00
   1  -4   0   41.90    4.40
   1  -4   0   44.80    4.40
  -1  -4   0   53.99    5.00
  -1  -4   0   38.60    4.80
  -1  -4   0   51.19    5.20
  -1  -4   0   37.70    4.70
  -1  -4   0   43.20    4.60
  -1  -4   0   51.79    4.30
  -1  -4   0   51.99    5.40
   1  -4   0   47.40    4.50
   1   4   0   49.20    5.00
  -1   4   0   40.60    3.00
  -1   4   0   39.20    5.00
  -1   4   0   39.10    4.30
   1   4   0   42.30    4.90
  -1   4   0   46.90    4.50
  -1   4   0   39.40    3.60
   1   4   0   40.60    3.70
   1   4   0   33.20    4.30
  -1   4   0   44.40    4.20
   1   4   0   39.10    5.20
  -1   4   0   43.50    3.60
   1   4   0   37.70    4.50
   1   4   0   39.20    4.90
   2  -4   0  211.98    7.70
  -2  -4   0  204.88    8.10
  -2  -4   0  199.98    8.70
  -2  -4   0  203.48    8.70
  -2  -4   0  203.48    9.50
  -2  -4   0  200.58    7.40
  -2  -4   0  197.68    9.10
  -2  -4   0  200.78    9.00
   2  -4   0  197.78    5.90
  -2   4   0  203.58    5.90
  -2   4   0  190.18    5.80
   2   4   0  199.88    7.90
   2   4   0  214.38    9.40
   2   4   0  183.58    8.30
   2   4   0  202.58    8.50
   2   4   0  196.88    9.00
  -2   4   0  209.38    7.80
  -2   4   0  210.18    9.50
  -2   4   0  189.78    5.90
  -2   4   0  196.68    5.70
   2   4   0  197.58    9.20
   2   4   0  212.28    9.60
  -2   4   0  207.38    5.60
  -3  -4   0  356.56   11.10
  -3  -4   0  353.06   12.30
   3  -4   0  351.56    9.70
  -3  -4   0  351.26   11.50
  -3  -4   0  337.67   12.20
   3  -4   0  348.27    7.20
  -3  -4   0  323.17   11.30
  -3  -4   0  340.37   12.10
   3   4   0  352.96   12.30
  -3   4   0  344.27    9.20
  -3   4   0  338.87    7.10
  -3   4   0  335.67    9.80
   3   4   0  346.67   11.00
  -3   4   0  334.17    7.00
   3   4   0  346.37   12.10
   3   4   0  344.27   11.50
   3   4   0  341.87   11.60
   3   4   0  345.87   11.80
  -3   4   0  338.47   11.50
  -3   4   0  337.17    7.10
   3   4   0  332.77   12.00
  -4  -4   0 1028.00   24.90
  -4  -4   0 1038.20   24.90
  -4  -4   0 1025.20   24.60
  -4  -4   0 1042.60   24.20
  -4  -4   0 1032.20   24.70
  -4  -4   0 1046.00   25.20
  -4   4   0 1039.50   22.00
  -4   4   0 1001.10   19.10
   4   4   0 1021.30   25.10
   4   4   0 1031.00   24.50
  -4   4   0 1028.90   22.20
   4   4   0 1023.50   23.80
  -4   4   0 1031.60   23.60
  -4   4   0 1007.90   19.10
   4   4   0 1043.70   24.50
   4   4   0 1048.90   24.70
   4   4   0 1030.90   24.00
  -4   4   0 1034.20   24.00
   4   4   0 1036.50   25.00
  -5  -4   0   44.10    6.80
  -5  -4   0   45.60    6.20
  -5  -4   0   40.00    6.40
  -5  -4   0   63.69    7.10
  -5  -4   0   53.69    6.20
  -5  -4   0   46.40    6.20
  -5   4   0   56.39    5.20
  -5   4   0   60.79    3.30
   5   4   0   53.19    6.80
  -5   4   0   46.20    4.90
   5   4   0   49.30    6.50
   5   4   0   48.00    5.00
   5   4   0   52.39    6.50
  -5   4   0   57.39    5.10
   5   4   0   52.29    6.00
   5   4   0   54.89    6.90
  -5   4   0   59.49    6.40
   5   4   0   54.09    6.30
  -6  -4   0  410.16   15.50
  -6  -4   0  397.06   17.30
  -6  -4   0  429.86   15.60
  -6  -4   0  414.36   16.10
  -6  -4   0  407.86   15.60
   6   4   0  416.06   15.50
   6   4   0  387.26   15.30
   6   4   0  399.06   14.70
   6   4   0  412.56   15.40
   6   4   0  404.76   13.10
  -6   4   0  442.66   15.90
  -6   4   0  404.26   10.00
  -6   4   0  401.86   12.40
  -6   4   0  426.76   11.50
   6   4   0  418.16   16.00
  -7  -4   0    7.00    6.80
  -7  -4   0   17.60    7.00
  -7  -4   0   12.70    7.20
   7  -4   0   17.80    1.70
  -7  -4   0    9.10    6.20
  -7  -4   0   15.20    7.30
   7   4   0   15.80    6.30
  -7   4   0   14.00    3.50
  -7   4   0   10.30    3.70
   7   4   0    1.30    6.20
   7   4   0   10.40    6.30
  -7   4   0   13.50    3.70
   7   4   0    9.00    3.90
   7   4   0   12.30    6.00
  -8  -4   0   77.49    9.80
  -8  -4   0   52.69    8.80
  -8  -4   0   56.79    8.70
  -8  -4   0   69.99    9.30
  -8  -4   0   50.69    7.80
  -8  -4   0   66.39    9.20
   8  -4   0   54.79    3.10
  -8   4   0   58.09    5.90
  -8   4   0   68.39    9.20
  -8   4   0   64.99    5.50
   8   4   0   60.79    5.30
  -8   4   0   61.49    6.00
   8   4   0   74.29   10.90
   8   4   0   59.39    8.50
   8   4   0   46.30    8.10
  -9  -4   0    6.00    6.90
  -9  -4   0   11.50    8.10
  -9  -4   0    6.20    7.40
  -9  -4   0    4.00    6.60
   9  -4   0    1.30    1.20
  -9  -4   0   -0.20    7.60
  -9  -4   0  -12.70    6.40
   9   4   0    5.50    6.70
  -9   4   0    5.00    1.90
  -9   4   0    3.90    7.00
  -9   4   0    8.30    3.60
   9   4   0    7.80    7.10
  -9   4   0    9.00    4.60
  -9   4   0    4.90    2.00
  -9   4   0    3.90    3.20
   9   4   0   10.60    3.20
  -9   4   0   15.10    4.80
   9   4   0   16.70    8.30
   9   4   0    4.70    7.00
 -10  -4   0   34.90    8.70
 -10  -4   0   37.30    9.00
 -10  -4   0   47.20   10.20
 -10  -4   0   33.20   14.40
 -10  -4   0   35.10    8.90
 -10  -4   0   36.70    8.00
 -10   4   0   26.10    4.30
 -10   4   0   30.90    5.90
 -10   4   0   37.80    6.10
  10   4   0   32.30    8.60
 -10   4   0   40.30    7.70
 -10   4   0   31.40    4.30
  10   4   0   36.90    8.10
  10   4   0   31.30   13.60
 -10   4   0   41.00   11.60
 -10   4   0   35.20    2.90
   0  -5   0   -0.80    1.70
   0  -5   0   -1.60    3.10
   0  -5   0   -2.40    2.80
   0  -5   0    1.30    3.10
   0  -5   0    3.60    4.00
   0  -5   0   -1.90    3.00
   0   5   0   -1.20    3.60
   0   5   0    1.40    3.30
   0   5   0   -5.90    3.10
   0   5   0   -1.10    3.50
   0   5   0   -0.40    2.80
   0   5   0   -1.10    4.20
   0   5   0    0.30    3.70
  -1  -5   0   10.60    4.20
  -1  -5   0    3.70    3.60
   1  -5   0    5.30    2.90
   1  -5   0    5.70    1.60
   1  -5   0    2.60    2.80
  -1  -5   0    1.70    3.80
  -1  -5   0    4.60    3.90
  -1  -5   0   -2.20    3.60
   1  -5   0    5.60    3.60
  -1  -5   0    3.40    2.30
   1   5   0    5.30    4.70
   1   5   0   -0.20    4.00
  -1   5   0    4.70    3.10
   1   5   0    2.60    3.90
  -1   5   0    6.00    3.00
   1   5   0    5.00    4.30
  -1   5   0    4.40    3.20
   1   5   0    2.70    3.70
  -1   5   0    2.90    2.90
   1   5   0    6.00    4.40
  -1   5   0    7.10    1.70
  -1   5   0    0.20    4.40
  -1   5   0   -0.40    3.80
  -2  -5   0  325.97    9.90
  -2  -5   0  338.27   11.40
  -2  -5   0  337.87   12.20
  -2  -5   0  365.46   11.60
   2  -5   0  336.77    9.00
  -2  -5   0  354.66   10.70
  -2  -5   0  353.16   12.10
  -2  -5   0  363.06   12.20
   2  -5   0  355.96   11.00
  -2   5   0  345.17    9.00
   2   5   0  335.87   12.20
  -2   5   0  345.57    8.90
   2   5   0  346.47   12.20
   2   5   0  341.87   12.30
  -2   5   0  330.37   12.60
   2   5   0  333.07   10.60
   2   5   0  339.57   11.60
  -2   5   0  345.47   11.10
  -2   5   0  347.47    8.30
   2   5   0  357.26   13.10
   2   5   0  343.87   11.50
  -2   5   0  340.47   10.60
  -2   5   0  326.07    9.00
  -3  -5   0  229.78   10.80
  -3  -5   0  207.88    9.30
   3  -5   0  219.18    5.80
   3  -5   0  225.98    8.70
  -3  -5   0  228.38   10.80
  -3  -5   0  219.48   10.30
   3  -5   0  219.98    6.00
  -3  -5   0  217.08    9.60
  -3  -5   0  215.48   10.60
  -3  -5   0  233.58    9.20
  -3   5   0  218.68    6.20
  -3   5   0  212.38    5.70
   3   5   0  217.88    9.90
   3   5   0  210.18    9.30
  -3   5   0  226.28   10.60
   3   5   0  202.38    9.80
   3   5   0  218.98   10.80
  -3   5   0  227.38    8.70
  -3   5   0  219.68    6.20
  -3   5   0  215.48    7.00
   3   5   0  211.78   10.90
   3   5   0  231.78   10.80
  -3   5   0  222.38    5.90
   3   5   0  204.48   10.60
  -4  -5   0   66.19    7.20
  -4  -5   0   56.69    5.70
  -4  -5   0   75.89    7.60
  -4  -5   0   81.79    8.40
  -4  -5   0   96.79    9.20
  -4  -5   0   62.39    7.10
  -4   5   0   68.79    6.10
  -4   5   0   67.69    5.70
  -4   5   0   68.99    3.50
  -4   5   0   58.49    5.90
   4   5   0   76.49    7.50
   4   5   0   66.69    6.90
   4   5   0   65.39    7.10
   4   5   0   65.59    6.60
   4   5   0   71.09    7.10
   4   5   0   80.39    7.50
   4   5   0   73.09    7.70
  -4   5   0   68.69    3.40
  -4   5   0   64.99    6.30
  -5  -5   0  502.05   17.10
  -5  -5   0  467.45   16.20
  -5  -5   0  486.25   17.00
  -5  -5   0  479.75   17.30
  -5  -5   0  500.75   17.20
  -5  -5   0  500.95   16.30
   5   5   0  460.75   16.70
   5   5   0  489.65   17.20
  -5   5   0  485.65   13.20
  -5   5   0  485.05   15.40
   5   5   0  495.95   15.80
  -5   5   0  490.55   13.80
   5   5   0  488.05   18.30
  -5   5   0  478.85   15.90
   5   5   0  506.35   17.10
   5   5   0  466.95   15.90
  -5   5   0  462.55   10.20
   5   5   0  486.45   17.40
  -6  -5   0  971.80   32.00
  -6  -5   0  891.61   24.60
  -6  -5   0  907.01   24.90
  -6  -5   0  941.41   25.60
  -6  -5   0  883.61   24.50
  -6  -5   0  729.83   22.80
   6   5   0  902.41   33.70
   6   5   0  882.21   23.00
  -6   5   0  865.11   17.70
  -6   5   0  846.72   22.00
  -6   5   0  862.41   24.00
  -6   5   0  879.91   21.70
   6   5   0  853.31   23.90
   6   5   0  911.51   24.90
   6   5   0  868.91   24.50
  -6   5   0  875.81   20.20
   6   5   0  887.51   24.20
   6   5   0  888.61   25.00
  -7  -5   0  217.58   14.20
  -7  -5   0  211.38   12.80
  -7  -5   0  194.58   13.80
  -7  -5   0  221.58   14.00
  -7  -5   0  219.68   13.40
  -7   5   0  216.68    7.30
   7   5   0  219.48   11.20
   7   5   0  210.48   12.80
   7   5   0  237.48   14.20
  -7   5   0  219.08   10.30
  -7   5   0  221.68    8.90
   7   5   0  238.98   14.70
  -7   5   0  228.68   11.00
   7   5   0  222.88   13.70
  -7   5   0  226.18   13.80
   7   5   0  205.98   13.80
  -8  -5   0   70.29    9.30
  -8  -5   0   71.49    9.50
  -8  -5   0   78.69    9.50
  -8  -5   0   72.59    9.50
  -8  -5   0   52.49    9.30
  -8  -5   0   85.09    9.70
  -8   5   0   59.79    5.70
   8   5   0   66.09    9.00
  -8   5   0   69.99    6.40
   8   5   0   88.89   10.00
   8   5   0   63.89    9.20
  -8   5   0   68.19    5.90
   8   5   0   80.39    8.20
  -8   5   0   51.79    6.60
   8   5   0   59.09    8.40
  -8   5   0   78.49    9.70
  -9  -5   0   29.20   14.20
  -9  -5   0   38.30    8.50
  -9  -5   0   25.10    8.30
  -9  -5   0   30.70    8.00
  -9  -5   0   14.70    7.80
  -9   5   0   29.70    7.80
  -9   5   0   22.90    4.00
  -9   5   0   25.90    4.70
   9   5   0   40.30    9.40
   9   5   0   23.70    8.80
   9   5   0   24.10    8.10
   9   5   0   30.20    4.70
  -9   5   0   23.00    6.00
  -9   5   0   20.80    4.20
 -10  -5   0   37.50    9.60
 -10  -5   0   15.60    8.90
 -10  -5   0   27.90    8.30
 -10  -5   0   36.70    9.90
 -10  -5   0   31.60   14.90
 -10  -5   0   15.00   10.30
 -10   5   0   20.70    3.70
 -10   5   0   25.70    5.20
  10   5   0   52.89   10.00
 -10   5   0   22.20    3.50
 -10   5   0   26.60    7.20
  10   5   0   28.90   13.30
 -10   5   0   33.30    9.60
  10   5   0   12.80    8.90
 -10   5   0   20.70    5.50
 -10   5   0   28.50    3.90
  10   5   0   17.00    8.20
   0  -6   0  193.68    8.90
   0  -6   0  217.08   10.00
   0  -6   0  192.58    5.80
   0  -6   0  183.98    7.20
   0  -6   0  188.48    8.90
   0   6   0  194.28    7.90
   0   6   0  199.48    8.90
   0   6   0  196.78   11.60
   0   6   0  209.58   10.40
   0   6   0  188.88    9.10
   0   6   0  184.18    8.80
   0   6   0  211.18    9.10
   1  -6   0   82.89    6.30
  -1  -6   0   75.19    6.60
  -1  -6   0   88.19    5.00
   1  -6   0   73.29    6.00
  -1  -6   0   80.49    6.80
  -1  -6   0   82.79    7.70
  -1  -6   0   78.39    7.60
  -1  -6   0   90.99    8.70
   1  -6   0   80.19    7.40
   1   6   0   88.19    8.20
   1   6   0   78.39    8.60
   1   6   0   80.29    6.90
   1   6   0   82.99    7.60
   1   6   0   74.89    7.50
  -1   6   0   79.59    6.60
  -1   6   0   87.49    6.50
  -1   6   0   76.09    6.30
  -1   6   0   86.19    6.30
   1   6   0   81.09    7.80
   1   6   0   84.39    6.40
  -1   6   0   83.89    6.30
  -1   6   0   81.69    7.60
  -1   6   0   86.79    7.70
   2  -6   0  222.18    7.80
  -2  -6   0  224.18   10.90
  -2  -6   0  224.48    9.90
   2  -6   0  219.28    9.80
  -2  -6   0  222.08    9.70
   2  -6   0  213.68    7.50
  -2  -6   0  221.48   10.50
  -2  -6   0  232.28   10.90
  -2  -6   0  213.88    9.10
  -2  -6   0  235.68    8.30
  -2   6   0  209.98    7.90
   2   6   0  216.38   10.60
  -2   6   0  221.08    8.00
  -2   6   0  220.58    6.10
   2   6   0  218.98   11.40
   2   6   0  226.08   10.60
  -2   6   0  229.58   10.20
  -2   6   0  209.18    7.60
  -2   6   0  235.78   12.00
   2   6   0  216.18   10.80
   2   6   0  227.18    9.10
   2   6   0  218.18   10.90
  -2   6   0  221.18    7.70
   2   6   0  224.78   12.00
  -3  -6   0  945.71   24.50
  -3  -6   0  944.81   23.70
  -3  -6   0  987.00   22.90
  -3  -6   0  990.00   23.90
  -3  -6   0  977.40   25.10
   3  -6   0  940.41   19.50
  -3  -6   0  961.80   24.60
   3  -6   0  961.60   22.70
  -3  -6   0  954.20   22.00
   3  -6   0  952.20   19.40
   3   6   0  948.51   24.00
  -3   6   0  979.40   19.50
  -3   6   0  944.91   19.30
   3   6   0  986.20   25.50
   3   6   0  960.30   24.60
   3   6   0  963.30   25.00
  -3   6   0  910.01   20.00
   3   6   0  954.10   24.20
  -3   6   0  959.90   19.70
  -3   6   0  967.00   25.10
  -3   6   0  961.30   22.80
  -3   6   0  964.80   20.20
   3   6   0  981.70   24.80
   3   6   0  972.20   22.60
  -4  -6   0  816.72   26.50
  -4  -6   0  739.43   29.60
  -4  -6   0  781.12   21.40
  -4  -6   0  776.02   21.20
  -4  -6   0  754.42   20.00
  -4  -6   0  783.82   22.30
  -4  -6   0  809.12   20.90
   4   6   0  853.41   29.10
  -4   6   0  790.72   17.70
   4   6   0  795.02   22.30
   4   6   0  804.72   22.70
   4   6   0  796.22   31.10
  -4   6   0  773.22   16.30
  -4   6   0  779.02   19.50
   4   6   0  770.62   20.50
  -4   6   0  756.22   22.00
  -4   6   0  776.42   16.50
  -4   6   0  776.82   20.60
  -5  -6   0 1722.03   38.80
  -5  -6   0 1738.23   40.50
  -5  -6   0 1808.92   40.10
  -5  -6   0 1766.32   38.40
  -5  -6   0 1777.72   39.90
  -5  -6   0 1843.72   40.90
  -5  -6   0 1820.12   41.20
  -5   6   0 1732.03   36.50
   5   6   0 1760.22   39.80
   5   6   0 1738.23   40.50
  -5   6   0 1701.83   35.60
  -5   6   0 1702.43   33.10
  -5   6   0 1727.03   38.50
   5   6   0 1761.62   40.40
   5   6   0 1695.73   42.20
   5   6   0 1759.32   38.80
   5   6   0 1769.72   40.80
  -5   6   0 1754.72   39.30
  -6  -6   0   51.09    8.50
  -6  -6   0   50.89    8.70
  -6  -6   0   48.10    8.30
  -6  -6   0   49.60    8.10
  -6  -6   0   49.60    7.30
  -6   6   0   49.00    5.50
  -6   6   0   41.90    6.20
   6   6   0   40.00    8.00
   6   6   0   42.90    8.40
   6   6   0   45.80    7.60
  -6   6   0   35.10    4.80
  -6   6   0   48.50    4.00
   6   6   0   29.20    7.50
   6   6   0   39.20    6.40
  -6   6   0   56.79    7.30
   6   6   0   48.60    7.10
  -7  -6   0  366.66   16.80
  -7  -6   0  323.77   16.40
  -7  -6   0  343.37   16.30
  -7  -6   0  363.36   17.70
  -7  -6   0  362.56   16.50
   7   6   0  330.07   14.30
  -7   6   0  364.46   16.10
   7   6   0  380.36   16.80
   7   6   0  360.26   15.90
   7   6   0  350.46   16.90
  -7   6   0  357.16   13.70
  -7   6   0  325.87   12.80
  -7   6   0  343.67   11.60
  -7   6   0  332.77    9.10
   7   6   0  346.37   16.40
   7   6   0  361.96   17.50
  -8  -6   0   18.20    7.70
  -8  -6   0    8.10    7.50
  -8  -6   0   15.30    8.50
  -8  -6   0    8.70    7.90
  -8  -6   0    3.10    7.50
  -8  -6   0   18.80    7.80
  -8   6   0   13.20    5.00
   8   6   0   -1.50    6.80
   8   6   0   18.60    8.00
  -8   6   0   14.50    3.90
   8   6   0    8.60    6.70
   8   6   0   -2.60    7.60
   8   6   0    7.40    7.40
  -8   6   0   16.10    6.60
  -8   6   0    5.70    5.70
  -8   6   0   12.60    3.30
  -9  -6   0   -9.70    7.40
  -9  -6   0   13.20    8.40
  -9  -6   0    2.90    8.60
  -9  -6   0   -0.60    7.50
  -9  -6   0   -4.40    6.80
   9   6   0   -8.40    7.60
  -9   6   0    1.40    4.20
  -9   6   0    9.80    5.50
   9   6   0   -7.20    7.60
  -9   6   0    0.70    3.50
  -9   6   0    3.30    3.60
  -9   6   0    3.90    7.10
   9   6   0   13.20    8.90
   9   6   0    7.90    4.70
   0  -7   0    0.20    4.50
   0  -7   0   -5.30    4.10
   0  -7   0    0.20    1.90
   0  -7   0   -0.60    4.90
   0  -7   0   -0.60    4.10
   0  -7   0   -1.20    3.10
   0   7   0   -4.20    3.40
   0   7   0   -2.30    4.70
   0   7   0   -3.30    4.30
   0   7   0   -2.90    4.50
   0   7   0   -6.90    4.80
   0   7   0   -0.70    5.60
   0   7   0   -4.20    4.10
  -1  -7   0  650.53   18.50
   1  -7   0  664.33   16.70
  -1  -7   0  640.54   16.60
   1  -7   0  622.44   16.70
  -1  -7   0  650.73   16.70
   1  -7   0  688.93   19.10
  -1  -7   0  639.04   15.50
  -1  -7   0  655.73   18.50
  -1  -7   0  654.33   19.80
  -1   7   0  635.64   21.70
   1   7   0  638.04   16.30
  -1   7   0  638.04   19.10
   1   7   0  637.54   19.50
   1   7   0  645.64   18.40
  -1   7   0  655.93   17.10
  -1   7   0  655.53   16.90
   1   7   0  666.03   18.70
   1   7   0  678.23   25.10
  -1   7   0  647.24   16.50
  -1   7   0  637.24   16.80
   1   7   0  656.43   18.70
   1   7   0  655.93   18.60
  -1   7   0  638.14   17.10
   2  -7   0  189.88   10.60
  -2  -7   0  186.28    9.80
   2  -7   0  178.88    7.60
  -2  -7   0  204.88   11.50
  -2  -7   0  177.38   11.00
  -2  -7   0  184.58    9.70
   2  -7   0  185.58    8.10
  -2  -7   0  210.98   13.30
  -2  -7   0  180.18    7.90
   2   7   0  204.28   11.60
  -2   7   0  175.28    8.60
   2   7   0  192.78    9.20
   2   7   0  174.38   12.60
  -2   7   0  178.98   10.60
   2   7   0  190.88   17.50
  -2   7   0  186.18    8.70
  -2   7   0  190.58    8.00
  -2   7   0  188.28   15.00
  -2   7   0  187.78    9.40
   2   7   0  183.68   18.80
   2   7   0  191.08   11.20
  -2   7   0  179.08    7.90
   2   7   0  178.38   10.40
  -3  -7   0  104.39    9.10
  -3  -7   0  105.29    9.60
  -3  -7   0  108.09    8.80
  -3  -7   0  119.69    7.90
   3  -7   0  106.69    5.10
   3  -7   0  108.89    5.70
  -3  -7   0  108.49   11.10
  -3  -7   0   98.49   10.20
  -3  -7   0   88.99    8.40
   3  -7   0  131.39    9.20
   3   7   0  114.99    8.80
  -3   7   0  102.89    4.90
  -3   7   0  120.99    9.10
  -3   7   0  110.79    6.80
   3   7   0  103.79   10.70
   3   7   0  108.29    9.70
  -3   7   0   85.19   13.90
  -3   7   0  105.59    5.60
   3   7   0   94.19    8.90
   3   7   0  108.49   11.10
  -3   7   0  114.79    5.60
   3   7   0   97.59   13.20
   3   7   0  104.59   10.50
  -3   7   0  112.09    6.90
  -4  -7   0  140.19    9.70
  -4  -7   0  119.29   11.70
  -4  -7   0  145.59   10.10
  -4  -7   0  147.89   10.10
   4  -7   0  146.49    4.20
  -4   7   0  140.39    6.40
   4   7   0  144.79   12.10
   4   7   0  151.28   10.20
   4   7   0  146.89   12.60
   4   7   0  145.89   12.10
  -4   7   0  139.59    6.50
  -4   7   0  136.29   10.30
   4   7   0  152.98   12.20
  -4   7   0  146.09    6.90
  -4   7   0  140.59    3.90
  -4   7   0  141.69    9.40
   4   7   0  151.48   11.30
   4   7   0  170.88   11.90
  -5  -7   0   35.40    8.10
  -5  -7   0   56.19    7.10
  -5  -7   0   42.90    6.30
  -5  -7   0   34.30    8.20
  -5  -7   0   23.70    7.00
  -5  -7   0   46.90    8.20
   5   7   0   40.50    8.40
  -5   7   0   44.00    4.60
   5   7   0   34.70    7.00
   5   7   0   43.70    8.10
  -5   7   0   42.60    6.40
   5   7   0   44.60    7.90
  -5   7   0   29.50    8.40
  -5   7   0   41.40    5.50
  -5   7   0   40.30    3.80
   5   7   0   57.39    6.90
  -5   7   0   49.80    4.70
   5   7   0   28.40    7.40
   5   7   0   31.60    7.70
  -6  -7   0   41.00    8.00
  -6  -7   0   23.00    7.50
  -6  -7   0   28.70    8.00
  -6  -7   0   45.00    8.30
  -6  -7   0   42.20    9.90
  -6  -7   0   44.20    8.80
  -6  -7   0   44.30    7.20
   6   7   0   46.20    7.20
  -6   7   0   37.20    3.50
  -6   7   0   28.60    6.20
   6   7   0   29.30    7.70
  -6   7   0   32.30    6.90
   6   7   0   26.30    7.90
  -6   7   0   35.80    5.30
   6   7   0   39.80    8.60
  -6   7   0   40.80    5.00
   6   7   0   40.70    8.90
  -7  -7   0   11.50    7.80
  -7  -7   0   10.50    6.30
  -7  -7   0   -2.20    3.30
  -7  -7   0   24.60    8.50
  -7  -7   0   20.00    8.00
  -7  -7   0   -5.80    7.70
  -7  -7   0    7.50    7.40
   7   7   0   18.90    8.40
  -7   7   0   13.00    5.50
   7   7   0   11.80    7.20
   7   7   0    0.10    6.30
   7   7   0   -1.90    7.10
  -7   7   0   10.80    4.50
   7   7   0    3.20    7.10
  -7   7   0    3.50    6.00
   7   7   0    7.70    5.90
  -7   7   0    9.70    2.80
  -7   7   0    5.10    4.00
  -8  -7   0   13.80    8.00
  -8  -7   0   -1.90   11.20
  -8  -7   0    3.20    8.70
  -8  -7   0    5.70    6.70
  -8  -7   0   -4.00    7.00
  -8  -7   0    5.00   14.60
  -8  -7   0    2.60    7.50
   8   7   0    8.60    6.00
   8   7   0   11.00    7.40
   8   7   0    1.20   11.20
   8   7   0   13.20    8.20
   8   7   0   13.30    9.60
   8   7   0   10.60    8.80
  -8   7   0    1.20    4.00
  -8   7   0    6.90    6.50
  -8   7   0    3.70    5.20
   0  -8   0  266.27    6.50
   0  -8   0  289.47   14.00
   0  -8   0  281.77   11.90
   0  -8   0  271.37    8.50
   0  -8   0  274.37   11.60
   0   8   0  263.77   15.20
   0   8   0  271.77   10.30
   0   8   0  276.97   12.10
   0   8   0  258.97   11.90
   0   8   0  284.17   12.60
   0   8   0  281.07   12.30
   0   8   0  288.07   13.90
  -1  -8   0  252.77    8.40
  -1  -8   0  253.17   10.20
  -1  -8   0  261.07   12.30
  -1  -8   0  259.57   10.10
   1  -8   0  272.37   14.90
  -1  -8   0  234.18   13.50
   1  -8   0  239.78   10.20
  -1  -8   0  266.97   12.50
   1  -8   0  231.88   15.50
   1   8   0  261.17   12.70
   1   8   0  253.37   12.50
  -1   8   0  260.77   11.60
   1   8   0  260.17   13.50
  -1   8   0  237.18   18.80
  -1   8   0  245.08   14.40
  -1   8   0  253.87   10.80
   1   8   0  237.78   14.90
   1   8   0  250.67   10.10
   1   8   0  267.87   12.70
  -1   8   0  266.17   11.50
  -1   8   0  259.47   10.30
  -1   8   0  239.88   12.70
  -2  -8   0   21.10    5.50
   2  -8   0   22.70    6.30
  -2  -8   0    8.20    6.30
  -2  -8   0   25.80    5.70
   2  -8   0   14.60    3.70
   2  -8   0   12.10    4.10
  -2  -8   0   12.20    5.90
  -2  -8   0   21.40    3.70
  -2  -8   0   14.80    5.60
   2   8   0   17.00    6.90
   2   8   0   20.50    7.10
  -2   8   0   21.90    4.80
  -2   8   0   18.50    4.20
   2   8   0   13.10    4.50
  -2   8   0   22.80    5.30
  -2   8   0   10.80    4.00
   2   8   0   28.10    6.90
  -2   8   0   15.20    6.60
   2   8   0   25.10    7.60
  -2   8   0   16.30    5.90
   2   8   0   12.10    6.90
   2   8   0   17.30    6.30
  -2   8   0   22.50    5.20
  -3  -8   0  174.08   12.50
   3  -8   0  206.98   11.30
   3  -8   0  173.68    7.40
  -3  -8   0  174.78   11.20
  -3  -8   0  194.98    9.00
   3   8   0  182.88   13.90
   3   8   0  185.28   12.10
   3   8   0  173.38   12.50
   3   8   0  179.48   13.10
   3   8   0  168.88   12.40
  -3   8   0  171.98   11.10
  -3   8   0  175.58    7.20
  -3   8   0  176.98    8.90
   3   8   0  201.18   10.40
  -3   8   0  178.08    7.30
   3   8   0  174.38   12.80
  -3   8   0  178.58    8.80
  -3   8   0  188.38   13.60
  -4  -8   0   36.40    6.00
   4  -8   0   32.50    3.10
  -4  -8   0   26.20   12.80
  -4  -8   0   40.10    5.50
  -4  -8   0   43.50    7.30
  -4  -8   0   25.70    7.10
  -4   8   0   35.10    6.10
   4   8   0   35.10    7.90
  -4   8   0   26.70    5.70
   4   8   0   49.00    8.50
  -4   8   0   43.00    4.90
   4   8   0   30.60    7.60
   4   8   0   34.00    8.00
   4   8   0   36.50    8.00
  -4   8   0   30.30    3.00
   4   8   0   39.30   10.10
  -4   8   0   43.00    3.10
   4   8   0   32.00    5.80
  -4   8   0   35.50    4.70
  -4   8   0   20.80    7.00
  -5  -8   0   -5.00    5.10
  -5  -8   0   -9.00    6.50
  -5  -8   0   -2.20    6.90
  -5  -8   0   -1.40    4.80
  -5  -8   0  -12.70    8.00
  -5  -8   0   -7.90    6.50
  -5   8   0   -2.20    3.30
  -5   8   0    3.90    4.60
  -5   8   0   -1.30    5.80
  -5   8   0    0.70    3.50
   5   8   0   -3.00    6.70
   5   8   0    1.00    7.10
  -5   8   0   -4.00    2.80
   5   8   0    7.30    6.90
   5   8   0   -7.10    7.10
   5   8   0  -15.30    6.00
   5   8   0   -3.10    6.30
  -5   8   0    2.30    4.90
   5   8   0   -4.80    5.10
  -6  -8   0  147.29   13.60
  -6  -8   0  140.79   12.20
  -6  -8   0  148.59   12.10
  -6  -8   0  147.39   13.50
  -6  -8   0  158.38   14.80
  -6  -8   0  178.28   15.20
  -6  -8   0  144.49   13.70
   6   8   0  150.38   15.60
   6   8   0  140.39   13.50
  -6   8   0  146.69    6.60
  -6   8   0  175.08   13.20
   6   8   0  144.29   12.70
   6   8   0  150.58   13.70
   6   8   0  149.59   13.10
  -6   8   0  143.49    9.70
  -6   8   0  145.09    7.90
   6   8   0  149.29   12.70
   6   8   0  158.58   15.00
  -7  -8   0   15.00    7.10
  -7  -8   0   25.70    8.70
  -7  -8   0   18.60    8.50
  -7  -8   0   14.10    7.80
  -7  -8   0   23.60    9.20
   7   8   0   12.70    8.00
  -7   8   0   12.80    4.60
  -7   8   0    8.00    6.20
  -7   8   0   14.40    6.20
   7   8   0   13.50    7.60
   7   8   0    4.90    7.80
   7   8   0   22.60    9.30
  -7   8   0    9.30    4.90
   7   8   0   12.40    8.20
   7   8   0   21.30    7.10
   7   8   0    5.90    6.70
   0  -9   0   -1.60    2.50
   0  -9   0    1.60    4.10
   0  -9   0    3.10    3.40
   0  -9   0    0.20    4.50
   0   9   0    0.40    6.60
   0   9   0   -1.60    6.20
   0   9   0   -0.30    4.90
   0   9   0    0.70    6.80
   0   9   0   -2.50    3.90
   0   9   0   -1.70    5.80
   0   9   0   -3.20    5.00
  -1  -9   0   30.90    4.90
  -1  -9   0   38.80    5.20
   1  -9   0   47.90    6.40
   1  -9   0   22.00    6.30
   1  -9   0   44.10    5.60
  -1  -9   0   28.40    6.00
   1   9   0   41.10    5.30
   1   9   0   28.10    8.00
  -1   9   0   37.10    8.30
  -1   9   0   37.60    7.70
   1   9   0   44.50    7.40
  -1   9   0   37.10    6.70
  -1   9   0   34.20    7.30
  -1   9   0   35.70    5.70
   1   9   0   51.99    7.80
  -1   9   0   33.50    5.60
   1   9   0   31.90    7.80
   1   9   0   40.50    7.00
  -1   9   0   34.90    5.10
   1   9   0   42.80    7.80
   2  -9   0  113.59    8.10
   2  -9   0  116.39   11.20
  -2  -9   0  105.09    9.30
  -2  -9   0  115.49   11.30
  -2  -9   0  123.29   11.70
  -2  -9   0  130.99   13.10
  -2  -9   0  113.99    8.90
  -2   9   0  121.39    9.70
   2   9   0  122.89   12.00
   2   9   0  114.39   11.20
   2   9   0  136.59    8.90
  -2   9   0  117.49    8.10
   2   9   0  111.49   11.70
  -2   9   0  110.79   11.10
   2   9   0  119.39   10.90
   2   9   0  122.79   11.80
  -2   9   0  136.39    8.40
  -2   9   0  112.69    9.00
  -2   9   0  125.09   13.40
   2   9   0  110.49   11.20
  -2   9   0  135.59    9.80
  -3  -9   0   11.20    5.90
   3  -9   0   19.40    5.70
  -3  -9   0   17.10    7.40
  -3  -9   0    7.20    7.20
  -3  -9   0    7.00    6.80
  -3   9   0   13.20    5.10
   3   9   0    2.60    7.20
   3   9   0    3.30    7.10
   3   9   0   12.40    4.70
  -3   9   0    0.00    7.30
   3   9   0    1.60    7.00
   3   9   0    0.40    7.00
   3   9   0   16.20    8.10
  -3   9   0   14.10    5.30
  -3   9   0   12.10    4.70
  -3   9   0    4.50    5.00
  -3   9   0   14.70    6.00
   3   9   0   10.70    6.70
   4  -9   0   -0.10    0.80
  -4  -9   0    4.20    6.60
   4  -9   0    1.20    0.90
  -4  -9   0    5.40    6.90
  -4  -9   0    0.60    7.10
  -4  -9   0   -4.80    6.50
  -4  -9   0   -3.70    1.80
   4   9   0   11.70    7.80
   4   9   0  -14.00    6.40
  -4   9   0   -2.00    3.10
   4   9   0   -3.70    6.90
  -4   9   0    6.70    5.00
   4   9   0   -0.20    4.80
  -4   9   0    4.50    5.30
  -4   9   0    1.40    7.10
   4   9   0    0.00    7.50
   4   9   0   -5.00    7.60
  -4   9   0    1.60    4.30
  -4   9   0    3.60    4.30
   4   9   0   -5.80    8.00
  -4   9   0    2.30    1.90
  -5  -9   0   12.40    7.90
  -5  -9   0   14.00    5.90
  -5  -9   0   -0.10    7.40
  -5  -9   0    9.20    7.70
  -5  -9   0    6.10    7.30
  -5  -9   0   16.30    8.30
   5   9   0    4.60    7.90
  -5   9   0    7.40    2.30
   5   9   0    1.80    7.50
  -5   9   0   12.50    5.30
  -5   9   0    7.10    7.20
   5   9   0   -5.70    7.60
  -5   9   0    8.90    4.20
   5   9   0   12.40    7.30
  -5   9   0    8.60    4.30
   5   9   0   14.80    8.20
   5   9   0   16.20    5.90
  -5   9   0    8.30    5.30
   5   9   0    8.10    8.50
  -6  -9   0    2.60    8.60
  -6  -9   0    5.10    7.80
  -6  -9   0    7.40    6.10
  -6  -9   0   10.30    8.10
  -6  -9   0   -9.20    7.60
  -6  -9   0   19.90    8.40
  -6   9   0    9.70    5.70
  -6   9   0   15.00    7.20
   6   9   0    4.70    6.10
  -6   9   0    3.00    6.00
   6   9   0    2.30    7.50
   6   9   0   -7.10    8.50
   6   9   0   13.90    8.50
  -6   9   0    8.50    3.70
  -6   9   0    1.10    3.00
   6   9   0    9.00    8.40
   6   9   0   10.10    7.80
   6   9   0   12.10    7.30
   0 -10   0   49.40    7.40
   0 -10   0   48.60    6.60
   0 -10   0   39.10    8.30
   0  10   0   45.80    8.70
   0  10   0   41.60    7.70
   0  10   0   51.39    7.50
   0  10   0   46.80    8.10
   0  10   0   14.10   13.60
   0  10   0   42.60    5.20
   0  10   0   51.59    7.30
   1 -10   0   38.30    6.20
  -1 -10   0   32.40    4.40
  -1 -10   0   29.50    6.30
  -1 -10   0   25.60    7.90
   1 -10   0   30.70    8.20
  -1 -10   0   34.10    7.00
  -1  10   0   32.60    6.10
   1  10   0   32.90    8.00
   1  10   0   40.40    7.60
   1  10   0   30.40    8.10
  -1  10   0   25.30    7.60
  -1  10   0   38.40    7.40
   1  10   0   32.90    8.50
   1  10   0   30.80    5.10
  -1  10   0   23.10   14.30
   1  10   0   29.40    7.00
  -1  10   0   27.00    4.90
   1  10   0   27.60   14.80
  -1  10   0   35.00    7.20
  -2 -10   0   96.09    8.70
  -2 -10   0  114.29   15.90
  -2 -10   0  105.79   10.20
   2 -10   0   80.69    9.50
  -2  10   0   82.59    8.60
  -2  10   0   94.79    8.80
  -2  10   0   95.19    8.10
   2  10   0   95.79    8.40
   2  10   0   98.39   10.80
  -2  10   0   92.59   10.10
   2  10   0  111.49   11.10
   2  10   0   83.49   11.50
   2  10   0   83.19   12.60
   2  10   0  100.39    9.80
   2  10   0   82.09   16.90
   3 -10   0   62.39    6.10
  -3 -10   0   59.79    7.90
  -3 -10   0   61.49   10.00
  -3 -10   0   62.79    9.00
  -3 -10   0   64.29   10.00
  -3 -10   0   67.59    7.90
  -3  10   0   58.19    8.10
   3  10   0   51.19    9.50
  -3  10   0   72.59    7.50
  -3  10   0   54.69   13.10
   3  10   0   62.79    9.20
   3  10   0   71.29    6.80
   3  10   0   61.79   15.30
   3  10   0   50.89    9.90
  -3  10   0   61.69    6.60
   3  10   0   73.29    9.90
  -3  10   0   60.79    6.40
  -3  10   0   74.29    6.50
  -4 -10   0   19.50    8.40
  -4 -10   0   20.20    8.50
  -4 -10   0   28.50    9.20
  -4 -10   0   27.70    7.00
  -4 -10   0   38.70    8.00
   4  10   0   28.50    5.90
  -4  10   0   24.60    6.10
  -4  10   0   30.20    5.90
  -4  10   0   30.40    6.90
  -4  10   0   25.70    5.80
   4  10   0   22.00    8.10
   4  10   0   20.90    8.40
   4  10   0   22.10    8.50
   4  10   0   14.70    7.90
  -4  10   0   30.00    9.10
   4  10   0   35.40    9.40
  -4  10   0   32.30    5.80
   4  10   0   34.40    9.10
 -11   0   1    3.80    7.90
 -11   0   1   -5.00    5.50
 -11   0   1   -0.20    7.00
 -11   0   1   -1.10    5.30
  11   0  -1    5.70    3.00
 -11   0   1   -3.50    5.10
 -11   0   1   -4.50    6.70
  11   0  -1    1.30    5.40
 -10   0   1   -0.30    7.30
 -10   0   1    6.40    5.10
 -10   0   1   -5.70    4.70
 -10   0   1    3.60    6.20
 -10   0   1   -4.10    4.90
  10   0  -1   -6.30    4.40
 -10   0   1    6.10    6.40
  -9   0   1    7.70    5.10
  -9   0   1    6.50    6.50
  -9   0   1    6.00    5.00
  -9   0   1    7.30    9.20
  -9   0   1    4.20    5.10
   9   0  -1    5.80    4.80
  -9   0   1    2.70    7.10
   8   0  -1    3.20    4.30
  -8   0   1    6.20    4.50
  -8   0   1    3.60    6.50
  -8   0   1   15.90    5.80
   8   0  -1    8.20    6.20
  -8   0   1    7.20    4.70
  -8   0   1    3.00    5.00
  -7   0   1   -9.40    4.30
  -7   0   1   -1.90    4.50
  -7   0   1    0.00    3.80
   7   0  -1   -2.90    4.90
  -7   0   1   -2.10    4.10
  -7   0   1   -3.90    5.30
   7   0  -1   -9.30    3.90
  -7   0   1   -1.30    6.90
  -6   0   1   -3.20    4.60
   6   0  -1   -3.60    2.90
   6   0  -1    0.10    4.30
   6   0  -1   -3.10    3.30
  -6   0   1    1.40    3.80
  -6   0   1    4.30    3.40
   6   0  -1   -1.40    3.40
  -6   0   1   -3.70    3.80
  -6   0   1   -1.50    3.30
  -6   0   1    1.60    3.70
  -5   0   1    0.20    3.50
  -5   0   1   -4.00    3.10
  -5   0   1   -1.40    3.10
   5   0  -1   -3.40    3.00
   5   0  -1   -1.50    4.40
   5   0  -1   -3.20    3.10
  -5   0   1   -2.80    4.50
  -5   0   1   -9.40    3.30
  -5   0   1   -8.80    3.40
   5   0  -1   -4.60    2.80
   4   0  -1   -4.50    2.60
  -4   0   1   -1.20    3.10
   4   0  -1   -2.10    2.70
   4   0  -1    3.20    3.00
  -4   0   1   -2.90    2.90
  -4   0   1   -3.60    3.70
  -4   0   1    1.00    3.20
   4   0  -1   -3.10    3.60
   3   0  -1    0.10    2.30
  -3   0   1   -0.80    2.80
  -3   0   1   -2.30    2.50
   3   0  -1   -1.10    3.10
   3   0  -1   -0.20    2.10
  -3   0   1   -2.50    2.40
  -3   0   1    0.60    3.20
  -3   0   1   -2.10    2.30
  -2   0   1    1.90    2.60
  -2   0   1   -2.00    2.70
  -2   0   1    2.20    1.00
   2   0  -1   -0.20    2.30
   2   0  -1    0.60    3.30
  -2   0   1   -0.40    2.50
   2   0  -1   -0.70    2.50
   2   0  -1    2.20    2.50
  -2   0   1    2.20    3.40
  -2   0   1    4.10    2.70
   1   0   1    2.60    1.20
   1   0   1    8.40    1.80
  -1   0  -1    3.60    1.80
  -1   0  -1    6.20    1.70
  -1   0  -1    5.10    1.70
   1   0   1    4.70    1.90
   2   0   1    1.90    1.60
   2   0   1   -1.40    2.50
   2   0   1    4.80    1.70
  -2   0  -1    1.50    2.80
  -2   0  -1    3.80    2.90
  -2   0  -1    3.30    1.80
  -2   0  -1    1.10    2.80
   2   0   1    3.20    2.70
  -2   0  -1   -0.30    3.70
   2   0   1    1.80    2.80
   3   0   1   -2.00    1.40
  -3   0  -1    3.20    1.90
  -3   0  -1    2.90    2.70
   3   0   1   -1.80    2.60
  -3   0  -1    1.80    2.50
   3   0   1   -0.40    2.60
  -3   0  -1    4.30    2.80
   3   0   1   -1.90    2.40
  -3   0  -1    0.30    3.30
   4   0   1    2.60    3.00
  -4   0  -1   -1.70    2.30
   4   0   1   -1.20    3.30
  -4   0  -1   -0.50    3.60
   4   0   1   -0.30    1.60
  -4   0  -1    0.50    3.40
  -4   0  -1   -5.00    3.90
  -4   0  -1   -2.00    3.20
  -5   0  -1    2.60    2.60
   5   0   1   -2.20    3.30
  -5   0  -1   -1.80    3.60
   5   0   1    0.20    1.70
  -5   0  -1   -1.80    3.50
   5   0   1   -5.40    3.00
  -5   0  -1   -2.70    4.40
   5   0   1   -1.40    3.30
  -5   0  -1   -2.70    3.30
  -6   0  -1    0.60    3.80
   6   0   1    2.20    3.70
   6   0   1   -3.70    3.40
   6   0   1   -0.30    1.50
  -6   0  -1    2.20    5.30
  -6   0  -1    2.50    2.90
  -6   0  -1    2.60    4.10
  -6   0  -1    2.60    4.20
  -6   0  -1   -4.80    3.50
   6   0   1   -2.70    3.30
  -7   0  -1   -1.30    4.20
   7   0   1    0.00    4.00
  -7   0  -1   -4.70    4.70
   7   0   1   -1.30    1.30
  -7   0  -1   -7.80    5.80
  -7   0  -1   -2.40    4.70
  -7   0  -1    0.40    3.30
   7   0   1   -7.40    4.10
  -7   0  -1   -2.70    4.40
   7   0   1    1.20    3.70
  -8   0  -1   -1.70    5.40
   8   0   1    5.10    3.80
  -8   0  -1    2.10    4.00
  -8   0  -1   -5.40    5.30
   8   0   1   -2.50    4.40
  -8   0  -1   -2.50    6.80
   8   0   1   -3.80    4.60
  -8   0  -1   -9.90    4.50
  -8   0  -1   -5.00    4.40
  -9   0  -1   -0.70    6.00
   9   0   1    3.80    3.80
  -9   0  -1   -4.30    5.90
  -9   0  -1    1.90    5.20
   9   0   1    3.60    5.10
  -9   0  -1   -0.60    4.00
  -9   0  -1    3.00    7.10
  -9   0  -1   -5.30    5.00
   9   0   1    1.80    2.90
 -10   0  -1   -1.30    5.10
 -10   0  -1    6.60    7.50
  10   0   1   -7.30    4.80
  10   0   1    3.80    5.30
 -10   0  -1   -3.20    5.40
 -10   0  -1   -2.00    4.40
 -10   0  -1    3.80    6.80
 -10   0  -1    1.20    6.50
  11   0   1    2.20    5.60
 -11   0  -1   -0.80    4.80
 -11   0  -1    2.90    7.10
 -11   0  -1    9.60    7.50
 -11   0  -1   -0.30    8.00
 -11   0  -1   -1.90    9.20
 -11   0  -1   -7.60    5.30
  11   0   1   -0.70    4.10
  11  -1  -1  164.28   10.50
 -11  -1   1  165.08   13.70
 -11  -1   1  149.29   13.10
 -11  -1   1  174.88   12.70
 -11  -1   1  125.99   12.80
 -11  -1   1  141.39   12.50
 -11   1   1  107.29   14.00
 -11   1   1  135.49   10.20
 -11   1   1  141.49   11.90
 -11   1   1  163.48   13.20
  11   1  -1  134.89   11.40
  11   1  -1  163.98   13.90
 -11   1   1  142.59   11.40
 -11   1   1  161.08   17.00
 -10  -1   1   59.69    9.60
 -10  -1   1   37.40    6.70
 -10  -1   1   43.40    8.00
 -10  -1   1   50.49    7.40
 -10  -1   1   36.30    6.70
 -10  -1   1   38.00    8.20
 -10   1   1   46.60    7.30
 -10   1   1   44.90    7.50
 -10   1   1   37.20    9.00
 -10   1   1   43.40    7.50
 -10   1   1   31.70    5.70
 -10   1   1   39.90    6.10
  10   1  -1   43.60    7.20
   9  -1  -1   10.10    4.40
   9  -1  -1    4.60    4.20
  -9  -1   1   12.60    5.60
  -9  -1   1    8.90    6.60
  -9  -1   1   -6.60    5.00
  -9  -1   1   -3.20    7.00
  -9  -1   1    5.40    5.50
  -9  -1   1   -5.90    5.70
  -9   1   1    9.70    5.50
  -9   1   1    3.10    4.70
  -9   1   1   15.20    7.30
   9   1  -1   -1.20    3.00
   9   1  -1    6.70    4.50
   9   1  -1    5.50    5.40
  -9   1   1    7.70    4.60
  -9   1   1    2.30    4.20
  -9   1   1    6.10    5.60
   8  -1  -1   21.50    4.50
  -8  -1   1   12.40    6.10
  -8  -1   1   21.40    6.10
  -8  -1   1   20.40    6.40
   8  -1  -1   30.80    4.80
  -8  -1   1   23.80    7.30
  -8  -1   1   21.80    6.00
  -8  -1   1   19.50    5.60
  -8   1   1   26.40    5.70
  -8   1   1   14.60    6.70
  -8   1   1   20.10    4.70
  -8   1   1   22.30    4.70
   8   1  -1   20.60    5.90
   8   1  -1   15.00    6.00
   8   1  -1   21.60    5.00
  -8   1   1   16.80    4.50
  -8   1   1   30.60    5.60
   8   1  -1   16.90    6.00
  -7  -1   1   16.70    5.70
   7  -1  -1   14.90    3.80
  -7  -1   1   11.70    5.50
  -7  -1   1   15.70    4.60
  -7  -1   1   11.40    5.10
  -7  -1   1   15.90    5.10
  -7  -1   1   15.40    6.00
   7  -1  -1   12.40    5.90
  -7   1   1   23.50    4.80
   7   1  -1    9.50    4.60
  -7   1   1   20.10    4.20
   7   1  -1   12.50    5.50
   7   1  -1   21.60    4.60
  -7   1   1   19.40    4.60
  -7   1   1   10.70    3.90
  -7   1   1   15.50    3.90
   7   1  -1   19.00    5.40
  -7   1   1   28.90    6.20
  -6  -1   1   22.80    5.90
  -6  -1   1   33.80    5.10
  -6  -1   1   28.40    4.50
  -6  -1   1   25.60    4.70
   6  -1  -1   43.70    6.60
   6  -1  -1   31.00    3.80
   6  -1  -1   30.30    3.70
  -6  -1   1   21.50    5.20
  -6  -1   1   22.60    5.00
  -6   1   1   29.00    4.20
  -6   1   1   33.30    3.80
   6   1  -1   24.70    4.80
  -6   1   1   31.70    3.90
   6   1  -1   29.90    4.50
   6   1  -1   21.50    4.50
  -6   1   1   33.70    4.20
  -6   1   1   27.00    5.50
   6   1  -1   29.50    5.30
  -5  -1   1  103.69    7.30
  -5  -1   1  108.39    7.30
   5  -1  -1   99.69    5.60
  -5  -1   1  117.29    7.30
  -5  -1   1  103.69    9.00
  -5  -1   1   93.09    7.20
  -5  -1   1  100.89    7.40
   5  -1  -1  101.29    5.50
   5  -1  -1  113.49    8.50
   5   1  -1  114.89    8.60
  -5   1   1  103.49    5.70
   5   1  -1  101.79    7.20
  -5   1   1  103.69    5.60
   5   1  -1  104.99    7.30
   5   1  -1  115.59    3.10
   5   1  -1  106.39    6.60
  -5   1   1  111.49    8.40
  -5   1   1  100.19    5.70
   4  -1  -1 3281.57   60.29
  -4  -1   1 3249.27   61.99
   4  -1  -1 3215.48   60.29
  -4  -1   1 3201.88   61.89
  -4  -1   1 3275.77   61.89
  -4  -1   1 3291.37   63.09
  -4  -1   1 3321.77   61.89
   4  -1  -1 3328.97   62.89
  -4  -1   1 3205.28   61.69
  -4   1   1 3281.47   62.79
   4   1  -1 3271.67   61.49
  -4   1   1 3215.78   60.29
   4   1  -1 3283.47   62.99
  -4   1   1 3294.07   60.19
   4   1  -1 3244.88   61.39
  -4   1   1 3253.37   60.09
   4   1  -1 3278.47   61.89
  -4   1   1 3235.98   60.19
   4   1  -1 3253.67   61.99
  -4   1   1 3237.58   58.89
   4   1  -1 3346.37   59.29
  -3  -1   1  975.80   20.70
  -3  -1   1  961.60   20.60
  -3  -1   1  983.90   21.40
  -3  -1   1  998.10   21.50
   3  -1  -1  964.60   21.10
   3  -1  -1  957.40   18.80
  -3  -1   1  984.70   20.80
  -3  -1   1  943.31   21.60
   3   1  -1  970.60   20.70
   3   1  -1  954.30   20.50
   3   1  -1  984.90   21.30
   3   1  -1  984.60   20.60
  -3   1   1  985.30   18.90
  -3   1   1  963.30   18.60
  -3   1   1  954.90   18.60
  -3   1   1 1027.90   20.60
   3   1  -1 1015.20   18.80
  -3   1   1  944.31   22.20
  -2  -1   1 2390.36   44.90
  -2  -1   1 2373.76   45.00
  -2  -1   1 2386.66   44.10
  -2  -1   1 2443.66   45.10
  -2  -1   1 2372.96   45.00
   2  -1  -1 2351.26   44.90
   2  -1  -1 2359.26   43.30
  -2  -1   1 2346.77   45.10
  -2  -1   1 2394.36   45.50
   2   1  -1 2365.76   45.10
   2   1  -1 2386.56   45.40
   2   1  -1 2430.66   44.90
   2   1  -1 2422.96   45.00
  -2   1   1 2395.46   44.80
   2   1  -1 2436.36   45.20
   2   1  -1 2491.15   44.10
  -2   1   1 2371.36   44.90
  -2   1   1 2409.56   43.30
  -1  -1   1 2710.43   49.80
   1  -1   1 1185.98   22.50
  -1  -1  -1 1199.58   23.40
   1  -1   1 1194.68   23.20
   1  -1   1 1204.88   22.60
   1  -1   1 1222.28   22.20
  -1  -1  -1 1188.78   22.80
  -1  -1  -1 1202.18   23.50
  -1  -1  -1 1197.68   23.30
  -1  -1  -1 1166.98   23.10
  -1  -1  -1 1176.88   23.20
  -1  -1  -1 1231.08   23.40
   1   1   1 1189.78   23.20
   1   1   1 1192.38   23.40
   1   1   1 1170.78   22.90
  -1   1  -1 1196.48   22.50
  -1   1  -1 1188.68   22.40
   1   1   1 1191.08   23.40
  -1   1  -1 1204.28   23.20
   1   1   1 1238.58   23.40
  -1   1  -1 1218.18   22.60
  -1   1  -1 1196.88   21.70
  -3  -1  -1  155.48    7.50
  -3  -1  -1  150.88    6.10
   3  -1   1  151.88    5.40
   3  -1   1  161.68    5.30
   3  -1   1  162.38    5.60
  -3  -1  -1  154.78    6.50
  -3  -1  -1  162.28    7.30
  -3  -1  -1  151.18    7.00
  -3  -1  -1  167.58    7.20
   3  -1   1  156.28    4.70
  -3   1  -1  167.28    5.70
   3   1   1  153.68    6.30
  -3   1  -1  163.38    5.20
   3   1   1  143.59    7.30
  -3   1  -1  154.18    8.20
  -3   1  -1  156.98    5.50
   3   1   1  146.89    7.00
   3   1   1  151.48    7.00
  -3   1  -1  145.19    4.20
  -3   1  -1  155.08    5.80
   3   1   1  153.38    6.00
  -4  -1  -1  170.58    8.20
  -4  -1  -1  176.18    8.90
  -4  -1  -1  164.68    8.20
   4  -1   1  175.08    6.70
  -4  -1  -1  193.88    7.30
  -4  -1  -1  172.48    7.60
  -4  -1  -1  177.88    8.30
   4  -1   1  178.48    5.60
   4  -1   1  177.08    5.80
   4  -1   1  176.28    6.80
  -4   1  -1  182.48    5.70
  -4   1  -1  177.28    9.60
  -4   1  -1  174.98    5.50
  -4   1  -1  172.08    6.90
   4   1   1  178.78    9.30
   4   1   1  175.48    7.70
  -4   1  -1  168.68    7.70
  -4   1  -1  182.38    6.80
   4   1   1  169.18    8.20
   4   1   1  179.78    7.10
   4   1   1  183.68    8.30
   5  -1   1 1382.46   26.60
   5  -1   1 1393.56   26.60
  -5  -1  -1 1383.96   29.80
  -5  -1  -1 1344.07   29.50
   5  -1   1 1364.06   28.20
  -5  -1  -1 1384.66   28.60
   5  -1   1 1384.46   28.10
  -5  -1  -1 1379.26   30.90
  -5  -1  -1 1364.06   29.50
  -5  -1  -1 1410.06   29.60
   5   1   1 1359.66   28.90
  -5   1  -1 1372.86   28.20
  -5   1  -1 1360.96   28.10
   5   1   1 1405.96   26.70
   5   1   1 1347.67   29.60
   5   1   1 1361.86   29.50
  -5   1  -1 1385.96   31.10
  -5   1  -1 1388.06   26.50
  -5   1  -1 1356.06   28.10
  -5   1  -1 1316.97   26.80
   5   1   1 1340.97   30.60
   6  -1   1  404.46    9.30
   6  -1   1  400.66   11.80
  -6  -1  -1  395.16   13.30
  -6  -1  -1  390.36   12.00
   6  -1   1  395.26    9.70
   6  -1   1  375.86   11.40
  -6  -1  -1  396.06   13.20
  -6  -1  -1  394.86   12.70
  -6  -1  -1  397.16   13.40
  -6  -1  -1  404.26   14.80
  -6   1  -1  391.46   11.70
   6   1   1  389.46   13.30
  -6   1  -1  386.26   14.60
  -6   1  -1  389.06   12.00
   6   1   1  401.06    9.30
  -6   1  -1  393.26   10.40
   6   1   1  378.06   12.10
  -6   1  -1  381.26   11.70
  -7  -1  -1  203.78   11.20
  -7  -1  -1  217.48    9.70
  -7  -1  -1  201.18   10.80
  -7  -1  -1  226.88   11.20
   7  -1   1  206.28    5.60
   7  -1   1  206.98    9.40
   7  -1   1  214.08    9.20
  -7  -1  -1  196.38   10.70
  -7  -1  -1  203.48   12.60
   7  -1   1  208.68    6.70
  -7   1  -1  218.48    9.60
   7   1   1  211.58   11.10
   7   1   1  209.98    9.60
  -7   1  -1  222.18    9.80
  -7   1  -1  217.78   13.40
   7   1   1  213.98   10.60
  -7   1  -1  223.08    9.60
   7   1   1  210.48    5.90
  -7   1  -1  202.88    9.60
  -7   1  -1  205.18    8.00
  -8  -1  -1   -1.40    5.50
  -8  -1  -1    5.70    4.70
   8  -1   1    3.00    7.20
  -8  -1  -1    9.10    7.20
   8  -1   1    3.00    6.50
  -8  -1  -1    1.90    5.30
  -8  -1  -1    5.10    6.80
  -8   1  -1    3.20    3.50
  -8   1  -1   13.40    5.30
  -8   1  -1   -1.60    6.10
   8   1   1    1.20    4.90
  -8   1  -1    0.60    5.20
   8   1   1    5.80    5.60
  -8   1  -1   -2.70    7.30
   8   1   1   -7.00    4.50
  -8   1  -1    2.30    7.80
  -9  -1  -1    1.20    5.70
   9  -1   1   11.90    4.70
   9  -1   1    8.80    4.70
  -9  -1  -1    7.10    7.00
  -9  -1  -1    4.30    6.50
  -9  -1  -1   -0.70    6.30
  -9  -1  -1   -0.30    4.70
  -9  -1  -1    7.40    6.00
  -9   1  -1   -1.70    3.70
  -9   1  -1    7.60    9.30
  -9   1  -1    9.40    4.80
  -9   1  -1    7.40    5.00
   9   1   1   -2.80    5.40
   9   1   1    0.80    4.90
  -9   1  -1    6.20    6.00
  -9   1  -1    3.60    7.20
 -10  -1  -1   17.00    6.80
 -10  -1  -1   17.10    5.70
 -10  -1  -1   18.00    7.60
  10  -1   1   14.40    4.90
 -10  -1  -1   14.20    7.50
  10  -1   1   16.70    5.40
 -10  -1  -1   12.20    8.30
 -10  -1  -1   24.10    6.90
 -10   1  -1    2.20    6.20
 -10   1  -1   15.60    8.50
  10   1   1   10.50    6.00
 -10   1  -1   18.00    4.40
 -10   1  -1   11.50    5.40
  10   1   1   17.10    6.30
  10   1   1   12.10    4.90
 -10   1  -1    6.30    6.30
 -10   1  -1   16.30    5.60
 -11  -1  -1   13.20    7.10
 -11  -1  -1   18.30    6.20
  11  -1   1   22.20    6.00
 -11  -1  -1    9.80    7.00
 -11  -1  -1   26.60    9.90
 -11  -1  -1    8.70    8.90
 -11   1  -1   10.50    8.80
 -11   1  -1   24.70    5.90
 -11   1  -1   15.20    5.90
  11   1   1   26.20    6.90
 -11   1  -1   13.10    7.20
 -11   1  -1   13.30    4.80
  11   1   1   15.40    6.90
  11   1   1   17.30    4.80
 -11   1  -1   20.00    7.40
  11  -2  -1   -1.30    4.40
 -11  -2   1   16.70    7.10
 -11  -2   1   -0.90    8.10
 -11  -2   1   -0.10    6.20
 -11  -2   1    0.50    6.80
  11  -2  -1    2.90    1.60
 -11   2   1   -7.90    8.40
 -11   2   1   -5.00    6.00
 -11   2   1    7.40    4.00
 -11   2   1   -6.80    4.80
  11   2  -1   -0.50    6.30
 -11   2   1   -3.40    6.30
 -11   2   1    5.10    4.30
 -10  -2   1    2.10    6.70
  10  -2  -1    0.40    3.50
 -10  -2   1    4.80    5.90
 -10  -2   1    5.20    6.20
 -10  -2   1   -1.40    7.00
  10  -2  -1    1.20    1.30
 -10  -2   1    8.40    6.20
 -10  -2   1    5.40    7.70
  10   2  -1    3.80    6.00
  10   2  -1    2.30    8.40
  10   2  -1    3.90    5.20
 -10   2   1    5.20    4.60
 -10   2   1    0.00    3.70
 -10   2   1    0.00    5.80
  10   2  -1    8.10    6.40
 -10   2   1    1.80    4.20
 -10   2   1   -3.00    7.10
  -9  -2   1  100.79    9.80
  -9  -2   1   83.89    9.30
  -9  -2   1   96.99   11.20
  -9  -2   1   86.09    9.10
  -9  -2   1   95.09    8.80
   9  -2  -1   82.89    6.50
  -9  -2   1   75.59    8.50
  -9   2   1   83.69    8.70
   9   2  -1  106.49    9.00
  -9   2   1   93.79    8.20
  -9   2   1   82.29    6.80
   9   2  -1   75.69    9.60
   9   2  -1   77.19    8.80
  -9   2   1   84.89    6.90
  -9   2   1   87.89    8.40
  -9   2   1  103.49   10.60
   8  -2  -1  400.16   11.90
  -8  -2   1  431.16   16.50
  -8  -2   1  420.16   16.20
  -8  -2   1  418.66   15.90
  -8  -2   1  420.06   16.20
  -8  -2   1  424.86   15.60
  -8  -2   1  456.55   18.50
   8  -2  -1  429.56   12.10
  -8   2   1  414.56   12.30
  -8   2   1  429.96   17.70
   8   2  -1  432.86   18.10
  -8   2   1  414.56   12.10
   8   2  -1  424.96   15.90
   8   2  -1  429.76   14.50
  -8   2   1  439.16   13.30
  -8   2   1  431.76   13.50
  -8   2   1  416.96   13.10
   8   2  -1  435.46   16.20
  -7  -2   1   70.39    7.70
   7  -2  -1   68.09    5.40
  -7  -2   1   73.79    8.00
  -7  -2   1   68.59    7.00
  -7  -2   1   58.99    7.60
  -7  -2   1   56.59    6.90
  -7  -2   1   68.49    7.90
   7  -2  -1   69.69    5.40
  -7   2   1   54.39    5.30
   7   2  -1   67.99    7.80
  -7   2   1   60.89    5.40
  -7   2   1   62.79    5.70
  -7   2   1   60.49    5.50
   7   2  -1   68.39    6.90
   7   2  -1   69.39    7.20
  -7   2   1   70.79    8.10
   7   2  -1   65.89    7.10
   7   2  -1   65.29    3.30
  -6  -2   1  525.15   16.00
   6  -2  -1  524.85   12.30
  -6  -2   1  533.55   17.20
  -6  -2   1  544.65   16.10
  -6  -2   1  507.85   15.80
  -6  -2   1  552.94   15.80
  -6  -2   1  538.45   16.20
  -6   2   1  539.05   12.90
  -6   2   1  507.55   12.70
   6   2  -1  543.85   16.00
   6   2  -1  529.05   16.10
  -6   2   1  520.75   11.30
  -6   2   1  518.15   16.70
   6   2  -1  530.35   11.80
  -6   2   1  521.25   12.40
  -6   2   1  507.35   13.70
   6   2  -1  550.84   17.20
   6   2  -1  553.64   15.40
  -5  -2   1   97.69    7.30
  -5  -2   1  104.69    8.90
  -5  -2   1   90.79    7.90
  -5  -2   1  102.09    7.80
  -5  -2   1  101.49    7.70
  -5  -2   1  106.19    8.00
   5  -2  -1  108.49    4.40
   5   2  -1  111.29    7.60
  -5   2   1  115.79    8.50
  -5   2   1  101.19    4.50
  -5   2   1  105.29    4.60
   5   2  -1  107.69    7.40
  -5   2   1   94.39    4.60
   5   2  -1   99.09    7.60
   5   2  -1   99.39    4.90
  -5   2   1  103.29    4.30
   5   2  -1  106.39    8.70
   5   2  -1  103.79    7.70
   4  -2  -1    7.60    1.60
  -4  -2   1    5.40    3.80
  -4  -2   1    8.80    4.40
   4  -2  -1   11.40    2.00
  -4  -2   1    5.90    4.20
  -4  -2   1    5.70    4.20
  -4  -2   1    5.70    4.10
  -4  -2   1   14.90    4.60
   4   2  -1    4.50    3.90
  -4   2   1    8.50    1.80
   4   2  -1    7.10    4.00
  -4   2   1   14.20    4.40
   4   2  -1    2.10    4.00
   4   2  -1    9.20    2.50
  -4   2   1    4.40    2.30
   4   2  -1    6.70    4.00
   4   2  -1    2.10    3.70
   4   2  -1    9.80    3.80
  -4   2   1    9.30    1.70
  -4   2   1    9.50    1.80
  -3  -2   1 1085.09   23.50
  -3  -2   1 1076.49   23.20
  -3  -2   1 1080.09   23.40
  -3  -2   1 1070.99   23.20
  -3  -2   1 1095.19   23.20
  -3  -2   1 1057.09   23.20
  -3   2   1 1066.89   24.10
  -3   2   1 1050.09   22.50
   3   2  -1 1092.59   23.40
   3   2  -1 1074.09   22.90
  -3   2   1 1060.09   21.80
   3   2  -1 1072.19   23.30
   3   2  -1 1100.29   23.20
   3   2  -1 1057.39   23.40
   3   2  -1 1110.99   22.00
   3   2  -1 1073.99   22.90
  -2  -2   1   -0.30    2.50
  -2  -2   1    2.90    3.10
  -2  -2   1    0.40    5.40
  -2  -2   1   -0.30    3.20
  -2  -2   1    2.00    3.00
  -2  -2   1    3.70    3.70
  -2  -2   1   -0.40    2.90
  -2   2   1    0.80    2.20
  -2   2   1    0.10    2.20
   2   2  -1    2.10    2.50
   2   2  -1    0.90    2.90
   2   2  -1   -3.00    3.70
  -2   2   1    1.60    2.00
   2   2  -1    0.70    3.50
  -2   2   1    4.10    2.20
   2   2  -1    1.30    3.70
   2   2  -1    1.30    3.00
   2   2  -1   -2.20    3.00
   1  -2  -1    5.20    2.10
  -1  -2   1    4.30    3.30
  -1  -2   1    5.90    3.10
  -1  -2   1    5.80    3.10
  -1  -2   1    1.50    2.90
  -1  -2   1    6.20    3.20
   1  -2  -1    8.40    2.60
  -1  -2   1    8.70    3.10
  -1  -2   1    8.60    3.00
   1  -2  -1   10.70    1.70
   1   2  -1    1.90    3.10
   1   2  -1    7.10    3.40
   1   2  -1   10.50    3.10
   1   2  -1    7.50    3.10
   1   2  -1   10.40    3.20
  -1   2   1   10.00    2.80
   1   2  -1    1.70    3.00
   1   2  -1    1.50    3.00
  -1   2   1    4.80    1.50
  -1   2   1    9.20    1.90
  -1   2   1    6.10    1.40
  -1   2   1    6.00    1.80
  -1   2   1    5.60    2.10
   0  -2  -1   25.10    3.40
   0  -2  -1   23.60    2.70
   0  -2  -1   28.40    3.00
   0  -2   1   31.80    3.30
   0  -2  -1   32.90    2.70
   0  -2  -1   27.10    3.00
   0  -2  -1   26.60    2.90
   0  -2   1   29.90    3.20
   0  -2   1   29.90    2.90
   0  -2   1   17.80    3.50
   0  -2   1   23.60    2.90
   0  -2   1   30.60    3.20
   0   2  -1   23.60    3.20
   0   2   1   25.70    3.10
   0   2   1   23.60    3.00
   0   2   1   24.30    3.00
   0   2   1   23.10    2.60
   0   2  -1   24.40    3.80
   0   2  -1   29.40    3.30
   0   2   1   25.50    3.10
   0   2  -1   21.30    2.90
   0   2   1   26.90    3.70
   0   2  -1   24.50    3.10
   0   2   1   31.90    2.00
   0   2  -1   18.70    2.90
  -2  -2  -1 1198.78   24.20
  -2  -2  -1 1180.08   25.20
  -2  -2  -1 1199.08   24.70
   2  -2   1 1252.97   23.10
   2  -2   1 1186.98   24.50
  -2  -2  -1 1222.68   24.90
   2  -2   1 1222.58   22.70
  -2  -2  -1 1204.78   25.10
   2  -2   1 1158.88   24.70
   2   2   1 1215.38   25.20
   2   2   1 1212.18   24.70
   2   2   1 1204.38   25.20
  -2   2  -1 1228.18   23.00
   2   2   1 1189.88   24.20
   2   2   1 1224.88   24.80
  -2   2  -1 1199.18   22.70
   2   2   1 1240.98   26.70
  -2   2  -1 1217.08   24.50
  -2   2  -1 1206.98   22.70
  -3  -2  -1 4897.61   89.19
  -3  -2  -1 4731.53   88.69
  -3  -2  -1 4793.62   88.99
  -3  -2  -1 4682.83   88.79
   3  -2   1 4803.32   88.09
  -3  -2  -1 4766.32   89.29
  -3  -2  -1 4787.42   89.19
   3   2   1 4789.02   88.79
  -3   2  -1 4762.32   87.89
   3   2   1 4728.43   88.89
   3   2   1 4813.02   89.19
   3   2   1 4790.12   88.69
   3   2   1 4848.51   89.39
   4  -2   1  764.82   16.20
  -4  -2  -1  774.32   18.40
  -4  -2  -1  781.02   19.10
   4  -2   1  783.12   17.20
   4  -2   1  772.42   16.40
  -4  -2  -1  785.72   19.20
  -4  -2  -1  818.42   19.30
  -4  -2  -1  774.92   18.70
  -4  -2  -1  762.52   19.20
   4   2   1  762.02   19.20
  -4   2  -1  757.42   16.30
   4   2   1  773.82   18.60
  -4   2  -1  800.02   16.30
  -4   2  -1  767.72   19.80
  -4   2  -1  783.82   16.30
   4   2   1  774.02   19.20
   4   2   1  799.22   18.40
  -4   2  -1  793.52   17.00
   4   2   1  768.52   19.10
  -5  -2  -1    5.10    4.20
   5  -2   1    1.10    2.50
  -5  -2  -1   -4.10    4.50
  -5  -2  -1    3.20    4.50
  -5  -2  -1    5.50    4.70
   5  -2   1    1.10    2.50
  -5  -2  -1    4.40    3.80
  -5  -2  -1    9.40    4.80
   5  -2   1    1.10    2.30
   5   2   1    1.30    3.40
  -5   2  -1    2.40    3.40
  -5   2  -1    0.30    2.40
   5   2   1    4.60    4.60
   5   2   1    2.80    4.50
   5   2   1    5.10    4.00
  -5   2  -1    5.40    4.70
  -5   2  -1    2.70    2.10
  -5   2  -1   -0.30    2.60
   5   2   1    3.80    4.30
  -6  -2  -1  132.09    9.20
   6  -2   1  126.79    6.50
  -6  -2  -1  132.79    9.60
  -6  -2  -1  144.79    8.50
   6  -2   1  120.89    6.30
  -6  -2  -1  140.89    9.70
  -6  -2  -1  109.59    9.80
  -6  -2  -1  141.29    8.60
   6  -2   1  127.89    5.80
  -6   2  -1  130.79    6.40
  -6   2  -1  124.69    5.40
  -6   2  -1  128.29    7.00
   6   2   1  140.19    8.10
   6   2   1  133.79    8.90
   6   2   1  129.09   10.40
  -6   2  -1  130.59    5.60
  -6   2  -1  124.79   10.60
   6   2   1  129.89    8.60
  -6   2  -1  125.99    6.70
   6   2   1  137.79    9.50
  -7  -2  -1   12.50   10.20
  -7  -2  -1   13.10    6.40
   7  -2   1   24.70    2.90
   7  -2   1   24.50    4.10
   7  -2   1   26.50    4.10
  -7  -2  -1   12.80    6.20
  -7  -2  -1   18.10    5.10
  -7  -2  -1   13.40    5.70
  -7  -2  -1   14.60    5.90
  -7   2  -1   21.50    4.00
  -7   2  -1   20.00    4.80
   7   2   1   20.50    5.60
  -7   2  -1   19.80    3.30
   7   2   1   36.40    8.90
   7   2   1   15.40    2.70
   7   2   1    8.40    5.60
  -7   2  -1   14.00    4.00
   7   2   1   23.00    3.20
  -7   2  -1   20.80    9.30
  -8  -2  -1   38.20    7.10
  -8  -2  -1   56.39    8.40
   8  -2   1   70.19    5.80
   8  -2   1   55.09    5.40
  -8  -2  -1   52.59    7.60
  -8  -2  -1   58.69    8.20
  -8  -2  -1   60.09    7.10
  -8  -2  -1   61.39    8.30
   8   2   1   53.99    4.00
  -8   2  -1   66.29    9.00
  -8   2  -1   56.79    5.40
  -8   2  -1   56.09    4.60
   8   2   1   59.99    4.40
  -8   2  -1   56.39    6.40
  -8   2  -1   48.40    5.50
   8   2   1   61.59    7.90
   8   2   1   48.30    6.90
   9  -2   1   86.79    7.70
  -9  -2  -1   80.39    8.10
   9  -2   1   75.29    7.30
  -9  -2  -1   75.59    8.60
  -9  -2  -1   62.79    9.30
  -9  -2  -1   78.79    8.60
  -9  -2  -1   86.49    9.70
  -9  -2  -1   75.69    9.10
  -9   2  -1   70.89    9.80
  -9   2  -1   82.49    7.80
  -9   2  -1   76.19    7.70
   9   2   1   81.29    9.00
   9   2   1  114.79   10.10
  -9   2  -1   76.79    7.70
   9   2   1   95.09    9.70
  -9   2  -1   77.59    8.00
  -9   2  -1   78.99    6.40
 -10  -2  -1   83.19    9.80
 -10  -2  -1  101.29   10.10
 -10  -2  -1   89.09    9.50
 -10  -2  -1   89.69    8.60
 -10  -2  -1   78.59   10.60
 -10  -2  -1  107.99   11.00
 -10   2  -1   90.59    8.40
  10   2   1  116.29   11.70
 -10   2  -1  113.99   10.80
  10   2   1  117.69   12.30
 -10   2  -1   89.29    8.60
 -10   2  -1  100.59    9.00
 -10   2  -1   98.09    7.00
 -10   2  -1   77.09   10.50
 -11  -2  -1    3.20    8.00
  11  -2   1   -1.20    4.30
  11  -2   1    3.80    1.90
 -11  -2  -1   -4.60    6.60
 -11  -2  -1   -1.00    6.60
 -11  -2  -1    6.20    5.90
 -11  -2  -1   -5.30    7.90
 -11  -2  -1   -7.10    7.90
 -11   2  -1    1.00    4.80
  11   2   1   -2.00    5.50
 -11   2  -1   -1.10    8.60
 -11   2  -1    0.30    4.10
 -11   2  -1    3.00    6.40
 -11   2  -1   -1.00    3.70
 -11   2  -1  -12.00    6.10
  11   2   1   17.90    7.60
  11   2   1    3.90    6.90
 -11  -3   1   64.99   10.60
 -11  -3   1   45.20   10.20
 -11  -3   1   53.19    9.40
 -11  -3   1   69.59    9.60
 -11  -3   1   65.89    9.20
 -11  -3   1   70.39   10.10
 -11   3   1   49.30    9.80
 -11   3   1   57.59    6.40
 -11   3   1   47.70    5.70
  11   3  -1   54.69    9.00
 -11   3   1   59.09    5.80
 -11   3   1   60.49    8.00
 -11   3   1   66.89    5.90
 -11   3   1   54.79    8.70
  11   3  -1   49.90    7.70
  10  -3  -1   25.40    3.60
 -10  -3   1   17.10    7.10
 -10  -3   1   22.80    8.70
 -10  -3   1   13.60    6.90
 -10  -3   1   34.80    8.40
 -10  -3   1   33.10    8.50
 -10  -3   1   21.00    8.50
  10   3  -1   33.90   12.20
 -10   3   1   31.70    7.60
 -10   3   1   31.80    6.10
 -10   3   1   35.50    6.20
  10   3  -1   24.50    8.00
  10   3  -1   18.90    6.50
 -10   3   1   18.60    8.10
  10   3  -1   15.80   10.00
 -10   3   1   29.00    3.70
 -10   3   1   17.70    4.80
 -10   3   1   22.70    4.80
  -9  -3   1    3.30    6.00
  -9  -3   1    0.50    6.80
  -9  -3   1    3.50    7.00
  -9  -3   1    4.00    7.50
   9  -3  -1    8.40    2.80
  -9  -3   1    6.10    6.70
  -9  -3   1    9.20    6.00
   9   3  -1   -7.70    6.80
  -9   3   1    4.90    3.00
  -9   3   1   12.30    5.00
   9   3  -1   -0.70    9.40
  -9   3   1    7.40    4.20
  -9   3   1    6.70    4.70
  -9   3   1    7.60    2.90
  -9   3   1    9.90    7.30
   9   3  -1   10.60    6.30
   9   3  -1   13.90    6.80
   8  -3  -1   13.80    2.70
  -8  -3   1    2.60    6.00
  -8  -3   1   13.20    7.20
  -8  -3   1   16.20    7.60
  -8  -3   1   14.40    6.70
   8  -3  -1   19.30    2.90
  -8  -3   1   10.00    5.90
  -8  -3   1   25.60    7.60
  -8   3   1   14.50    4.50
   8   3  -1   13.10    6.80
  -8   3   1   14.90    4.60
   8   3  -1   15.40    6.90
  -8   3   1    3.40    6.30
  -8   3   1   10.00    2.10
   8   3  -1   15.40    6.10
   8   3  -1   13.10    2.60
  -8   3   1   16.60    3.10
  -8   3   1   15.80    2.90
  -7  -3   1   52.39    7.00
   7  -3  -1   58.49    4.00
  -7  -3   1   73.59    8.40
  -7  -3   1   60.79    7.90
   7  -3  -1   64.99    4.00
  -7  -3   1   57.69    8.30
   7   3  -1   62.99    5.60
  -7   3   1   65.79    4.00
  -7   3   1   60.19    4.90
   7   3  -1   35.20    6.80
  -7   3   1   61.09    5.80
  -7   3   1   67.99    5.70
   7   3  -1   70.89    7.60
  -7   3   1   65.39    4.30
  -7   3   1   53.99    7.20
   7   3  -1   73.19    8.10
  -6  -3   1  238.58   11.50
  -6  -3   1  218.58   12.00
  -6  -3   1  215.98   11.00
   6  -3  -1  217.48    5.50
   6  -3  -1  212.68    5.60
  -6  -3   1  215.58   11.40
  -6  -3   1  208.98   11.30
  -6  -3   1  192.18   11.20
   6   3  -1  212.28   10.80
   6   3  -1  211.18   11.90
  -6   3   1  215.68    6.70
   6   3  -1  225.08    8.20
   6   3  -1  217.78   10.70
  -6   3   1  216.78   11.50
  -6   3   1  207.18    5.50
  -6   3   1  209.78    5.40
   6   3  -1  201.38   11.00
   6   3  -1  192.68   10.80
  -5  -3   1    2.80    4.90
  -5  -3   1    6.30    4.50
  -5  -3   1   -8.20    4.20
  -5  -3   1    2.10    4.50
  -5  -3   1   -1.90    3.90
  -5  -3   1    3.30    4.60
   5   3  -1   -2.10    4.60
  -5   3   1   -2.90    3.30
   5   3  -1    4.30    4.70
  -5   3   1    5.30    4.30
   5   3  -1   -0.30    3.90
  -5   3   1   -0.20    2.50
   5   3  -1   -0.10    4.10
   5   3  -1    0.00    4.20
  -5   3   1    4.20    1.70
  -5   3   1   -0.60    2.50
   5   3  -1    3.90    4.60
   5   3  -1   -0.60    2.70
  -4  -3   1    5.70    4.50
  -4  -3   1   14.20    4.30
  -4  -3   1    5.30    4.30
  -4  -3   1    7.00    4.40
  -4  -3   1   11.60    4.40
  -4  -3   1   13.50    4.90
   4   3  -1   14.80    4.40
   4   3  -1   15.10    4.60
   4   3  -1   13.50    4.20
  -4   3   1    8.50    3.60
   4   3  -1   10.60    4.40
   4   3  -1   12.00    4.20
  -4   3   1   11.60    2.80
  -4   3   1    4.50    2.80
   4   3  -1   11.90    4.50
   4   3  -1    9.70    3.30
  -4   3   1    6.20    3.10
  -3  -3   1  631.04   16.30
  -3  -3   1  625.94   16.40
  -3  -3   1  632.74   16.10
  -3  -3   1  625.54   15.80
  -3  -3   1  648.64   16.20
  -3  -3   1  650.63   16.50
  -3   3   1  611.74   14.90
  -3   3   1  605.24   14.50
   3   3  -1  615.74   15.40
   3   3  -1  644.54   16.00
  -3   3   1  617.24   14.50
   3   3  -1  624.94   15.80
  -3   3   1  604.74   15.20
   3   3  -1  624.34   16.10
   3   3  -1  622.74   16.20
   3   3  -1  615.24   16.40
   3   3  -1  629.54   16.40
   2  -3  -1 4070.79   73.29
  -2  -3   1 4122.89   76.59
  -2  -3   1 3949.00   76.39
   2  -3  -1 4095.39   73.29
  -2  -3   1 4138.69   76.79
  -2  -3   1 4122.09   76.29
  -2  -3   1 4109.89   76.19
  -2  -3   1 4044.40   76.59
   2  -3  -1 4094.69   75.69
  -2  -3   1 4069.69   76.19
   2  -3  -1 4038.60   74.79
   2   3  -1 4013.60   75.99
   2   3  -1 4141.39   76.59
   2   3  -1 3973.60   76.49
   2   3  -1 4210.18   76.49
  -2   3   1 4104.29   73.29
   2   3  -1 4081.69   76.69
  -2   3   1 4000.40   76.39
   2   3  -1 4034.00   76.19
  -2   3   1 4204.98   76.29
  -2   3   1 4118.09   73.29
   2   3  -1 4157.38   76.69
  -2   3   1 4029.30   74.79
  -2   3   1 3975.60   74.89
  -1  -3   1  528.15   12.50
  -1  -3   1  514.25   12.80
  -1  -3   1  496.15   12.40
  -1  -3   1  504.25   12.90
   1  -3  -1  492.55   10.90
   1  -3  -1  494.55   10.90
   1  -3  -1  536.55   12.60
  -1  -3   1  497.25   12.60
  -1  -3   1  506.05   13.40
   1  -3  -1  516.55   11.10
   1   3  -1  514.65   12.90
   1   3  -1  487.35   12.60
  -1   3   1  482.35   10.60
  -1   3   1  510.55   12.60
   1   3  -1  506.65   12.40
  -1   3   1  505.25   13.30
  -1   3   1  507.15   10.70
   1   3  -1  508.35   12.80
  -1   3   1  501.65   10.90
  -1   3   1  498.35   11.00
   1   3  -1  517.65   13.40
   1   3  -1  500.35   12.50
   1   3  -1  509.75   12.40
  -1   3   1  504.05   11.00
  -1  -3  -1  158.68    6.00
   1  -3   1  159.88    4.20
   1  -3   1  156.08    7.60
  -1  -3  -1  148.49    6.00
   1  -3   1  157.28    5.90
  -1  -3  -1  155.88    5.20
  -1  -3  -1  159.98    6.90
   1  -3   1  146.59    5.70
  -1  -3  -1  144.89    7.20
  -1  -3  -1  169.18    7.00
   1  -3   1  156.88    5.40
   1  -3   1  150.48    4.30
   1   3   1  153.48    6.30
   1   3   1  154.88    7.40
  -1   3  -1  144.19    3.50
  -1   3  -1  148.29    5.40
  -1   3  -1  160.98    5.40
  -1   3  -1  160.48    6.40
  -1   3  -1  144.29    5.30
   1   3   1  152.68    5.20
  -1   3  -1  163.28    6.00
   1   3   1  163.78    7.10
   1   3   1  160.28    6.90
  -1   3  -1  157.88    7.50
   1   3   1  146.29    6.30
  -2  -3  -1  267.07    8.30
  -2  -3  -1  276.67    9.60
  -2  -3  -1  275.17    9.00
  -2  -3  -1  265.47    8.90
  -2  -3  -1  274.87    9.80
   2  -3   1  258.77    7.90
  -2  -3  -1  273.07    9.80
   2  -3   1  270.37    7.30
  -2  -3  -1  281.37    9.40
   2  -3   1  271.87    9.50
  -2   3  -1  257.27    7.30
  -2   3  -1  276.57    6.60
  -2   3  -1  256.57    9.20
   2   3   1  272.97    9.10
   2   3   1  259.47    8.10
  -2   3  -1  263.87    6.60
   2   3   1  277.97    9.70
  -2   3  -1  274.87    8.30
   2   3   1  249.97    9.50
   2   3   1  273.47    9.50
   2   3   1  260.27    9.50
  -3  -3  -1 1242.48   27.90
  -3  -3  -1 1263.57   27.80
  -3  -3  -1 1325.37   27.90
  -3  -3  -1 1311.37   28.20
   3  -3   1 1286.87   24.60
  -3  -3  -1 1300.07   27.80
   3  -3   1 1267.87   27.20
  -3  -3  -1 1317.47   27.10
   3   3   1 1301.07   27.70
  -3   3  -1 1280.77   24.50
   3   3   1 1298.57   28.00
   3   3   1 1280.07   28.20
   3   3   1 1278.97   27.50
  -3   3  -1 1281.07   24.40
   3   3   1 1275.47   27.80
  -3   3  -1 1299.97   27.10
   3   3   1 1248.78   26.90
  -3   3  -1 1276.67   24.50
  -3   3  -1 1286.67   25.00
   4  -3   1  660.63   13.70
   4  -3   1  663.73   16.20
  -4  -3  -1  645.54   17.10
  -4  -3  -1  665.23   17.30
  -4  -3  -1  674.13   17.90
  -4  -3  -1  674.43   17.70
  -4  -3  -1  653.63   17.80
  -4  -3  -1  642.94   17.20
   4   3   1  662.03   17.60
   4   3   1  656.13   17.10
  -4   3  -1  672.43   13.70
  -4   3  -1  666.43   16.00
   4   3   1  654.03   17.20
  -4   3  -1  665.33   14.00
   4   3   1  640.44   17.00
   4   3   1  650.63   17.80
  -4   3  -1  648.64   13.80
  -5  -3  -1  551.04   16.10
  -5  -3  -1  567.84   17.00
  -5  -3  -1  578.94   17.00
  -5  -3  -1  564.24   16.80
  -5  -3  -1  547.45   16.20
   5  -3   1  557.54   12.40
   5  -3   1  555.74   14.30
  -5  -3  -1  552.14   16.20
  -5   3  -1  542.95   12.30
   5   3   1  571.24   16.50
   5   3   1  543.15   16.50
   5   3   1  567.84   16.80
  -5   3  -1  541.75   16.90
  -5   3  -1  568.14   12.40
  -5   3  -1  563.74   14.20
  -5   3  -1  552.54   12.50
  -5   3  -1  554.74   12.80
   5   3   1  578.44   16.60
   5   3   1  550.64   15.80
  -6  -3  -1  649.54   18.70
  -6  -3  -1  662.23   19.60
  -6  -3  -1  653.23   18.50
   6  -3   1  637.84   15.90
  -6  -3  -1  650.73   18.90
  -6  -3  -1  680.23   19.90
   6  -3   1  658.83   14.70
  -6  -3  -1  648.94   19.40
  -6   3  -1  635.94   14.60
   6   3   1  654.93   18.30
   6   3   1  647.84   19.40
   6   3   1  671.33   19.60
   6   3   1  650.63   16.30
  -6   3  -1  658.83   15.80
  -6   3  -1  651.53   14.60
  -6   3  -1  676.23   20.20
  -6   3  -1  654.73   15.30
   6   3   1  646.04   19.30
   6   3   1  634.44   18.30
  -6   3  -1  640.44   14.20
  -7  -3  -1   89.79    9.00
  -7  -3  -1   79.69    8.40
  -7  -3  -1   69.89    9.10
   7  -3   1  101.49    5.90
  -7  -3  -1   97.19    9.70
  -7  -3  -1   98.49   10.30
  -7  -3  -1   88.89    9.00
  -7   3  -1   96.89    6.20
   7   3   1   62.39    7.40
   7   3   1   86.89    8.50
   7   3   1   92.69    6.70
  -7   3  -1   77.29    5.60
  -7   3  -1   92.79    7.00
  -7   3  -1   67.49    9.70
   7   3   1   91.89    9.10
  -7   3  -1   83.29    5.80
   7   3   1  109.29    9.80
  -7   3  -1   95.99    6.30
  -8  -3  -1  142.09   12.20
  -8  -3  -1  145.39   11.80
  -8  -3  -1  116.99   12.20
   8  -3   1  134.99   11.00
  -8  -3  -1  136.49   12.40
  -8  -3  -1  133.99   12.00
  -8  -3  -1  133.69   12.60
   8  -3   1  125.09    6.90
  -8   3  -1  122.49    6.30
  -8   3  -1  118.39    8.00
   8   3   1  125.59    6.90
  -8   3  -1  130.49    6.80
   8   3   1  136.79   10.80
   8   3   1  142.89   12.10
  -8   3  -1  142.49    7.40
  -8   3  -1  142.59   13.50
  -9  -3  -1   41.10    7.50
  -9  -3  -1   19.40   13.10
   9  -3   1   43.30    4.70
  -9  -3  -1   41.20    8.80
  -9  -3  -1   49.10    9.00
  -9  -3  -1   57.19    9.40
  -9  -3  -1   41.80    8.20
  -9   3  -1   32.20    3.80
  -9   3  -1   34.50    6.00
  -9   3  -1   37.00    3.60
  -9   3  -1   35.80    5.40
   9   3   1   39.50    7.50
  -9   3  -1   35.80    6.00
   9   3   1   31.90   12.70
  -9   3  -1   27.90    8.20
 -10  -3  -1  -14.90   11.60
  10  -3   1   -4.40    2.70
 -10  -3  -1   11.30    6.50
 -10  -3  -1    0.90    7.50
 -10  -3  -1   -9.30   11.50
 -10  -3  -1    6.60    7.20
 -10  -3  -1    8.60    8.40
 -10   3  -1    1.00    3.90
 -10   3  -1   -0.70    2.90
 -10   3  -1   -2.30    2.50
  10   3   1   -5.10    6.70
 -10   3  -1   -5.90    5.30
  10   3   1   -6.30    6.10
  10   3   1   -2.20    6.70
 -10   3  -1   -3.90    6.20
 -10  -4   1   72.69    9.40
 -10  -4   1   82.09    9.80
 -10  -4   1   82.19   10.70
 -10  -4   1   69.39   10.60
 -10  -4   1   89.09   16.70
 -10  -4   1   90.49   12.30
 -10   4   1   80.09    7.30
 -10   4   1   82.49    7.10
 -10   4   1   50.19    9.20
  10   4  -1   65.89    9.10
  10   4  -1   96.19   10.60
  10   4  -1  105.09   17.30
 -10   4   1   65.09    8.40
 -10   4   1   80.39    7.90
  10   4  -1   77.59   10.20
 -10   4   1   83.79    7.10
  -9  -4   1   -4.80    7.30
  -9  -4   1    9.70    6.80
  -9  -4   1   -3.00    6.40
  -9  -4   1    2.20    6.80
  -9  -4   1   16.90    8.00
  -9  -4   1    2.60    7.10
  -9   4   1   -0.40    6.50
  -9   4   1    1.20    4.30
   9   4  -1   -4.00    6.40
   9   4  -1   13.20    7.20
  -9   4   1   -5.20    2.20
  -9   4   1    5.60    4.30
   9   4  -1    6.60    7.70
  -9   4   1   -4.80    5.60
   9   4  -1   -2.30    6.70
  -9   4   1    3.90    3.50
   9   4  -1   -2.00    2.50
  -8  -4   1  145.49   13.30
  -8  -4   1  159.78   12.90
  -8  -4   1  157.08   12.50
  -8  -4   1  159.88   12.50
  -8  -4   1  144.09   18.60
  -8  -4   1  144.19   11.80
  -8   4   1  164.68   11.20
  -8   4   1  159.38    7.50
  -8   4   1  140.49    7.40
   8   4  -1  143.99   11.60
   8   4  -1  142.89   13.50
   8   4  -1  146.49    7.60
  -8   4   1  169.08    8.30
   8   4  -1  201.68   20.40
  -8   4   1  142.09   12.70
  -8   4   1  139.19    7.20
  -7  -4   1    0.50    6.80
  -7  -4   1    4.60    6.00
  -7  -4   1    4.80    7.20
  -7  -4   1   -6.70    6.50
  -7  -4   1   -6.70    5.80
  -7  -4   1   -4.30    5.50
   7   4  -1    1.90    5.80
   7   4  -1   -0.10    6.40
  -7   4   1    0.20    3.20
  -7   4   1    7.40    3.00
   7   4  -1   -9.30    5.70
   7   4  -1   -8.50    5.10
  -7   4   1    0.70    3.30
   7   4  -1    0.70    6.90
   7   4  -1   -1.60    3.50
  -7   4   1    3.10    4.70
  -7   4   1    5.50    5.50
  -6  -4   1    6.40    5.30
  -6  -4   1   12.50    5.90
  -6  -4   1    0.10    5.30
  -6  -4   1    9.00    6.90
  -6  -4   1    9.50    5.80
  -6  -4   1    4.60    5.60
   6   4  -1    3.90    3.80
   6   4  -1   13.90    6.10
  -6   4   1   11.50    5.40
  -6   4   1    5.50    4.20
   6   4  -1    3.10    5.40
  -6   4   1    5.00    3.50
   6   4  -1   -0.10    5.10
  -6   4   1    9.90    2.20
   6   4  -1    4.50    5.60
   6   4  -1   -5.40    5.30
  -6   4   1    3.70    3.30
   6   4  -1    5.00    5.20
  -5  -4   1   27.60    5.30
  -5  -4   1   20.30    5.60
  -5  -4   1   23.40    5.50
  -5  -4   1   25.40    5.80
  -5  -4   1   30.90    6.20
  -5  -4   1   29.00    5.70
   5   4  -1   18.60    5.60
   5   4  -1   20.80    5.40
  -5   4   1   14.50    3.80
   5   4  -1   31.30    6.30
   5   4  -1   15.10    4.10
   5   4  -1   33.30    5.80
  -5   4   1   17.10    4.60
   5   4  -1   26.80    6.00
  -5   4   1   15.20    3.40
  -5   4   1   18.10    3.80
   5   4  -1   34.00    6.00
  -4  -4   1  723.23   18.60
  -4  -4   1  698.13   19.10
  -4  -4   1  693.13   18.60
  -4  -4   1  660.73   18.60
  -4  -4   1  692.93   18.60
  -4  -4   1  668.23   18.40
   4   4  -1  681.13   18.30
  -4   4   1  694.73   17.30
   4   4  -1  692.03   17.80
  -4   4   1  683.53   16.50
  -4   4   1  670.73   16.40
   4   4  -1  697.23   18.50
   4   4  -1  701.03   18.90
   4   4  -1  684.33   18.90
   4   4  -1  716.83   18.50
  -4   4   1  699.63   17.60
   4   4  -1  674.33   18.10
  -3  -4   1  149.69    8.40
  -3  -4   1  132.79    8.90
  -3  -4   1  135.59    8.80
  -3  -4   1  145.89    7.90
  -3  -4   1  144.89    8.70
  -3  -4   1  132.69    8.30
   3   4  -1  153.58    8.20
   3   4  -1  149.79    8.20
  -3   4   1  139.59    6.20
  -3   4   1  150.98    7.10
  -3   4   1  141.89    8.00
   3   4  -1  141.49    8.20
   3   4  -1  139.69    8.70
   3   4  -1  151.08    9.10
   3   4  -1  151.68    8.40
  -3   4   1  151.98    7.00
   3   4  -1  143.89    8.90
  -2  -4   1   99.69    7.00
  -2  -4   1  100.69    7.10
  -2  -4   1   97.19    7.30
   2  -4  -1   96.09    4.00
  -2  -4   1  102.89    7.30
  -2  -4   1  103.19    7.30
   2  -4  -1  101.89    5.10
   2  -4  -1  109.79    6.50
  -2  -4   1   98.89    7.50
   2   4  -1  110.49    7.20
  -2   4   1   99.99    7.70
   2   4  -1  106.59    7.80
  -2   4   1   98.49    4.10
   2   4  -1   97.59    6.90
  -2   4   1   93.79    5.00
   2   4  -1   94.69    7.70
   2   4  -1  100.89    7.50
   2   4  -1  103.19    7.60
   2   4  -1   94.59    7.50
  -2   4   1   94.29    3.90
  -2   4   1  101.59    6.40
  -2   4   1   97.69    3.90
  -1  -4   1   14.00    4.10
  -1  -4   1    2.90    3.70
   1  -4  -1    6.20    3.50
  -1  -4   1    5.40    3.40
  -1  -4   1    3.90    4.00
   1  -4  -1    3.50    2.50
  -1  -4   1    1.90    3.80
   1  -4  -1    7.40    2.30
  -1  -4   1    4.80    2.00
  -1  -4   1    2.40    3.60
  -1  -4   1    9.30    3.90
   1  -4  -1    5.80    2.60
  -1   4   1    8.90    4.30
  -1   4   1    7.20    2.80
   1   4  -1    8.20    3.70
  -1   4   1    6.50    2.30
   1   4  -1   -0.60    3.70
  -1   4   1    2.20    2.70
  -1   4   1    6.20    3.60
  -1   4   1    4.70    2.50
   1   4  -1    5.10    6.40
   1   4  -1    1.10    4.00
   1   4  -1   10.10    3.40
  -1   4   1    4.70    2.50
   1   4  -1    8.30    3.70
   1   4  -1    4.70    3.50
   0  -4   1  595.24   13.30
   0  -4   1  591.44   14.70
   0  -4   1  594.74   16.20
   0  -4   1  588.74   14.30
   0  -4  -1  601.34   15.40
   0  -4   1  605.34   14.10
   0  -4  -1  596.44   13.00
   0  -4   1  603.04   14.20
   0  -4  -1  561.84   14.00
   0  -4  -1  581.64   14.10
   0  -4  -1  585.14   13.20
   0  -4  -1  569.84   13.00
   0   4  -1  578.54   16.10
   0   4  -1  578.74   14.20
   0   4   1  564.54   13.80
   0   4  -1  564.94   14.10
   0   4  -1  570.04   13.90
   0   4   1  595.14   12.30
   0   4   1  569.64   14.20
   0   4  -1  576.64   14.00
   0   4   1  590.44   13.00
   0   4   1  556.54   13.70
   0   4   1  560.74   14.00
   0   4   1  577.84   16.10
   0   4   1  579.14   15.20
   0   4  -1  584.74   14.80
  -1  -4  -1  200.68    7.70
  -1  -4  -1  205.08    6.60
   1  -4   1  224.28    8.00
   1  -4   1  197.18    5.40
  -1  -4  -1  201.38    8.80
   1  -4   1  211.18    9.80
  -1  -4  -1  208.18    7.40
  -1  -4  -1  210.48    8.60
  -1  -4  -1  215.28    7.90
  -1  -4  -1  195.48    8.60
   1  -4   1  195.68    5.30
   1  -4   1  199.08    7.00
   1  -4   1  198.98    7.10
  -1   4  -1  202.18    7.20
   1   4   1  216.28    8.70
   1   4   1  210.18    6.60
   1   4   1  204.08   10.30
   1   4   1  207.48    9.70
   1   4   1  204.28    8.50
  -1   4  -1  197.08    7.10
  -1   4  -1  207.38    7.20
   1   4   1  209.88    7.90
   1   4   1  202.88    9.20
  -1   4  -1  196.78    7.90
  -1   4  -1  183.98    7.80
  -1   4  -1  201.78    9.60
   2  -4   1  928.71   22.10
  -2  -4  -1  892.11   21.60
   2  -4   1  930.41   18.90
  -2  -4  -1  926.41   20.30
   2  -4   1  912.01   19.70
  -2  -4  -1  910.31   21.60
  -2  -4  -1  932.71   21.20
  -2  -4  -1  933.41   21.70
  -2  -4  -1  947.41   21.20
  -2  -4  -1  935.61   19.80
   2  -4   1  912.61   18.90
  -2   4  -1  909.71   18.50
   2   4   1  908.91   19.70
   2   4   1  908.11   21.60
   2   4   1  927.11   21.90
   2   4   1  964.40   21.60
  -2   4  -1  907.71   19.90
  -2   4  -1  919.51   18.70
  -2   4  -1  905.11   17.90
   2   4   1  911.01   21.40
   2   4   1  895.71   21.20
  -2   4  -1  909.21   19.50
   2   4   1  942.01   22.10
  -2   4  -1  911.81   18.70
  -2   4  -1  930.61   22.00
  -3  -4  -1  508.95   14.20
   3  -4   1  516.05   11.30
   3  -4   1  535.85   15.50
  -3  -4  -1  498.75   14.40
  -3  -4  -1  511.05   15.30
   3  -4   1  533.65   15.00
  -3  -4  -1  513.15   15.20
  -3  -4  -1  508.05   15.10
  -3  -4  -1  528.75   14.00
  -3  -4  -1  527.75   14.60
   3   4   1  509.75   14.60
   3   4   1  517.85   15.10
  -3   4  -1  517.65   11.20
  -3   4  -1  525.85   14.80
   3   4   1  528.75   15.20
   3   4   1  497.95   15.30
   3   4   1  521.35   14.80
  -3   4  -1  524.15   11.20
  -3   4  -1  531.95   13.90
   3   4   1  517.55   14.90
  -3   4  -1  514.65   11.20
  -3   4  -1  516.75   11.30
   3   4   1  506.15   13.70
  -3   4  -1  515.65   12.00
   4  -4   1  172.38    5.20
  -4  -4  -1  170.28    8.80
  -4  -4  -1  169.28    9.60
  -4  -4  -1  178.18    9.90
  -4  -4  -1  173.78   10.30
   4  -4   1  166.98    5.00
   4  -4   1  174.68    8.80
  -4  -4  -1  162.38    9.70
  -4  -4  -1  164.88    9.80
   4   4   1  175.68   10.30
  -4   4  -1  170.58    5.00
  -4   4  -1  172.28    5.50
   4   4   1  166.28    9.70
   4   4   1  182.88    9.90
   4   4   1  171.88    9.30
   4   4   1  160.48    8.80
  -4   4  -1  172.28    5.20
  -4   4  -1  168.18    6.30
   4   4   1  164.18    8.90
  -4   4  -1  166.48    8.50
   4   4   1  174.28    8.90
  -5  -4  -1  828.82   22.00
  -5  -4  -1  842.02   22.10
  -5  -4  -1  826.12   21.60
   5  -4   1  838.22   16.70
  -5  -4  -1  803.12   21.50
   5  -4   1  806.22   16.60
   5  -4   1  804.22   20.20
  -5  -4  -1  843.62   22.60
  -5  -4  -1  848.52   22.50
   5   4   1  829.92   21.70
  -5   4  -1  820.02   16.40
   5   4   1  847.62   22.70
   5   4   1  818.12   21.40
  -5   4  -1  791.62   17.50
   5   4   1  846.72   22.30
   5   4   1  826.42   21.70
  -5   4  -1  840.22   17.30
  -5   4  -1  819.92   16.40
  -5   4  -1  829.32   20.20
  -5   4  -1  819.62   22.20
   5   4   1  849.91   20.70
   6  -4   1   98.59    4.50
  -6  -4  -1  121.09   11.80
  -6  -4  -1  114.89   10.90
  -6  -4  -1   83.69    8.00
  -6  -4  -1   73.79   14.30
   6  -4   1   93.29    4.50
   6  -4   1   98.59    7.60
  -6  -4  -1  112.89   10.40
  -6  -4  -1   96.79    9.90
  -6   4  -1   94.29    4.60
  -6   4  -1   87.19    7.40
   6   4   1   91.19    9.30
   6   4   1   82.29    7.70
  -6   4  -1   97.29    5.40
  -6   4  -1   90.19    8.40
   6   4   1   96.19    9.10
   6   4   1   84.29    8.70
   6   4   1   89.29    8.00
  -6   4  -1   96.19    8.70
  -6   4  -1   93.09    4.20
  -7  -4  -1  461.05   17.80
  -7  -4  -1  443.66   17.20
  -7  -4  -1  357.56   16.40
  -7  -4  -1  430.76   17.40
   7  -4   1  416.76   10.30
   7  -4   1  436.26   10.40
  -7  -4  -1  442.76   21.30
  -7   4  -1  427.86   10.30
  -7   4  -1  430.66   13.10
  -7   4  -1  442.26   14.10
   7   4   1  468.45   18.00
  -7   4  -1  409.76   17.50
  -7   4  -1  421.46   10.10
   7   4   1  380.36   22.90
   7   4   1  445.16   17.50
  -7   4  -1  442.86   12.10
   7   4   1  445.46   13.70
   7   4   1  409.36   15.80
   7   4   1  452.55   17.40
   8  -4   1  174.98    6.40
  -8  -4  -1  180.98   13.50
  -8  -4  -1  177.18   13.60
  -8  -4  -1  167.88   12.60
  -8  -4  -1  175.38   13.70
  -8  -4  -1  174.48   12.50
  -8  -4  -1  192.68   13.70
   8   4   1  173.98    9.00
  -8   4  -1  176.28    6.50
  -8   4  -1  183.78    6.30
   8   4   1  172.18   12.50
   8   4   1  184.68   13.50
  -8   4  -1  190.68   14.50
  -8   4  -1  172.78    8.30
   8   4   1  183.88   14.80
  -8   4  -1  212.98    8.90
   9  -4   1   56.29    4.60
  -9  -4  -1   58.89    9.70
  -9  -4  -1   79.09   10.80
  -9  -4  -1   41.20    8.40
  -9  -4  -1   61.29    9.50
  -9  -4  -1   48.50    8.40
  -9  -4  -1   69.89    9.90
  -9   4  -1   59.49    6.30
   9   4   1   50.89    4.90
  -9   4  -1   59.39    5.00
  -9   4  -1   46.20    9.10
  -9   4  -1   58.09    4.50
   9   4   1   39.50    7.90
  -9   4  -1   52.69    5.70
   9   4   1   72.79   10.30
 -10  -4  -1   55.69   10.30
 -10  -4  -1   54.89   10.30
 -10  -4  -1   58.69    8.90
 -10  -4  -1   67.39   10.90
 -10  -4  -1   51.29    9.40
  10   4   1   55.69    9.30
 -10   4  -1   53.69    9.70
 -10   4  -1   66.39    7.20
 -10   4  -1   61.59    4.10
  10   4   1   52.09    8.70
  10   4   1   54.69    9.30
 -10   4  -1   56.19    5.10
 -10  -5   1   23.90    9.00
 -10  -5   1   29.80    9.90
 -10  -5   1   31.20   16.20
 -10  -5   1   29.00    8.10
 -10  -5   1   30.00    9.30
 -10  -5   1   29.90    9.70
 -10   5   1   30.70    5.00
 -10   5   1   33.70    5.10
 -10   5   1   26.90   10.20
  10   5  -1   28.10    8.30
  10   5  -1   36.20    9.30
  10   5  -1   28.70   10.40
 -10   5   1   29.20    6.90
 -10   5   1   31.70    5.30
  10   5  -1   22.40    9.00
  -9  -5   1  197.38   21.20
  -9  -5   1  181.28   14.70
  -9  -5   1  155.78   15.10
  -9  -5   1  179.08   15.60
  -9  -5   1  188.88   14.30
  -9  -5   1  157.18   14.10
   9   5  -1  185.68   16.50
   9   5  -1  168.68   16.10
  -9   5   1  166.18    7.90
   9   5  -1  173.98   12.40
  -9   5   1  167.98    8.00
  -9   5   1  181.68   12.40
   9   5  -1  159.78    8.60
  -9   5   1  143.69    8.10
  -9   5   1  163.78    9.00
   9   5  -1  179.48   14.70
  -9   5   1  199.98   14.70
  -8  -5   1   17.80    7.30
  -8  -5   1   16.60    7.30
  -8  -5   1    7.80    6.60
  -8  -5   1    9.70    7.50
  -8  -5   1   20.70    7.60
  -8  -5   1   25.00    8.40
  -8   5   1   22.10    4.50
   8   5  -1   19.80    7.70
   8   5  -1   10.10    4.20
   8   5  -1   13.80    7.50
  -8   5   1   10.50    4.10
   8   5  -1   33.20    7.70
   8   5  -1    8.80    7.10
  -8   5   1   24.40    5.90
  -8   5   1   15.40    6.40
  -7  -5   1   32.80    7.40
  -7  -5   1   40.80    7.90
  -7  -5   1   34.60    7.80
  -7  -5   1   48.00    8.00
  -7  -5   1   35.60    7.90
  -7   5   1   37.30    4.90
  -7   5   1   33.20    5.10
  -7   5   1   27.50    5.20
   7   5  -1   41.30    7.30
  -7   5   1   37.50    3.20
  -7   5   1   37.80    7.80
   7   5  -1   25.40    7.70
   7   5  -1   38.60    5.60
   7   5  -1   37.80    7.10
   7   5  -1   40.20    8.30
   7   5  -1   44.40    7.50
  -6  -5   1  562.44   19.10
  -6  -5   1  524.95   17.80
  -6  -5   1  566.04   19.10
  -6  -5   1  577.04   18.90
  -6  -5   1  549.25   26.10
  -6  -5   1  536.35   18.30
  -6   5   1  557.04   16.50
   6   5  -1  567.24   19.00
   6   5  -1  604.14   19.30
   6   5  -1  556.84   19.60
   6   5  -1  572.14   17.20
   6   5  -1  546.05   18.20
   6   5  -1  594.94   19.30
  -6   5   1  558.84   18.10
   6   5  -1  594.24   20.40
  -6   5   1  567.34   16.40
  -6   5   1  581.94   15.70
  -5  -5   1  475.15   16.70
  -5  -5   1  470.85   16.90
  -5  -5   1  450.75   15.50
  -5  -5   1  452.35   15.50
  -5  -5   1  447.36   15.90
  -5  -5   1  455.45   16.30
  -5   5   1  465.65   14.70
  -5   5   1  440.46   13.20
   5   5  -1  449.26   16.50
   5   5  -1  461.25   15.80
   5   5  -1  446.46   15.70
   5   5  -1  457.25   16.50
   5   5  -1  445.36   15.70
  -5   5   1  452.25   14.80
   5   5  -1  436.86   15.70
   5   5  -1  451.15   15.00
  -5   5   1  459.65   13.50
  -4  -5   1  425.86   14.80
  -4  -5   1  410.06   14.00
  -4  -5   1  386.06   14.40
  -4  -5   1  404.46   13.80
  -4  -5   1  372.06   13.50
  -4  -5   1  421.26   14.70
   4   5  -1  403.46   14.70
   4   5  -1  413.36   14.10
   4   5  -1  397.06   14.50
   4   5  -1  391.16   14.70
   4   5  -1  408.86   14.50
  -4   5   1  412.36   12.70
   4   5  -1  395.06   13.80
  -4   5   1  407.96   12.30
  -4   5   1  388.46   11.30
   4   5  -1  407.96   13.80
  -4   5   1  398.46   13.70
  -3  -5   1   34.10    5.30
   3  -5  -1   37.50    2.40
  -3  -5   1   38.90    5.60
  -3  -5   1   36.70    5.80
   3  -5  -1   37.00    4.40
  -3  -5   1   34.80    5.90
   3  -5  -1   32.10    2.50
  -3  -5   1   26.00    5.30
  -3  -5   1   33.20    4.80
   3   5  -1   37.00    5.90
  -3   5   1   33.20    3.10
   3   5  -1   31.60    4.80
  -3   5   1   38.60    4.20
   3   5  -1   20.70    5.20
   3   5  -1   29.50    5.40
  -3   5   1   36.50    2.50
  -3   5   1   34.00    2.50
  -3   5   1   37.50    3.10
   3   5  -1   29.40    5.20
  -3   5   1   33.30    5.20
  -3   5   1   32.00    3.40
   3   5  -1   34.30    6.00
   3   5  -1   28.50    5.20
  -3   5   1   36.20    4.40
  -2  -5   1   77.49    7.00
  -2  -5   1   74.99    7.30
  -2  -5   1   68.69    7.10
  -2  -5   1   79.99    7.00
   2  -5  -1   69.79    4.70
  -2  -5   1   80.39    7.70
   2  -5  -1   71.39    4.40
  -2  -5   1   86.89    8.80
  -2  -5   1   60.89    6.20
   2  -5  -1   76.49    6.40
   2   5  -1   74.29    7.70
   2   5  -1   72.39    6.50
  -2   5   1   71.99    4.50
   2   5  -1   78.19    7.70
  -2   5   1   74.69    4.40
   2   5  -1   74.49    6.60
   2   5  -1   75.49    7.00
   2   5  -1   73.39    6.80
  -2   5   1   81.29    6.90
  -2   5   1   67.39    4.60
  -2   5   1   80.49    4.40
  -2   5   1   69.99    6.60
  -2   5   1   77.39    4.60
   2   5  -1   74.29    7.30
   1  -5  -1 2075.29   41.10
   1  -5  -1 2154.08   43.20
  -1  -5   1 2140.79   42.80
  -1  -5   1 2189.98   39.60
   1  -5  -1 2054.39   40.00
  -1  -5   1 2144.69   42.00
  -1  -5   1 2110.99   42.90
   1  -5  -1 2054.19   40.90
  -1  -5   1 2126.69   41.80
  -1  -5   1 2158.08   43.60
   1   5  -1 2125.29   44.50
  -1   5   1 2089.09   40.90
   1   5  -1 2165.68   42.10
  -1   5   1 2104.09   40.20
   1   5  -1 2169.98   43.60
  -1   5   1 2123.59   41.00
  -1   5   1 2141.59   40.20
   1   5  -1 2103.69   42.80
   1   5  -1 2117.89   42.90
  -1   5   1 2068.59   41.10
  -1   5   1 2090.19   40.90
  -1   5   1 2135.19   43.20
   1   5  -1 2171.98   42.80
   1   5  -1 2147.49   42.70
  -1   5   1 2112.59   44.40
   0  -5   1  105.89    5.70
   0  -5   1  118.99    7.60
   0  -5  -1  133.19    6.30
   0  -5  -1  109.39    6.70
   0  -5  -1  108.89    8.00
   0  -5   1  119.19    8.80
   0  -5  -1  112.99    5.40
   0  -5  -1  115.79    6.90
   0  -5  -1  107.89    5.60
   0  -5   1  103.39    6.80
   0  -5   1  112.99    7.00
   0   5   1  106.79    6.60
   0   5   1  111.59    6.70
   0   5   1  120.39    6.90
   0   5   1   96.49    7.80
   0   5  -1  106.79    7.10
   0   5  -1  128.79    7.70
   0   5   1  109.89    6.80
   0   5   1  118.89    5.00
   0   5   1  105.59    8.70
   0   5  -1  106.09    7.00
   0   5  -1  109.79    6.90
   0   5  -1  120.29    7.10
   0   5   1  118.79    5.60
   0   5  -1  109.09    8.90
   0   5  -1  111.49    7.10
  -1  -5  -1 1223.38   24.20
  -1  -5  -1 1193.98   25.00
  -1  -5  -1 1183.78   26.80
  -1  -5  -1 1175.88   25.00
  -1  -5  -1 1170.58   25.90
  -1  -5  -1 1143.49   25.80
   1  -5   1 1153.08   25.50
   1  -5   1 1159.88   22.10
   1  -5   1 1159.48   22.20
   1  -5   1 1171.68   24.40
   1  -5   1 1168.68   24.60
   1  -5   1 1145.89   27.40
  -1   5  -1 1173.58   24.50
   1   5   1 1132.19   25.60
   1   5   1 1152.18   25.40
  -1   5  -1 1166.68   25.60
   1   5   1 1210.58   27.00
  -1   5  -1 1127.39   24.30
   1   5   1 1168.38   26.00
  -1   5  -1 1148.19   24.30
  -1   5  -1 1136.29   24.30
   1   5   1 1177.28   25.80
   1   5   1 1174.88   27.60
   1   5   1 1171.68   23.40
  -1   5  -1 1158.48   27.40
  -2  -5  -1  499.75   14.10
  -2  -5  -1  492.25   15.00
  -2  -5  -1  493.25   14.10
  -2  -5  -1  478.15   14.70
   2  -5   1  471.65   11.80
  -2  -5  -1  510.95   13.30
   2  -5   1  504.35   12.20
   2  -5   1  521.65   13.50
  -2  -5  -1  497.45   14.90
  -2  -5  -1  525.65   14.50
   2  -5   1  475.05   15.70
  -2   5  -1  492.65   10.10
   2   5   1  494.65   14.90
  -2   5  -1  497.35   12.10
  -2   5  -1  500.45   13.40
   2   5   1  490.15   15.20
  -2   5  -1  512.15   15.80
   2   5   1  498.55   14.80
   2   5   1  512.45   14.70
  -2   5  -1  516.55   15.50
  -2   5  -1  487.25   11.90
   2   5   1  487.05   12.50
   2   5   1  505.25   14.90
   2   5   1  484.55   15.70
  -2   5  -1  500.35   12.00
  -3  -5  -1  260.07   10.50
   3  -5   1  239.88   11.40
   3  -5   1  270.67    7.50
  -3  -5  -1  264.87    9.80
  -3  -5  -1  260.67   10.30
   3  -5   1  274.17    9.00
  -3  -5  -1  266.17   11.80
  -3  -5  -1  272.57   11.40
  -3  -5  -1  271.77   11.50
  -3  -5  -1  256.47   10.50
  -3   5  -1  277.77   11.40
   3   5   1  270.47    9.70
   3   5   1  253.27   10.90
  -3   5  -1  261.17    7.30
  -3   5  -1  262.37    9.00
  -3   5  -1  272.77    7.60
   3   5   1  269.87   11.70
  -3   5  -1  269.97    7.40
  -3   5  -1  270.57    7.30
   3   5   1  253.27   11.20
  -3   5  -1  261.97    8.00
   3   5   1  259.77   10.80
   3   5   1  269.07   11.80
   3   5   1  261.87   11.80
  -4  -5  -1   98.29    8.50
  -4  -5  -1   82.99    8.40
  -4  -5  -1   99.69    9.10
   4  -5   1  100.59    8.70
  -4  -5  -1  119.19    9.20
  -4  -5  -1   98.29    8.30
  -4  -5  -1  101.39    9.70
  -4  -5  -1   98.59    9.30
   4  -5   1  100.29    4.20
   4  -5   1  105.29    4.10
   4   5   1  107.79    9.90
  -4   5  -1   99.79    8.50
   4   5   1  108.99    8.90
  -4   5  -1  100.69    4.00
   4   5   1  110.89    9.60
  -4   5  -1  100.89    4.90
   4   5   1  115.49    9.50
  -4   5  -1   99.19    4.10
   4   5   1  110.69    9.50
   4   5   1   95.99    9.30
   4   5   1   99.79    8.00
  -4   5  -1   97.79    5.80
  -4   5  -1   94.79    6.00
  -5  -5  -1  287.87   13.60
  -5  -5  -1  261.37   12.00
   5  -5   1  251.27   11.50
   5  -5   1  248.58    6.00
  -5  -5  -1  279.97   13.20
  -5  -5  -1  269.27   13.40
  -5  -5  -1  247.38   20.80
   5  -5   1  264.47    6.10
  -5  -5  -1  240.78   12.90
  -5   5  -1  248.88    9.60
  -5   5  -1  257.47   11.50
   5   5   1  253.97   12.00
   5   5   1  277.27   12.10
   5   5   1  254.97   12.50
   5   5   1  238.78   19.00
  -5   5  -1  255.77    7.50
  -5   5  -1  260.07   13.10
  -5   5  -1  248.08    8.70
   5   5   1  257.87   14.80
   5   5   1  256.87   13.30
   5   5   1  269.87   13.40
  -6  -5  -1   72.59    9.00
  -6  -5  -1   65.79    8.50
  -6  -5  -1   61.69    7.50
  -6  -5  -1   62.99    8.20
  -6  -5  -1   74.49    9.20
  -6   5  -1   71.49    6.20
   6   5   1   56.39    7.50
  -6   5  -1   72.49    5.70
   6   5   1   74.19    8.70
  -6   5  -1   54.99    7.40
   6   5   1   74.09    9.20
  -6   5  -1   72.39    6.90
   6   5   1   60.49    6.60
  -6   5  -1   60.29    6.20
   6   5   1   82.99    8.40
   6   5   1   62.79    8.70
  -7  -5  -1  273.67   14.60
  -7  -5  -1  261.07   15.40
  -7  -5  -1  283.47   15.10
  -7  -5  -1  256.77   14.30
  -7  -5  -1  254.67   14.50
   7   5   1  270.97   13.80
   7   5   1  274.07   15.20
  -7   5  -1  265.57    8.60
   7   5   1  271.47   12.10
  -7   5  -1  263.57    8.90
  -7   5  -1  269.27   11.60
  -7   5  -1  250.17   14.70
   7   5   1  268.97   13.80
   7   5   1  260.87   15.10
  -7   5  -1  272.97   11.50
   7   5   1  282.17   15.20
  -8  -5  -1   57.39    8.90
  -8  -5  -1   53.99    9.10
  -8  -5  -1   63.39    9.70
  -8  -5  -1   44.40    8.70
  -8  -5  -1   46.40    8.30
  -8  -5  -1   42.90    8.40
   8   5   1   44.00    8.50
  -8   5  -1   52.19    6.70
   8   5   1   45.40    7.50
   8   5   1   47.00    6.00
   8   5   1   60.39    9.60
   8   5   1   62.09    9.40
  -8   5  -1   62.99    9.20
  -8   5  -1   47.80    5.40
   8   5   1   58.79    9.10
  -8   5  -1   55.69    5.30
  -9  -5  -1    9.90    7.10
  -9  -5  -1   11.50    7.60
  -9  -5  -1   29.00   15.20
  -9  -5  -1   24.60    8.60
  -9  -5  -1   13.10    8.20
  -9   5  -1   14.10    8.30
   9   5   1   19.20    8.80
  -9   5  -1   15.60    5.70
  -9   5  -1   18.40    3.40
   9   5   1   19.30    4.60
  -9   5  -1   14.50    4.20
  -9   5  -1   23.10    5.00
   9   5   1   23.10    8.20
  -9   5  -1   20.40    2.80
  -9  -6   1    6.20    8.20
  -9  -6   1    2.70    7.10
  -9  -6   1   12.40   11.80
  -9  -6   1    6.00    7.60
  -9  -6   1    2.70    8.10
  -9  -6   1   13.80    7.90
  -9   6   1    7.50    3.40
   9   6  -1    3.70    7.90
  -9   6   1   17.50    6.00
  -9   6   1   11.30    6.80
  -9   6   1   10.50    3.60
   9   6  -1   14.10    8.60
   9   6  -1   11.70    9.20
  -9   6   1    6.90    4.10
  -9   6   1    4.20    4.20
   9   6  -1    7.70    4.40
   9   6  -1   11.30    8.30
  -8  -6   1   -9.90    5.80
  -8  -6   1    0.90    7.50
  -8  -6   1   -6.00    7.10
  -8  -6   1   -2.60    6.90
  -8  -6   1    3.70    7.70
  -8  -6   1    6.80    7.20
   8   6  -1   -4.80    7.10
  -8   6   1    0.30    2.60
   8   6  -1   -6.50    7.40
   8   6  -1    1.40    6.90
   8   6  -1   -0.40    4.60
  -8   6   1   -0.90    5.80
   8   6  -1   -6.80    6.40
  -8   6   1   -4.20    3.70
  -8   6   1   -2.80    4.70
  -7  -6   1   -3.50    6.20
  -7  -6   1    2.90    7.20
  -7  -6   1   11.50    7.20
  -7  -6   1    2.40    6.70
  -7  -6   1   -5.60    6.60
   7   6  -1   -3.40    6.20
  -7   6   1    4.90    4.50
   7   6  -1    3.50    6.80
  -7   6   1    1.00    2.00
  -7   6   1    2.70    4.00
  -7   6   1    0.10    4.40
   7   6  -1   -5.40    6.00
   7   6  -1  -13.10    6.90
   7   6  -1    6.20    8.50
  -7   6   1    1.70    6.40
   7   6  -1   15.80    5.60
   7   6  -1    5.10    7.40
  -6  -6   1   65.09    9.20
  -6  -6   1   56.49    8.40
  -6  -6   1   65.19    8.70
  -6  -6   1   61.09    8.20
  -6  -6   1   58.79    9.00
  -6   6   1   60.49    7.10
   6   6  -1   55.59    7.20
   6   6  -1   50.09    8.40
  -6   6   1   51.59    5.50
  -6   6   1   54.89    6.70
   6   6  -1   54.19    9.00
   6   6  -1   61.79    9.20
   6   6  -1   66.09    8.40
  -6   6   1   44.30    5.50
   6   6  -1   53.89    8.50
  -5  -6   1   37.40    7.30
  -5  -6   1   33.70    7.30
  -5  -6   1   29.50    6.40
  -5  -6   1   21.00    6.70
  -5  -6   1   26.50    7.40
  -5  -6   1   38.40    7.60
   5   6  -1   13.60    5.20
   5   6  -1   30.90    6.10
  -5   6   1   25.00    2.20
   5   6  -1   26.70    6.70
   5   6  -1   27.70    6.80
   5   6  -1   24.10    7.30
  -5   6   1   27.10    2.70
  -5   6   1   27.20    4.90
  -5   6   1   28.60    5.60
   5   6  -1   25.90    6.30
   5   6  -1   26.50    6.90
  -5   6   1   24.50    4.40
  -4  -6   1    0.30    5.50
  -4  -6   1   10.10    5.10
  -4  -6   1   10.00    5.90
  -4  -6   1    4.50    7.30
  -4  -6   1   -1.90    5.60
   4   6  -1   -1.40    4.60
   4   6  -1   15.60   10.60
  -4   6   1    7.70    4.20
  -4   6   1    7.50    4.10
   4   6  -1    5.50    6.70
   4   6  -1  -15.70   10.10
  -4   6   1    3.10    2.30
  -4   6   1   -4.10    4.80
  -4   6   1    8.50    3.40
   4   6  -1    5.20    5.30
  -4   6   1    0.70    2.40
   4   6  -1    6.80    6.10
   3  -6  -1  398.06    9.30
  -3  -6   1  438.96   14.40
  -3  -6   1  415.06   13.70
  -3  -6   1  412.76   15.00
  -3  -6   1  385.66   13.90
  -3  -6   1  397.76   11.80
   3  -6  -1  386.96   13.20
   3  -6  -1  407.46    9.40
  -3  -6   1  421.66   14.70
  -3  -6   1  403.96   15.00
   3   6  -1  385.96   14.80
   3   6  -1  396.16   14.80
  -3   6   1  413.86   10.80
   3   6  -1  399.86   14.20
   3   6  -1  403.66   15.50
  -3   6   1  387.76   10.10
  -3   6   1  414.36   12.20
  -3   6   1  403.16    9.40
   3   6  -1  389.36   15.00
  -3   6   1  412.56   13.50
  -3   6   1  411.76   15.30
   3   6  -1  396.36   13.40
   3   6  -1  407.36   14.90
  -2  -6   1    6.10    2.80
  -2  -6   1   14.00    5.00
  -2  -6   1    7.50    4.70
  -2  -6   1    9.30    4.50
   2  -6  -1    6.80    4.10
  -2  -6   1    7.50    4.60
   2  -6  -1    2.70    2.80
  -2  -6   1    6.40    4.60
   2  -6  -1    4.80    2.60
  -2  -6   1    6.30    4.30
  -2   6   1    2.40    3.30
  -2   6   1   12.10    4.60
   2   6  -1   10.40    4.80
  -2   6   1    7.40    2.50
   2   6  -1    9.30    4.90
  -2   6   1    5.40    2.80
  -2   6   1    9.40    5.20
   2   6  -1    9.80    5.00
   2   6  -1    6.80    4.00
  -2   6   1    3.90    3.30
   2   6  -1    5.60    4.80
   2   6  -1   12.90    5.20
  -2   6   1    3.90    4.40
   2   6  -1    9.80    5.40
   1  -6  -1   93.69    6.20
  -1  -6   1   84.59    8.40
  -1  -6   1   90.89    7.90
  -1  -6   1   86.39    6.90
   1  -6  -1   86.99    7.90
   1  -6  -1   92.89    4.80
  -1  -6   1   82.19    7.70
  -1  -6   1   96.09    4.20
   1  -6  -1   84.29    6.20
  -1  -6   1   80.39    6.40
  -1   6   1   93.99    5.50
   1   6  -1   78.29    7.90
   1   6  -1   77.79    7.60
   1   6  -1   80.29    8.70
   1   6  -1   88.99    7.80
  -1   6   1   86.59    6.50
   1   6  -1   93.29    8.40
  -1   6   1   93.29    6.50
  -1   6   1   78.69    6.20
  -1   6   1   87.99    7.90
  -1   6   1  100.09    5.20
   1   6  -1   88.19    7.90
  -1   6   1   85.59    6.20
  -1   6   1   91.79    9.50
   1   6  -1   87.09    7.30
   0  -6  -1  809.12   17.50
   0  -6  -1  782.12   19.30
   0  -6  -1  805.82   20.90
   0  -6   1  787.42   19.50
   0  -6  -1  784.22   19.20
   0  -6  -1  810.22   20.00
   0  -6   1  810.62   17.70
   0  -6   1  796.92   19.70
   0  -6   1  811.02   20.50
   0  -6   1  800.72   17.60
   0   6   1  801.42   17.00
   0   6   1  796.62   19.40
   0   6  -1  787.62   20.50
   0   6   1  806.62   19.50
   0   6  -1  780.72   22.10
   0   6  -1  775.12   21.60
   0   6   1  808.52   22.40
   0   6   1  807.22   19.30
   0   6  -1  775.62   19.50
   0   6  -1  809.32   19.20
   0   6   1  801.72   21.10
   0   6   1  798.12   19.20
   0   6  -1  783.82   19.30
   0   6  -1  790.72   19.30
   1  -6   1  607.04   15.70
  -1  -6  -1  627.64   15.80
  -1  -6  -1  619.24   17.00
  -1  -6  -1  632.84   15.80
   1  -6   1  618.74   15.50
   1  -6   1  614.44   12.30
  -1  -6  -1  617.54   17.10
  -1  -6  -1  638.44   14.90
  -1  -6  -1  622.44   18.30
   1  -6   1  605.44   16.90
   1  -6   1  615.94   12.30
  -1   6  -1  608.74   15.60
  -1   6  -1  590.34   15.50
  -1   6  -1  632.54   15.70
   1   6   1  617.04   17.10
  -1   6  -1  608.34   15.60
   1   6   1  598.34   16.80
  -1   6  -1  633.54   17.10
   1   6   1  602.64   14.20
   1   6   1  616.54   19.00
  -1   6  -1  614.54   16.20
   1   6   1  603.44   16.90
   1   6   1  642.84   17.00
  -1   6  -1  645.54   19.00
   1   6   1  619.24   18.30
   2  -6   1    2.10    3.80
  -2  -6  -1    1.20    3.20
  -2  -6  -1    5.70    4.80
  -2  -6  -1    0.30    4.20
  -2  -6  -1    2.70    4.50
   2  -6   1    3.40    3.10
  -2  -6  -1   -3.30    3.30
  -2  -6  -1   -5.00    4.10
  -2  -6  -1    5.40    4.50
   2  -6   1   -1.90    2.50
   2   6   1    4.90    5.20
  -2   6  -1    3.20    4.90
  -2   6  -1   -2.90    3.30
  -2   6  -1    3.00    2.90
  -2   6  -1    1.20    3.70
  -2   6  -1   -1.60    3.30
   2   6   1    2.60    5.00
   2   6   1   -1.40    5.00
  -2   6  -1    0.20    2.90
   2   6   1   -1.30    2.90
   2   6   1    4.00    4.50
   2   6   1    5.00    5.20
   2   6   1    0.30    4.40
   3  -6   1  148.29    8.00
  -3  -6  -1  142.59    8.70
  -3  -6  -1  146.89   10.60
   3  -6   1  141.49    6.20
  -3  -6  -1  148.09    8.30
  -3  -6  -1  151.38   10.30
  -3  -6  -1  136.69    9.70
  -3  -6  -1  146.49    9.60
  -3  -6  -1  155.28    9.80
   3   6   1  145.79   10.60
   3   6   1  151.68   10.50
  -3   6  -1  144.39    6.00
   3   6   1  139.09   10.80
  -3   6  -1  139.09   10.90
   3   6   1  135.09   10.30
  -3   6  -1  138.69    6.00
  -3   6  -1  131.49    6.50
  -3   6  -1  144.99    5.00
   3   6   1  144.79    8.10
   3   6   1  138.19   10.80
  -3   6  -1  144.49    7.90
   3   6   1  133.89    9.40
  -3   6  -1  152.88    6.80
  -4  -6  -1  160.18   11.80
   4  -6   1  160.08    5.50
  -4  -6  -1  165.08   10.10
  -4  -6  -1  164.68    9.60
  -4  -6  -1  153.28   11.80
  -4  -6  -1  147.49   11.00
  -4  -6  -1  156.08   10.70
  -4  -6  -1  167.78   11.60
   4  -6   1  154.28    5.20
   4   6   1  146.89   13.40
  -4   6  -1  154.88    5.10
  -4   6  -1  158.38    9.60
   4   6   1  134.59   11.00
  -4   6  -1  150.38    6.70
  -4   6  -1  150.88    5.30
   4   6   1  164.68   13.10
   4   6   1  164.58   12.10
   4   6   1  143.89   13.80
  -4   6  -1  150.18    8.00
  -4   6  -1  173.38    7.30
   4   6   1  177.58   14.20
  -4   6  -1  156.48   11.10
   4   6   1  147.79    9.40
  -5  -6  -1   18.10    8.00
  -5  -6  -1   17.00    6.80
  -5  -6  -1   26.60    7.00
  -5  -6  -1   27.60    7.50
  -5  -6  -1   21.80    7.30
  -5  -6  -1   23.30    5.60
  -5  -6  -1   31.20    6.50
   5   6   1    8.70    5.40
  -5   6  -1   23.80    4.00
  -5   6  -1   24.20    3.80
   5   6   1   23.50    7.30
  -5   6  -1   19.60    5.70
  -5   6  -1   20.10    6.20
   5   6   1    4.80    4.40
  -5   6  -1   17.40    4.20
   5   6   1   12.80    5.30
   5   6   1   21.90    7.40
   5   6   1   28.30    7.00
  -6  -6  -1    9.20    6.70
  -6  -6  -1   17.50    6.00
  -6  -6  -1   -4.50    5.60
  -6  -6  -1    1.70    6.40
  -6  -6  -1   -0.10    7.30
  -6  -6  -1    8.50    6.30
   6   6   1   -2.20    5.20
  -6   6  -1   10.80    4.00
   6   6   1    3.00    6.80
   6   6   1    5.60    5.60
  -6   6  -1   14.10    5.30
   6   6   1   12.30    7.40
   6   6   1   10.60    6.60
  -6   6  -1    6.60    3.50
   6   6   1   12.30    7.60
  -7  -6  -1    1.10    6.70
  -7  -6  -1   -2.00    3.50
  -7  -6  -1   -6.60    7.10
  -7  -6  -1    2.40    6.90
  -7  -6  -1   -1.40    6.00
  -7  -6  -1    1.00    7.60
  -7  -6  -1  -10.00    6.10
  -7   6  -1    1.60    3.30
   7   6   1   -1.10    7.10
   7   6   1    4.00    5.40
   7   6   1    1.00    6.20
   7   6   1   -6.50    6.90
  -7   6  -1   -4.50    3.00
  -7   6  -1   -7.00    6.20
  -7   6  -1    1.20    4.20
  -7   6  -1    6.90    4.80
   7   6   1   -7.50    6.70
   7   6   1   -4.30    6.00
  -8  -6  -1   47.60    9.10
  -8  -6  -1   68.29   15.40
  -8  -6  -1   40.80    9.00
  -8  -6  -1   45.40    9.50
  -8  -6  -1   47.30    9.20
  -8  -6  -1   36.50    8.40
  -8  -6  -1   43.20    8.10
   8   6   1   41.10    8.40
  -8   6  -1   38.40    8.00
  -8   6  -1   34.60    3.90
  -8   6  -1   36.00   10.00
  -8   6  -1   33.80    5.70
   8   6   1   28.00    8.50
   8   6   1   61.69   10.30
   8   6   1   33.60    7.60
   8   6   1   47.10    6.80
   8   6   1   44.20    8.60
  -8   6  -1   41.90    4.70
  -9  -6  -1   -5.70    7.30
  -9  -6  -1   14.40    8.30
  -9  -6  -1  -13.40    7.90
  -9  -6  -1   -4.20    7.00
  -9  -6  -1   -5.30    8.20
  -9  -6  -1   -6.50    7.70
   9   6   1    5.40    8.00
  -9   6  -1    1.20    7.00
  -9   6  -1    0.00    5.00
  -9   6  -1    1.00    3.90
  -9   6  -1   -2.90    2.70
  -9   6  -1   -1.40    2.10
   9   6   1    0.30    8.30
   9   6   1    0.30    4.80
  -9   6  -1   -1.80    4.20
  -8  -7   1  -16.40    7.20
  -8  -7   1    6.60    8.50
  -8  -7   1   -1.50    8.20
  -8  -7   1    2.20    8.70
  -8  -7   1    7.50    6.50
  -8  -7   1    7.10   11.00
   8   7  -1   18.10    7.90
   8   7  -1   20.30    9.40
  -8   7   1    1.30    8.40
   8   7  -1    6.80   11.10
  -8   7   1    3.00    4.80
   8   7  -1   -3.50   10.40
   8   7  -1   -7.70    7.30
  -8   7   1   12.50    6.10
  -8   7   1    4.10    2.20
   8   7  -1    1.70    5.10
  -8   7   1    1.70    4.40
  -7  -7   1   22.00    7.30
  -7  -7   1   36.40    8.30
  -7  -7   1   25.60    7.90
  -7  -7   1   35.30    8.80
  -7  -7   1   21.60    8.00
  -7  -7   1   22.60    8.70
  -7   7   1   33.70    3.00
   7   7  -1   31.20    7.10
  -7   7   1   26.50    5.40
   7   7  -1   36.90    9.20
   7   7  -1   39.40    8.80
   7   7  -1   35.90    7.80
   7   7  -1   23.10    7.70
   7   7  -1   30.50    8.30
  -7   7   1   28.80    7.30
  -7   7   1   26.60    5.20
  -7   7   1   39.20    6.70
   7   7  -1   36.20    8.70
  -6  -7   1  108.19   10.90
  -6  -7   1  154.48   12.70
  -6  -7   1  128.49   13.00
  -6  -7   1  130.19   11.70
  -6  -7   1  137.99   12.00
   6   7  -1  124.49   11.80
   6   7  -1  142.69   12.70
   6   7  -1  100.29   10.60
  -6   7   1  124.59   10.60
  -6   7   1  126.89    8.40
  -6   7   1  113.69    9.00
  -6   7   1  114.29    4.60
  -6   7   1  107.79   12.00
   6   7  -1  140.79   11.70
   6   7  -1  138.29   12.60
   6   7  -1  126.29   13.00
  -5  -7   1  523.65   16.40
  -5  -7   1  529.25   18.00
  -5  -7   1  448.06   17.60
  -5  -7   1  526.75   19.80
  -5  -7   1  486.55   19.00
  -5  -7   1  493.95   18.60
   5   7  -1  536.95   20.10
   5   7  -1  521.95   19.30
  -5   7   1  507.65   14.00
   5   7  -1  537.05   18.90
   5   7  -1  486.55   18.20
   5   7  -1  513.85   17.80
  -5   7   1  486.45   11.50
  -5   7   1  514.85   26.20
  -5   7   1  488.05   11.70
   5   7  -1  501.85   18.90
  -5   7   1  517.85   16.30
  -5   7   1  529.35   16.30
  -4  -7   1   -0.10    5.00
  -4  -7   1    0.20    6.20
  -4  -7   1    4.10    4.10
  -4  -7   1  -10.70    3.20
  -4  -7   1    1.00    5.40
   4   7  -1    0.50    5.00
   4   7  -1   -5.00    6.20
   4   7  -1   -6.30    6.60
  -4   7   1   -2.10    9.20
   4   7  -1   -0.20    6.00
  -4   7   1    7.50    4.40
   4   7  -1    6.60    6.30
   4   7  -1   -2.30    6.10
  -4   7   1    1.50    3.10
  -4   7   1    5.70    4.90
  -4   7   1    0.40    3.00
  -4   7   1    1.40    3.40
   4   7  -1   -3.90    6.80
  -3  -7   1  488.35   16.10
  -3  -7   1  524.75   15.90
  -3  -7   1  486.05   13.40
  -3  -7   1  493.25   16.10
   3  -7  -1  450.95   11.40
  -3  -7   1  486.75   17.40
  -3  -7   1  497.25   17.80
   3  -7  -1  488.65   15.90
   3  -7  -1  478.55   11.40
  -3   7   1  476.05   13.90
   3   7  -1  462.75   15.40
   3   7  -1  487.15   17.60
  -3   7   1  484.65   12.70
   3   7  -1  479.85   24.70
   3   7  -1  502.15   17.50
   3   7  -1  476.15   17.30
  -3   7   1  466.45   12.50
  -3   7   1  467.25   12.10
   3   7  -1  497.25   17.90
   3   7  -1  463.35   17.20
  -3   7   1  487.05   11.60
  -3   7   1  444.06   22.50
  -3   7   1  486.35   16.10
  -2  -7   1   -1.40    4.90
  -2  -7   1    0.90    4.90
   2  -7  -1    4.30    3.00
  -2  -7   1    7.00    5.20
  -2  -7   1    5.80    2.90
   2  -7  -1    1.30    3.20
  -2  -7   1   -2.50    5.20
   2  -7  -1    1.10    4.90
  -2   7   1    0.80    4.00
   2   7  -1   -0.60    4.40
   2   7  -1   -0.40    5.90
  -2   7   1   -1.30    3.10
   2   7  -1   -6.20    9.20
   2   7  -1   -6.40    5.60
  -2   7   1    4.20    7.00
  -2   7   1    0.10    2.60
   2   7  -1    8.40    8.80
  -2   7   1    6.40    3.40
   2   7  -1   -1.80    5.10
  -2   7   1    4.50    4.00
  -2   7   1    6.10    3.50
   2   7  -1    6.00    6.10
  -2   7   1    0.90    5.20
  -1  -7   1  901.81   23.30
  -1  -7   1  912.61   23.30
  -1  -7   1  915.51   24.40
   1  -7  -1  935.91   21.40
   1  -7  -1  928.51   24.00
  -1  -7   1  925.11   21.60
   1  -7  -1  911.51   19.10
  -1  -7   1  928.81   21.50
   1  -7  -1  918.21   21.60
  -1  -7   1  920.11   18.20
  -1   7   1  899.41   21.40
  -1   7   1  929.61   21.90
   1   7  -1  910.41   23.30
   1   7  -1  907.61   24.40
  -1   7   1  896.61   21.50
   1   7  -1  948.11   23.60
   1   7  -1  949.01   23.60
  -1   7   1  885.11   21.60
  -1   7   1  919.41   24.20
   1   7  -1  969.10   33.90
  -1   7   1 1002.80   29.30
   1   7  -1  903.51   21.90
   1   7  -1  886.21   23.30
   0  -7  -1  647.64   17.80
   0  -7  -1  630.14   19.20
   0  -7  -1  595.34   15.40
   0  -7   1  639.94   17.60
   0  -7  -1  643.04   17.50
   0  -7   1  660.23   15.20
   0  -7  -1  630.24   14.80
   0  -7   1  639.44   19.00
   0  -7   1  625.84   17.50
   0  -7   1  628.34   15.00
   0   7   1  649.54   17.80
   0   7   1  641.14   17.70
   0   7   1  649.24   19.30
   0   7  -1  641.54   23.70
   0   7  -1  626.14   17.10
   0   7   1  655.13   17.50
   0   7   1  640.94   17.70
   0   7  -1  648.34   17.70
   0   7   1  621.74   15.00
   0   7   1  649.83   24.10
   0   7  -1  625.64   17.50
   0   7  -1  640.24   17.60
   0   7  -1  649.34   17.60
   0   7  -1  633.24   18.80
  -1  -7  -1  246.98    9.80
   1  -7   1  233.58   11.60
   1  -7   1  243.08    9.80
  -1  -7  -1  241.28    9.80
  -1  -7  -1  240.08   11.30
  -1  -7  -1  278.47   14.90
   1  -7   1  237.78   10.00
  -1  -7  -1  259.17    8.70
  -1  -7  -1  245.78   11.30
   1   7   1  228.28   11.20
  -1   7  -1  237.98   11.40
   1   7   1  232.18   11.50
  -1   7  -1  222.18   10.00
  -1   7  -1  282.57   20.20
  -1   7  -1  237.98   10.70
  -1   7  -1  228.88    9.90
  -1   7  -1  249.08   10.40
   1   7   1  214.08   20.30
   1   7   1  236.18   11.40
  -1   7  -1  227.58   10.20
   1   7   1  252.57   12.80
   1   7   1  239.68   10.20
   1   7   1  230.28   11.50
   2  -7   1  320.27   12.70
  -2  -7  -1  323.27   14.10
  -2  -7  -1  328.17   12.20
  -2  -7  -1  331.87   12.70
  -2  -7  -1  327.37   13.70
  -2  -7  -1  322.07   10.90
   2  -7   1  322.57   10.30
   2  -7   1  312.37   10.70
  -2  -7  -1  337.87   13.80
  -2   7  -1  316.27   12.60
  -2   7  -1  332.47   11.40
   2   7   1  347.47   13.80
   2   7   1  345.17   22.20
  -2   7  -1  323.37   10.50
  -2   7  -1  323.17   10.60
   2   7   1  312.87   13.50
   2   7   1  321.07   13.80
   2   7   1  318.67   13.60
   2   7   1  363.16   15.40
   2   7   1  319.07   10.40
  -2   7  -1  314.77   11.00
  -3  -7  -1   34.40    7.60
  -3  -7  -1   30.00    5.00
   3  -7   1   29.70    5.30
  -3  -7  -1   29.60    5.00
  -3  -7  -1   19.30    5.30
   3  -7   1   30.20    3.80
  -3  -7  -1   19.20    6.50
  -3  -7  -1   26.00    6.00
  -3   7  -1   33.20    4.70
   3   7   1   18.20    6.20
   3   7   1   28.30    7.10
  -3   7  -1   31.80    4.60
   3   7   1   30.30    7.20
  -3   7  -1   31.80    3.70
   3   7   1   64.89    8.40
  -3   7  -1   29.30    5.40
   3   7   1   34.60    4.70
   3   7   1   27.60    6.80
   3   7   1   30.50    7.40
  -3   7  -1   34.70    9.50
  -3   7  -1   28.90    3.80
  -4  -7  -1   10.70    5.00
  -4  -7  -1    7.70    6.10
  -4  -7  -1    8.70    4.80
   4  -7   1    7.80    4.00
   4  -7   1    9.70    2.30
   4  -7   1    8.20    2.40
  -4  -7  -1   17.20    6.90
  -4  -7  -1    5.20    7.90
   4   7   1    4.00    5.80
  -4   7  -1   13.40    6.70
   4   7   1    5.10    7.10
   4   7   1   12.40    6.50
  -4   7  -1    6.60    3.80
  -4   7  -1   12.30    2.50
   4   7   1    8.90    6.40
  -4   7  -1   10.30    2.50
   4   7   1   -0.20    6.40
  -4   7  -1   12.10    3.80
   4   7   1   -4.90    6.10
   4   7   1   11.00    4.70
  -4   7  -1    7.50    2.60
  -4   7  -1   10.50    4.50
  -5  -7  -1   33.80    7.90
  -5  -7  -1   19.30    6.90
  -5  -7  -1   10.60    7.00
  -5  -7  -1   23.80    6.30
  -5  -7  -1   25.40    5.70
  -5  -7  -1   12.70    5.40
  -5  -7  -1   25.80    7.20
   5   7   1   21.00    7.20
  -5   7  -1   28.20    4.90
   5   7   1   29.50    7.30
   5   7   1   26.20    7.20
  -5   7  -1   32.90    4.10
  -5   7  -1   33.00    3.90
   5   7   1   24.50    7.60
  -5   7  -1   26.20    6.60
   5   7   1   34.50    6.10
   5   7   1   34.30    8.40
   5   7   1   31.80    7.20
  -5   7  -1   38.10    6.80
  -6  -7  -1   18.30    7.40
  -6  -7  -1   28.30    8.30
  -6  -7  -1   31.20    8.30
  -6  -7  -1   23.80    7.00
  -6  -7  -1   31.40    8.10
  -6  -7  -1   24.70    6.60
  -6  -7  -1   29.20    8.00
  -6   7  -1   33.30    4.00
   6   7   1   29.00    7.10
   6   7   1   27.90    8.00
   6   7   1   25.20    7.70
   6   7   1   30.90    6.80
  -6   7  -1   35.10    4.50
  -6   7  -1   32.90    6.60
  -6   7  -1   21.00    4.40
  -6   7  -1   32.40    6.90
   6   7   1   29.70    8.00
  -7  -7  -1  319.77   16.70
  -7  -7  -1  318.07   17.60
  -7  -7  -1  309.67   17.20
  -7  -7  -1  325.17   15.60
  -7  -7  -1  307.67   16.80
  -7  -7  -1  307.17   17.30
  -7   7  -1  313.37   14.50
   7   7   1  296.77   15.30
  -7   7  -1  301.87   15.80
  -7   7  -1  318.97   12.00
  -7   7  -1  306.17    9.50
   7   7   1  314.17   17.40
   7   7   1  330.07   16.40
   7   7   1  328.97   16.50
   7   7   1  313.27   16.70
   7   7   1  310.47   17.70
  -7   7  -1  279.37   10.30
  -8  -7  -1   33.80    9.00
  -8  -7  -1   39.20    9.60
  -8  -7  -1   19.30   10.60
  -8  -7  -1   33.30    7.50
  -8  -7  -1   30.80   10.40
  -8  -7  -1   31.60    8.80
  -8  -7  -1   32.00    8.90
   8   7   1   25.40    8.10
  -8   7  -1   24.80    7.60
  -8   7  -1   39.30    4.40
   8   7   1   41.40    8.80
  -8   7  -1   37.60    6.70
  -8   7  -1   26.90    5.70
   8   7   1   35.30    9.60
   8   7   1   26.90    6.70
  -8   7  -1   29.90    4.00
   8   7   1   26.50    8.80
  -7  -8   1    2.10    6.90
  -7  -8   1   21.70    9.00
  -7  -8   1   20.90    8.90
  -7  -8   1   10.30    8.20
  -7  -8   1   22.10    8.60
  -7  -8   1   -3.10    3.00
   7   8  -1   12.10    7.30
   7   8  -1    5.30    7.80
  -7   8   1   -0.20    4.50
  -7   8   1   10.40    6.20
  -7   8   1    7.60    2.50
   7   8  -1   -0.40    6.20
   7   8  -1    4.80    8.20
   7   8  -1   10.40    7.60
   7   8  -1   14.30    8.00
  -7   8   1    6.70    4.60
   7   8  -1    4.60    9.20
  -7   8   1    5.10    5.50
  -6  -8   1    3.50    6.00
  -6  -8   1   -3.40    5.10
  -6  -8   1    0.20    7.20
  -6  -8   1   -5.90    7.00
  -6  -8   1   -3.90    6.70
  -6  -8   1   -2.30    6.50
  -6  -8   1    3.60    7.60
   6   8  -1   -3.30    7.00
  -6   8   1    2.00    2.70
   6   8  -1   -6.90    6.70
   6   8  -1    8.00    9.60
  -6   8   1   -0.80    3.60
   6   8  -1   -2.10    6.00
  -6   8   1    1.30    4.90
  -6   8   1    6.60    6.20
   6   8  -1    2.10    6.50
  -6   8   1    4.00    5.00
   6   8  -1   10.10    7.20
   6   8  -1   -3.10    7.20
  -5  -8   1   26.80    8.40
  -5  -8   1   13.60    7.40
  -5  -8   1   27.80    8.40
  -5  -8   1   12.90    5.00
  -5  -8   1   14.90    6.40
   5   8  -1   21.40    7.30
   5   8  -1    2.90    6.70
   5   8  -1   14.30    7.50
   5   8  -1   12.50    6.90
  -5   8   1   10.20    3.60
  -5   8   1   12.00    5.10
   5   8  -1   17.80    8.50
   5   8  -1   23.40    8.20
  -5   8   1   17.20    5.60
   5   8  -1    6.90    7.70
  -5   8   1   15.30    6.70
  -5   8   1   11.00    3.60
  -4  -8   1   21.00    7.00
  -4  -8   1   31.20    6.10
  -4  -8   1   48.80    7.90
  -4  -8   1   46.80   15.60
  -4  -8   1   28.40    4.90
  -4  -8   1   27.00    9.70
   4   8  -1   26.40    7.50
  -4   8   1   42.70    5.50
  -4   8   1   34.30    4.50
   4   8  -1   37.00    7.90
  -4   8   1   33.60    7.40
   4   8  -1   46.00    8.40
  -4   8   1   32.00    4.50
   4   8  -1   33.20   10.30
  -4   8   1   29.30    3.80
   4   8  -1   33.90    8.10
  -4   8   1   29.30    6.60
   4   8  -1   21.10    7.60
   4   8  -1   33.80    6.40
  -3  -8   1   38.60    6.90
  -3  -8   1   26.40    4.10
   3  -8  -1   40.20    3.90
  -3  -8   1   28.20    7.30
   3  -8  -1   26.90    3.20
  -3  -8   1   31.90    8.40
  -3   8   1   38.80    4.90
  -3   8   1   39.00    5.20
   3   8  -1   28.00    5.70
   3   8  -1   43.70    8.60
  -3   8   1   43.10    4.00
   3   8  -1   37.70    7.60
  -3   8   1   37.10    5.10
  -3   8   1   34.40    4.00
   3   8  -1   31.80    7.20
  -3   8   1   34.00    5.10
  -3   8   1   32.70    7.70
  -3   8   1   33.90   11.40
   3   8  -1   30.90    7.30
   3   8  -1   46.20    7.80
   3   8  -1   23.50    7.00
   2  -8  -1  164.08    7.80
   2  -8  -1  176.68    8.30
  -2  -8   1  183.08   10.40
  -2  -8   1  121.29   10.60
   2  -8  -1  176.48   11.60
  -2  -8   1  182.48   12.90
  -2  -8   1  159.08   10.00
  -2  -8   1  172.68   11.80
   2   8  -1  177.98   12.60
  -2   8   1  165.38    8.20
   2   8  -1  168.98   12.80
   2   8  -1  166.38   12.10
   2   8  -1  171.28   12.00
  -2   8   1  170.78    8.30
   2   8  -1  172.38   11.90
   2   8  -1  183.18   10.20
  -2   8   1  162.98   13.40
   2   8  -1  183.38   12.00
  -2   8   1  158.88   13.20
  -2   8   1  153.08    9.20
  -2   8   1  169.68    9.10
  -1  -8   1   23.50    4.90
  -1  -8   1   19.40    6.30
   1  -8  -1   21.80    4.60
  -1  -8   1   29.10    6.40
   1  -8  -1   24.70    2.70
  -1  -8   1   19.70    5.70
  -1  -8   1   23.50    2.40
   1  -8  -1   16.60    6.00
  -1  -8   1   22.10    5.00
   1   8  -1   21.30    6.50
   1   8  -1   19.00    6.50
  -1   8   1   21.50    6.30
   1   8  -1   17.70    6.40
  -1   8   1   14.00    7.00
  -1   8   1   19.80    5.40
   1   8  -1   27.80    6.60
   1   8  -1   19.50    5.10
  -1   8   1   17.20    3.80
  -1   8   1   25.60    6.10
  -1   8   1   26.40    4.90
   1   8  -1   24.20    7.50
   0  -8  -1    5.20    4.60
   0  -8   1   10.70    3.40
   0  -8   1    8.30    5.80
   0  -8   1    7.60    4.70
   0  -8  -1   14.00    3.20
   0  -8  -1    3.50    5.50
   0  -8  -1   16.40    4.90
   0  -8   1    9.10    4.90
   0  -8   1   12.90    4.20
   0  -8  -1   12.30    3.50
   0   8   1   10.50    6.50
   0   8  -1   16.40    4.80
   0   8   1   12.00    5.80
   0   8   1    8.60    5.70
   0   8  -1    6.90    4.90
   0   8   1   11.50    6.30
   0   8  -1    7.70    6.00
   0   8  -1    8.40    5.10
   0   8  -1   10.60    5.80
   0   8  -1    6.90    5.70
   0   8  -1   15.30    6.80
   0   8   1    5.20    5.10
   0   8   1    4.30    4.70
   1  -8   1   32.70    6.80
   1  -8   1   27.70    5.40
   1  -8   1   25.00    4.80
  -1  -8  -1   28.40    4.90
  -1  -8  -1   32.00    3.90
  -1  -8  -1   35.50    6.10
  -1  -8  -1   31.50    5.10
  -1  -8  -1   32.80    6.30
  -1  -8  -1   34.80    7.40
  -1   8  -1   33.80    5.60
   1   8   1   36.50    6.50
  -1   8  -1   27.10    7.50
  -1   8  -1   37.30    6.40
   1   8   1   40.00    7.60
  -1   8  -1   33.30    5.50
  -1   8  -1   46.80    7.10
   1   8   1   40.20    6.70
   1   8   1   36.80    4.10
  -1   8  -1   25.90    6.00
   1   8   1   37.30    7.10
  -1   8  -1   34.70    6.00
   1   8   1   23.90    7.20
   2  -8   1   -5.00    3.60
   2  -8   1    4.80    5.10
  -2  -8  -1   -2.80    5.50
  -2  -8  -1   -3.00    4.60
  -2  -8  -1    2.60    5.20
  -2  -8  -1   -4.30    4.70
  -2  -8  -1   -6.30    4.70
  -2  -8  -1   -2.40    3.40
   2  -8   1    0.10    3.20
   2   8   1   -6.40    6.10
  -2   8  -1    0.70    3.80
   2   8   1    8.60    6.00
   2   8   1   -3.10    6.50
   2   8   1  -11.80    6.00
   2   8   1    0.70    3.40
  -2   8  -1   -2.50    6.40
   2   8   1   -5.90    5.30
  -2   8  -1    1.70    4.90
  -2   8  -1    6.50    4.70
   2   8   1   -8.50    5.30
  -2   8  -1    0.90    4.60
  -2   8  -1    0.70    5.00
  -2   8  -1    5.80    4.00
  -3  -8  -1    5.00    6.60
  -3  -8  -1    7.90    4.30
  -3  -8  -1   10.20    6.20
   3  -8   1    9.40    4.80
  -3  -8  -1    3.60    6.40
   3  -8   1   13.80    3.70
  -3   8  -1    7.80    5.20
   3   8   1   12.30    6.90
   3   8   1    9.00    6.70
  -3   8  -1   11.60    3.50
  -3   8  -1   11.40    4.60
  -3   8  -1    8.80    3.50
  -3   8  -1   10.50    4.60
   3   8   1   11.80    6.20
   3   8   1    2.30    7.10
  -3   8  -1    7.30    6.90
   3   8   1   10.00    4.20
   3   8   1   16.80    7.20
   3   8   1   14.60    7.00
   4  -8   1    3.20    4.10
  -4  -8  -1   23.50   12.80
  -4  -8  -1   -8.60    6.40
  -4  -8  -1   -4.30    4.40
   4  -8   1   -0.70    0.90
  -4  -8  -1    3.40    4.70
  -4  -8  -1    0.00    6.10
   4  -8   1    2.70    2.30
   4   8   1    4.50    6.40
  -4   8  -1   -6.70    3.80
  -4   8  -1    2.80    2.60
   4   8   1   -0.40    6.30
   4   8   1    3.20    4.20
  -4   8  -1    3.80    4.50
   4   8   1   -3.80    7.10
   4   8   1   -2.50    6.50
  -4   8  -1  -12.30    5.90
   4   8   1   -3.40    7.10
  -4   8  -1   -3.80    4.00
  -4   8  -1    3.90    2.40
   4   8   1   -5.50    6.10
  -5  -8  -1   -2.40    7.00
  -5  -8  -1    6.80    7.40
  -5  -8  -1  -11.90    4.60
  -5  -8  -1  -15.10    8.90
  -5  -8  -1    6.80    7.20
  -5  -8  -1    4.80    7.10
   5   8   1    2.70    5.00
  -5   8  -1    7.50    6.60
  -5   8  -1    3.70    4.40
   5   8   1   -2.80    7.00
  -5   8  -1    0.00    3.70
   5   8   1   -0.10    6.70
   5   8   1    2.30    7.50
  -5   8  -1    4.20    6.50
   5   8   1   -6.00    7.50
   5   8   1    2.10    6.80
   5   8   1    0.90    6.70
  -6  -8  -1   38.40    8.70
  -6  -8  -1   54.69   13.90
  -6  -8  -1   51.69    9.70
  -6  -8  -1   37.90   15.30
  -6  -8  -1   54.89    7.90
  -6  -8  -1   61.99    9.70
  -6   8  -1   47.20    7.40
   6   8   1   54.69    8.90
  -6   8  -1   48.00    4.60
   6   8   1   61.79   10.10
  -6   8  -1   47.40    4.70
   6   8   1   45.60    9.00
   6   8   1   44.70    8.90
   6   8   1   38.70    8.10
  -6   8  -1   42.20    7.60
  -6   8  -1   42.50    5.50
  -7  -8  -1   14.80   10.40
  -7  -8  -1   16.90    9.00
  -7  -8  -1   12.50    8.50
  -7  -8  -1    4.60    6.80
  -7  -8  -1    9.70    6.60
  -7  -8  -1    8.40    8.10
  -7  -8  -1    7.70    8.40
  -7   8  -1   21.10    3.90
   7   8   1   13.40    7.00
  -7   8  -1   12.90    4.30
   7   8   1   21.70    7.20
  -7   8  -1   26.90    7.20
   7   8   1   15.90    8.80
   7   8   1   25.50    8.30
   7   8   1    2.00    8.90
   7   8   1   13.70    8.20
  -7   8  -1   15.10    6.60
  -7   8  -1   14.80    4.10
  -6  -9   1   15.70    8.40
  -6  -9   1   -6.40    5.90
  -6  -9   1    6.30    8.00
  -6  -9   1   -7.00    7.20
  -6  -9   1    2.90    8.40
  -6  -9   1    2.10    7.50
  -6   9   1    7.00    6.90
   6   9  -1    5.30    7.50
  -6   9   1    3.20    3.30
   6   9  -1    6.00    6.60
  -6   9   1    2.40    5.40
  -6   9   1   -4.00    3.30
  -6   9   1   12.50    6.00
   6   9  -1   -1.30    7.70
   6   9  -1    0.50    6.50
   6   9  -1    0.20    7.40
   6   9  -1   11.00    8.30
   6   9  -1    5.90    8.90
  -5  -9   1  303.67   15.60
  -5  -9   1  282.17   17.00
  -5  -9   1  307.97   16.00
  -5  -9   1  293.57   17.30
  -5  -9   1  314.17   17.50
  -5  -9   1  307.07   15.10
   5   9  -1  293.27   18.70
  -5   9   1  293.87   10.40
   5   9  -1  296.27   18.00
   5   9  -1  310.07   20.10
  -5   9   1  302.27   10.30
   5   9  -1  321.57   17.70
  -5   9   1  279.27    9.40
   5   9  -1  305.97   17.50
  -5   9   1  297.97   14.50
   5   9  -1  306.37   15.30
  -5   9   1  310.77   13.00
  -5   9   1  318.57   17.30
  -4  -9   1   58.19    9.40
  -4  -9   1   58.89    9.50
  -4  -9   1   53.19    8.80
  -4  -9   1   43.50    7.80
   4   9  -1   44.00    9.70
   4   9  -1   34.10    8.20
   4   9  -1   49.20    9.60
   4   9  -1   48.70    7.00
  -4   9   1   45.20    4.50
   4   9  -1   43.00    9.40
  -4   9   1   58.59    5.80
  -4   9   1   46.10    7.50
  -4   9   1   47.10    5.70
   4   9  -1   46.40    8.70
  -4   9   1   42.90    8.50
  -4   9   1   55.49    5.70
   4   9  -1   38.80    8.60
   3  -9  -1   13.40    5.90
  -3  -9   1    0.20    6.60
  -3  -9   1   10.10    7.30
  -3  -9   1   14.60    7.50
  -3  -9   1   14.10    6.00
  -3  -9   1    4.30    7.10
   3  -9  -1   22.20    3.50
   3  -9  -1    4.10    1.00
  -3   9   1   10.10    5.00
   3   9  -1   14.90    5.30
   3   9  -1   23.50    7.70
  -3   9   1    7.40    4.20
  -3   9   1    4.80    7.10
   3   9  -1    8.40    7.30
  -3   9   1   17.20    3.50
  -3   9   1    7.90    3.90
  -3   9   1    6.80    3.30
   3   9  -1    7.50    6.70
   3   9  -1   18.80    8.20
   3   9  -1    3.40    6.90
  -3   9   1   14.20    5.00
   3   9  -1   12.50    7.30
  -3   9   1   12.10    6.20
  -2  -9   1   58.49    7.90
   2  -9  -1   45.20    7.20
   2  -9  -1   65.39    5.80
  -2  -9   1   65.69    7.20
  -2  -9   1   53.29    8.30
  -2  -9   1   54.99    8.80
  -2  -9   1   47.10    6.30
  -2   9   1   46.70    7.90
   2   9  -1   51.39    7.90
   2   9  -1   69.99    9.30
   2   9  -1   62.09    8.40
  -2   9   1   56.89    5.00
   2   9  -1   64.19    9.00
  -2   9   1   63.39    5.20
   2   9  -1   60.19    8.40
  -2   9   1   67.59    6.00
  -2   9   1   65.39    7.00
   2   9  -1   57.99    6.60
  -2   9   1   62.19    6.80
   2   9  -1   59.59    9.20
  -2   9   1   59.59    9.40
   1  -9  -1   -2.50    3.70
  -1  -9   1    3.50    4.00
   1  -9  -1    3.40    4.10
   1  -9  -1    8.30    4.70
  -1  -9   1    8.70    4.30
  -1  -9   1    3.90    5.10
   1   9  -1   17.80    6.70
   1   9  -1    3.40    6.60
  -1   9   1    6.00    4.60
   1   9  -1   -1.80    6.80
  -1   9   1    2.60    6.40
  -1   9   1    6.10    4.70
   1   9  -1   12.50    6.50
   1   9  -1    3.80    4.70
  -1   9   1    7.00    3.50
   1   9  -1    5.70    6.70
  -1   9   1    5.30    6.00
   1   9  -1    7.30    5.70
  -1   9   1    9.00    5.80
  -1   9   1   19.30    7.70
   0  -9  -1  105.49    9.10
   0  -9   1  109.29    9.30
   0  -9   1  105.29    7.70
   0  -9  -1   92.49    4.40
   0   9  -1   85.09    9.10
   0   9   1  100.19   10.50
   0   9  -1   94.39    9.00
   0   9   1  113.69   10.20
   0   9   1  126.09   12.10
   0   9  -1  104.49   10.10
   0   9  -1   99.59    9.10
   0   9  -1   98.19   10.00
   0   9   1  117.69   10.60
   0   9  -1  109.19    9.90
   0   9   1  100.09    9.70
   0   9  -1  109.19   11.30
   0   9   1  113.39    9.60
   0   9   1  127.09   12.80
   1  -9   1   17.70    6.50
  -1  -9  -1   20.60    4.40
  -1  -9  -1   27.00    6.40
  -1  -9  -1   23.50    8.20
   1  -9   1   15.20    5.00
  -1  -9  -1   18.20    4.60
   1   9   1   22.90    6.80
  -1   9  -1   38.10    9.80
   1   9   1   23.30    3.80
  -1   9  -1   18.80    6.50
  -1   9  -1   22.90    6.40
  -1   9  -1   28.20    5.70
   1   9   1   18.80    7.60
   1   9   1   13.60    5.90
  -1   9  -1   23.60    7.80
   1   9   1   21.60    6.30
   1   9   1   25.00    7.10
   1   9   1   29.10    7.90
  -1   9  -1   21.00    5.40
  -2  -9  -1   41.80    6.10
  -2  -9  -1   68.49    8.90
  -2  -9  -1   50.89    8.60
  -2  -9  -1   70.39    8.80
   2  -9   1   59.29    6.10
   2  -9   1   59.29    7.90
  -2  -9  -1   54.49    7.00
   2   9   1   53.59    9.20
   2   9   1   59.29    8.90
  -2   9  -1   58.39    7.00
   2   9   1   59.39    6.60
  -2   9  -1   57.29    5.90
  -2   9  -1   49.30    7.40
   2   9   1   57.79    9.00
  -2   9  -1   46.40    5.50
   2   9   1   41.70    7.50
  -2   9  -1   52.89    6.90
   2   9   1   52.69    7.60
  -2   9  -1   61.19    6.80
   2   9   1   57.89    8.70
  -2   9  -1   38.70    8.20
  -3  -9  -1  165.98   10.80
  -3  -9  -1  199.08   18.60
  -3  -9  -1  177.28   14.20
   3  -9   1  180.98   11.40
  -3  -9  -1  163.98   13.30
   3  -9   1  179.48    8.30
  -3  -9  -1  188.78   13.80
  -3   9  -1  186.98   11.80
   3   9   1  165.98   13.50
   3   9   1  181.88   14.70
   3   9   1  147.89   13.60
  -3   9  -1  162.58   11.50
   3   9   1  183.08    9.40
  -3   9  -1  165.98   10.00
  -3   9  -1  170.38    9.70
   3   9   1  170.28   13.50
   3   9   1  170.88   14.00
   3   9   1  180.68   13.20
  -3   9  -1  185.28    8.30
  -3   9  -1  190.58   15.40
  -3   9  -1  188.08    8.10
  -4  -9  -1  137.89   13.60
   4  -9   1  150.18   11.90
  -4  -9  -1  160.28   12.30
  -4  -9  -1  174.18   18.50
  -4  -9  -1  174.48   16.30
   4   9   1  154.38   12.70
  -4   9  -1  147.79    9.10
  -4   9  -1  161.68    9.20
  -4   9  -1  143.29    6.00
   4   9   1  138.19   13.00
   4   9   1  156.98   14.40
   4   9   1  133.29    9.60
  -4   9  -1  149.88   14.50
   4   9   1  137.49   12.20
   4   9   1  156.48   14.30
  -4   9  -1  100.89   12.30
   4   9   1  145.29   14.70
  -5  -9  -1   32.30    8.10
  -5  -9  -1   32.40    8.50
  -5  -9  -1   30.40    8.70
  -5  -9  -1   36.50    6.30
  -5  -9  -1   12.40    7.40
  -5  -9  -1   43.50    9.50
   5   9   1   23.00    9.00
  -5   9  -1   44.70    7.10
   5   9   1   27.30    8.60
  -5   9  -1   34.20    5.10
   5   9   1   17.90    8.60
   5   9   1   17.70    7.90
   5   9   1   28.90    9.70
   5   9   1   27.00    8.30
   5   9   1   31.50    6.00
  -5   9  -1   25.50    5.60
  -5   9  -1   21.20    7.30
  -6  -9  -1   -2.50    8.80
  -6  -9  -1   -1.60    7.30
  -6  -9  -1    4.30    8.50
  -6  -9  -1  -12.40    5.20
  -6  -9  -1   -1.20    6.90
  -6   9  -1   -1.90    5.80
   6   9   1    5.30    7.10
   6   9   1   -0.30    7.70
   6   9   1    5.00    8.60
  -6   9  -1    4.40    6.60
  -6   9  -1   -4.10    3.00
   6   9   1   -3.40    7.80
   6   9   1    0.90    5.60
   6   9   1    4.50    7.50
  -6   9  -1    4.40    4.00
  -6   9  -1   -7.10    4.40
  -4 -10   1   22.60    7.40
  -4 -10   1    4.90    6.60
  -4 -10   1   17.80    8.00
  -4 -10   1    5.80    7.40
  -4 -10   1   -1.70    7.30
  -4  10   1   11.20    5.20
   4  10  -1  -14.30    7.90
  -4  10   1    9.60    4.40
   4  10  -1   10.50    8.10
  -4  10   1   11.60    5.20
  -4  10   1    9.60    8.10
   4  10  -1   -0.90    8.00
   4  10  -1    3.50    7.30
   4  10  -1   -2.60    7.80
  -4  10   1    1.90    6.40
   4  10  -1   10.40    8.00
  -4  10   1    3.30    4.20
  -3 -10   1   44.70    8.90
   3 -10  -1   39.20    4.30
  -3 -10   1   48.10    7.60
  -3 -10   1   57.39    9.30
   3 -10  -1   42.20    7.60
  -3 -10   1   43.20    6.90
  -3 -10   1   24.00    8.20
   3  10  -1   38.10    6.50
   3  10  -1   28.30    9.00
  -3  10   1   43.90    4.80
  -3  10   1   54.59    8.50
  -3  10   1   36.00    4.50
   3  10  -1   45.40    8.30
  -3  10   1   32.00    4.30
  -3  10   1   33.70    8.70
  -3  10   1   54.59   15.20
   3  10  -1   53.69   10.90
   3  10  -1   34.90    8.50
   3  10  -1   31.10    9.20
  -3  10   1   45.30    6.50
  -3  10   1   37.10    5.10
   2 -10  -1   80.19    9.60
  -2 -10   1   57.89   12.80
  -2 -10   1   64.29   11.20
  -2 -10   1   65.89    6.70
  -2 -10   1   69.39    9.00
   2  10  -1   76.49    9.50
  -2  10   1   70.99    6.00
  -2  10   1   72.19    7.90
   2  10  -1   68.99    7.10
  -2  10   1   61.99    6.40
  -2  10   1   61.99    8.80
   2  10  -1   86.59   16.50
   2  10  -1   46.60    8.90
  -2  10   1   75.69    7.70
   2  10  -1   63.69    9.80
  -2  10   1   74.89    6.80
   2  10  -1   62.29   12.80
   2  10  -1   68.89    9.80
  -1 -10   1   -1.20    6.00
  -1 -10   1    7.00    5.50
   1 -10  -1   -4.10    4.40
  -1 -10   1    0.90    3.60
   1 -10  -1   -5.40    6.10
  -1 -10   1   -1.00    1.60
  -1 -10   1   -1.90    6.40
   1  10  -1   -5.70    5.80
   1  10  -1  -14.20    6.40
   1  10  -1   -5.60    4.40
   1  10  -1   -2.80    5.70
   1  10  -1    1.40    6.30
  -1  10   1   -3.90    5.60
  -1  10   1    2.60    4.80
  -1  10   1   -5.20    6.80
   1  10  -1   -3.40    6.90
  -1  10   1    3.10    6.20
   0 -10   1  169.48   13.70
   0 -10   1  167.58   10.90
   0 -10  -1  158.48   10.60
   0 -10  -1  176.78   14.20
   0 -10  -1  192.08   12.10
   0 -10   1  172.18   12.00
   0  10  -1  176.18   14.00
   0  10  -1  169.08   11.60
   0  10   1  174.18   11.70
   0  10  -1  173.88   10.70
   0  10   1  180.08   12.30
   0  10   1  169.78   14.50
   0  10  -1  185.38   13.30
   0  10  -1  179.48   12.30
   0  10   1  186.18   13.20
   0  10  -1  169.68   11.80
   1 -10   1   38.80    6.40
   1 -10   1   53.89    8.20
  -1 -10  -1   50.49    7.40
  -1 -10  -1   45.10    8.90
  -1 -10  -1   35.80    4.30
  -1 -10  -1   45.20    7.70
  -1  10  -1   42.20    7.20
   1  10   1   47.10    9.00
  -1  10  -1   41.60    6.20
   1  10   1   51.19   15.30
   1  10   1   45.80    8.60
   1  10   1   49.90    8.00
  -1  10  -1   48.80    7.80
  -1  10  -1   37.00    7.90
  -1  10  -1   39.60    6.20
   1  10   1   41.50    7.40
   1  10   1   29.60    7.60
  -1  10  -1   47.70    7.60
  -2 -10  -1    7.40    5.10
  -2 -10  -1   -0.80    6.00
  -2 -10  -1    2.00    8.20
  -2 -10  -1    5.90    7.00
   2 -10   1   -0.20    1.40
   2  10   1    9.50    7.80
   2  10   1    8.60    9.50
   2  10   1   -3.70   11.90
   2  10   1    3.70    3.40
  -2  10  -1    3.00    4.30
  -2  10  -1   14.10    6.10
  -2  10  -1    1.00    5.20
   2  10   1    2.40    6.70
  -2  10  -1  -16.80   11.40
  -2  10  -1   -1.10    4.20
  -2  10  -1    4.30    6.30
   2  10   1    1.40   11.30
  -2  10  -1   -2.10    5.80
   2  10   1   12.80    7.50
  -3 -10  -1   20.00    7.90
   3 -10   1    5.90    2.40
  -3 -10  -1    8.60    5.90
  -3 -10  -1   12.90    6.40
  -3 -10  -1   14.00    7.60
  -3 -10  -1   25.10    8.40
   3  10   1   19.40    7.70
  -3  10  -1    5.90    5.70
   3  10   1   17.20    4.30
  -3  10  -1   18.00    4.30
  -3  10  -1    1.10    5.30
  -3  10  -1   16.70    6.50
   3  10   1   12.10    8.10
  -3  10  -1   10.90    8.30
  -3  10  -1   18.20    6.20
   3  10   1   18.60    7.20
  -3  10  -1   19.80    4.20
   3  10   1   18.40    8.10
  -4 -10  -1   -2.00    6.30
   4 -10   1    3.30    2.40
  -4 -10  -1    2.30   10.00
   4 -10   1    1.10    1.40
  -4 -10  -1   11.00    8.50
  -4 -10  -1   -1.30    7.40
  -4 -10  -1    4.90    6.90
   4  10   1   -0.40    7.90
  -4  10  -1   10.60    7.30
   4  10   1    8.10    8.30
   4  10   1   12.40    8.40
  -4  10  -1    3.80    7.50
  -4  10  -1    8.10    6.90
  -4  10  -1   -3.00    5.60
   4  10   1   -2.50    7.00
   4  10   1    8.00    4.30
   4  10   1   16.80    8.90
  -4  10  -1    5.20    5.30
   4  10   1   10.20    8.60
 -11   0   2   49.80    8.50
  11   0  -2   58.69    7.50
 -11   0   2   55.69    7.80
 -11   0   2   58.29    8.00
 -11   0   2   50.89    8.40
 -11   0   2   34.60   10.50
 -11   0   2   42.30    6.70
 -10   0   2   19.70    5.80
 -10   0   2   27.50    7.00
  10   0  -2   19.50    5.20
  10   0  -2   16.30    8.10
 -10   0   2   15.00    8.10
 -10   0   2   15.60    6.10
 -10   0   2   16.70    6.60
 -10   0   2    9.20    5.40
  -9   0   2  582.34   18.30
  -9   0   2  577.64   21.80
  -9   0   2  552.24   17.90
   9   0  -2  546.15   17.10
  -9   0   2  553.94   17.40
   9   0  -2  579.74   17.60
  -9   0   2  562.34   17.30
  -8   0   2 1569.94   34.40
   8   0  -2 1542.45   33.90
   8   0  -2 1484.65   36.30
  -8   0   2 1533.25   34.30
  -8   0   2 1526.65   33.90
  -8   0   2 1547.05   34.00
  -8   0   2 1559.94   34.20
   8   0  -2 1595.04   37.90
  -8   0   2 1554.04   37.70
  -7   0   2 1463.65   34.40
   7   0  -2 1432.36   34.00
  -7   0   2 1422.06   31.10
   7   0  -2 1450.95   31.00
  -7   0   2 1417.06   31.00
  -7   0   2 1410.16   31.40
   7   0  -2 1432.06   33.00
  -7   0   2 1442.46   31.20
  -7   0   2 1436.56   33.50
  -6   0   2  110.99    7.10
  -6   0   2   97.69    9.20
   6   0  -2  111.99    7.10
  -6   0   2  105.09    7.10
  -6   0   2  104.69    7.20
   6   0  -2   97.09    9.20
  -6   0   2  110.69    7.10
  -6   0   2  108.79    7.50
   6   0  -2  112.29    7.10
  -5   0   2 2360.46   45.60
  -5   0   2 2277.17   45.60
  -5   0   2 2360.06   45.60
  -5   0   2 2382.06   47.90
  -5   0   2 2352.76   45.60
   5   0  -2 2360.06   45.70
   5   0  -2 2277.77   45.40
   5   0  -2 2390.36   47.90
  -4   0   2 1944.31   37.70
  -4   0   2 1918.71   35.10
   4   0  -2 1961.80   39.50
  -4   0   2 1918.71   38.90
  -4   0   2 1911.71   37.60
   4   0  -2 1968.60   37.80
   4   0  -2 1957.80   37.80
  -4   0   2 1933.41   37.80
  -4   0   2 1962.90   39.50
   4   0  -2 1936.41   37.00
  -3   0   2 1530.45   28.10
   3   0  -2 1555.74   29.10
   3   0  -2 1527.35   29.60
  -3   0   2 1530.45   29.60
   3   0  -2 1512.75   30.80
  -3   0   2 1513.95   30.80
  -3   0   2 1514.95   29.40
  -3   0   2 1516.75   29.40
   3   0  -2 1479.55   29.50
  -3   0   2 1501.85   29.80
   2   0  -2 2941.91   52.69
  -2   0   2 2891.41   53.79
  -2   0   2 2829.82   52.99
   2   0  -2 2871.11   52.99
  -2   0   2 2887.51   52.99
   2   0  -2 2823.92   52.99
  -2   0   2 2880.81   53.59
   2   0  -2 2820.82   53.69
  -2   0   2 2880.91   52.89
   1   0  -2    5.30    2.00
   1   0  -2   -1.40    2.10
   1   0  -2    1.20    2.50
  -1   0   2    4.30    2.80
  -1   0   2    6.00    2.70
  -1   0   2    4.30    2.10
  -1   0   2    1.00    2.40
  -1   0   2    5.20    2.50
   1   0  -2    2.90    2.40
  -1   0   2    3.10    2.40
   1   0  -2    1.00    2.10
   0   0  -2 2828.22   51.89
  -1   0  -2  857.81   18.10
  -1   0  -2  854.01   18.20
   1   0   2  890.31   18.00
   1   0   2  865.81   18.10
  -1   0  -2  855.81   16.80
   1   0   2  866.81   16.90
   1   0   2  892.71   18.30
   1   0   2  923.51   18.10
  -1   0  -2  859.51   18.10
  -1   0  -2  865.41   17.90
  -1   0  -2  912.01   18.10
   1   0   2  906.31   18.30
  -3   0  -2 1278.57   26.40
   3   0   2 1288.57   26.30
   3   0   2 1250.97   30.20
  -3   0  -2 1302.87   26.40
  -3   0  -2 1272.57   26.40
   3   0   2 1287.97   24.70
   3   0   2 1336.67   25.60
  -3   0  -2 1292.37   24.80
   3   0   2 1329.97   26.70
  -3   0  -2 1290.97   27.50
  -4   0  -2 3761.62   71.89
  -4   0  -2 3814.32   73.39
   4   0   2 3932.51   70.69
   4   0   2 3760.12   71.29
  -4   0  -2 3744.03   70.09
  -4   0  -2 3790.62   71.89
  -4   0  -2 3901.01   72.09
   4   0   2 3831.62   70.09
   4   0   2 3836.42   71.89
   4   0   2 3819.92   72.09
  -5   0  -2  796.52   21.10
   5   0   2  810.32   17.30
  -5   0  -2  797.42   19.40
  -5   0  -2  820.32   19.50
   5   0   2  816.72   18.50
  -5   0  -2  789.32   17.70
   5   0   2  816.92   19.20
   5   0   2  794.62   19.50
  -5   0  -2  809.72   19.30
  -6   0  -2    3.80    4.50
   6   0   2    7.50    4.40
  -6   0  -2    2.90    5.40
  -6   0  -2    6.60    3.00
  -6   0  -2    5.40    4.20
   6   0   2    4.20    3.70
   6   0   2    2.90    2.20
   6   0   2    3.60    3.70
  -6   0  -2    2.80    4.40
   7   0   2  124.79    5.40
  -7   0  -2  118.49    9.30
   7   0   2  120.49    9.20
   7   0   2  130.29    8.10
  -7   0  -2  119.79    9.10
  -7   0  -2  126.49    9.30
   7   0   2  124.59    8.80
  -7   0  -2  124.49    7.10
  -7   0  -2  118.99    9.30
  -8   0  -2    3.80    3.70
  -8   0  -2    0.80    6.80
  -8   0  -2   -2.10    5.30
  -8   0  -2    2.60    5.90
  -8   0  -2    3.50    5.00
   8   0   2   13.70    5.20
   8   0   2    8.60    2.10
   8   0   2    3.60    5.30
   8   0   2    6.40    4.30
  -9   0  -2    4.80    5.70
  -9   0  -2    2.80    6.00
  -9   0  -2   -2.60    6.80
  -9   0  -2    3.20    4.10
  -9   0  -2   -4.00    6.10
  -9   0  -2   -6.50    5.00
   9   0   2   -0.10    5.00
   9   0   2   -2.40    4.00
  10   0   2   28.20    4.60
 -10   0  -2   38.60    7.20
 -10   0  -2   33.00    9.90
 -10   0  -2   31.60    5.30
  10   0   2   33.00    6.40
 -10   0  -2   40.00    7.10
  10   0   2   36.30    7.10
 -10   0  -2   29.30    7.70
 -10   0  -2   35.60    7.80
 -11   0  -2   14.60    8.00
 -11   0  -2   -4.50   11.10
 -11   0  -2   27.20    7.10
  11   0   2   25.20    7.00
 -11   0  -2   23.80   12.70
 -11   0  -2   14.90    4.90
 -11   0  -2   19.10    6.70
  11   0   2   16.40    4.90
 -11  -1   2   32.80    9.40
 -11  -1   2   31.30    7.90
 -11  -1   2   36.50    8.20
  11  -1  -2   44.40    6.30
 -11  -1   2   58.49   12.70
 -11  -1   2   42.80    9.10
 -11  -1   2   32.90    7.10
 -11   1   2   42.20    7.00
  11   1  -2   46.10    7.50
 -11   1   2   40.60    9.20
 -11   1   2   42.80    6.20
 -11   1   2   50.69    8.30
 -11   1   2   50.29    8.20
 -11   1   2   39.90    7.80
 -10  -1   2  416.36   16.70
 -10  -1   2  405.36   17.10
 -10  -1   2  406.36   16.40
 -10  -1   2  411.86   16.10
 -10  -1   2  392.56   19.50
 -10  -1   2  432.16   16.60
 -10   1   2  423.86   15.30
 -10   1   2  410.96   18.20
  10   1  -2  417.46   16.50
  10   1  -2  407.66   15.90
 -10   1   2  414.56   16.20
  10   1  -2  403.76   19.90
 -10   1   2  402.36   14.00
 -10   1   2  395.86   14.00
 -10   1   2  389.16   19.60
  -9  -1   2   13.50    9.30
  -9  -1   2   23.50    7.00
  -9  -1   2    8.10    5.80
   9  -1  -2   20.40    4.50
  -9  -1   2   18.60    5.90
  -9  -1   2   16.00    7.50
  -9  -1   2   15.00    6.80
   9   1  -2    5.30    3.80
  -9   1   2   13.30    8.20
  -9   1   2   22.10    5.90
  -9   1   2   13.50    4.60
  -9   1   2   18.40    4.70
   9   1  -2   17.40    5.70
  -9   1   2   18.50    5.80
  -9   1   2   13.80    5.10
   8  -1  -2  556.54   15.30
  -8  -1   2  566.74   17.60
  -8  -1   2  548.45   20.00
   8  -1  -2  549.05   15.50
   8  -1  -2  592.54   20.40
  -8  -1   2  564.14   17.60
  -8  -1   2  531.95   17.40
  -8  -1   2  560.84   17.40
  -8  -1   2  521.75   17.30
   8   1  -2  557.24   17.40
  -8   1   2  561.64   16.00
  -8   1   2  539.95   19.80
  -8   1   2  569.04   15.50
  -8   1   2  559.94   16.50
   8   1  -2  553.04   17.20
  -8   1   2  556.84   15.50
  -8   1   2  551.24   16.20
  -7  -1   2   -3.10    4.40
  -7  -1   2  -10.60    4.80
   7  -1  -2    3.90    3.30
  -7  -1   2   -3.70    4.50
   7  -1  -2   -2.30    3.40
  -7  -1   2    3.20    5.30
  -7  -1   2    5.50    4.80
  -7  -1   2   10.00    6.00
   7  -1  -2    2.00    5.80
  -7   1   2    3.70    3.40
   7   1  -2   -6.30    4.30
  -7   1   2    1.40    4.00
   7   1  -2    4.10    4.10
   7   1  -2   -0.80    5.30
  -7   1   2    0.90    4.30
  -7   1   2    8.50    5.80
  -7   1   2   -8.00    3.20
   7   1  -2    1.90    4.70
   6  -1  -2   90.09    5.80
  -6  -1   2   93.29    7.50
  -6  -1   2   88.89    8.80
  -6  -1   2   87.89    7.60
  -6  -1   2  104.89    7.70
  -6  -1   2   89.59    7.70
   6  -1  -2   94.29    6.00
  -6  -1   2   97.49    7.80
   6  -1  -2   94.49    9.00
  -6   1   2   93.39    6.30
  -6   1   2   85.89    6.30
  -6   1   2   95.39    5.90
   6   1  -2  105.29    7.60
   6   1  -2   96.09    6.50
  -6   1   2  100.89    6.10
   6   1  -2   99.09    9.00
   6   1  -2   87.99    7.50
  -6   1   2   95.99    9.20
  -5  -1   2 1860.31   38.40
   5  -1  -2 1847.52   36.90
   5  -1  -2 1934.61   37.00
  -5  -1   2 1924.61   38.70
  -5  -1   2 1923.41   38.90
  -5  -1   2 1938.31   40.30
  -5  -1   2 1867.31   38.70
  -5  -1   2 1903.21   38.50
   5  -1  -2 1938.21   39.90
  -5   1   2 1815.32   34.60
   5   1  -2 1918.81   37.90
   5   1  -2 1941.01   40.30
  -5   1   2 1918.91   39.90
   5   1  -2 1868.21   38.60
   5   1  -2 1977.80   38.10
  -5   1   2 1871.01   36.90
   5   1  -2 1943.61   35.00
  -5   1   2 1897.21   36.90
  -5   1   2 1907.41   34.50
  -5   1   2 1928.91   37.00
   5   1  -2 1935.71   38.90
   4  -1  -2  341.77   11.20
  -4  -1   2  360.16   10.80
  -4  -1   2  343.27   10.70
  -4  -1   2  349.87   10.60
  -4  -1   2  345.57    8.00
  -4  -1   2  336.87   10.70
   4  -1  -2  335.47    8.70
  -4  -1   2  349.87   10.80
   4  -1  -2  333.67    8.80
  -4  -1   2  349.47   12.00
   4   1  -2  330.47   10.50
  -4   1   2  335.77    8.80
  -4   1   2  353.16   10.90
   4   1  -2  356.56    7.90
   4   1  -2  348.27   10.70
  -4   1   2  335.37   11.30
   4   1  -2  344.17   11.70
   4   1  -2  350.96   10.20
  -4   1   2  332.57    8.80
  -4   1   2  329.47    8.80
   4   1  -2  338.27   10.10
  -4   1   2  333.17    8.70
  -3  -1   2  189.18    8.20
   3  -1  -2  194.88    5.60
  -3  -1   2  193.18    7.30
  -3  -1   2  202.68    7.10
  -3  -1   2  199.28    5.70
   3  -1  -2  190.48    8.50
  -3  -1   2  201.48    7.40
  -3  -1   2  213.78    7.60
  -3  -1   2  188.38    7.30
   3  -1  -2  194.98    5.50
   3   1  -2  193.98    7.10
   3   1  -2  185.88    7.40
  -3   1   2  195.28    5.60
   3   1  -2  195.88    8.30
   3   1  -2  195.08    7.40
  -3   1   2  186.18    5.50
  -3   1   2  187.78    7.40
  -3   1   2  193.98    5.60
   3   1  -2  194.18    5.60
  -2  -1   2   82.39    4.40
   2  -1  -2   76.39    2.40
  -2  -1   2   92.69    6.50
  -2  -1   2   79.99    5.20
   2  -1  -2   75.89    5.10
  -2  -1   2   75.19    5.50
  -2  -1   2   75.89    4.90
   2  -1  -2   77.79    3.40
   2  -1  -2   84.89    3.60
  -2  -1   2   86.59    5.30
   2  -1  -2   83.89    4.90
  -2  -1   2   79.69    5.50
  -2   1   2   79.89    3.50
   2   1  -2   83.59    5.50
   2   1  -2   76.49    5.30
  -2   1   2   71.09    3.60
   2   1  -2   83.29    6.10
  -2   1   2   78.49    4.90
  -2   1   2   85.19    3.60
   2   1  -2   81.69    4.30
   2   1  -2   79.99    5.40
  -2   1   2   75.09    5.30
   2   1  -2   74.09    5.60
  -2  -1  -2   13.60    4.00
   2  -1   2   18.00    2.90
  -2  -1  -2   15.60    3.40
  -2  -1  -2   21.60    3.60
   2  -1   2   18.30    2.70
  -2  -1  -2   11.30    2.40
  -2  -1  -2   20.30    3.70
   2  -1   2   24.30    2.80
  -2  -1  -2   14.30    3.60
   2   1   2   18.10    3.60
   2   1   2   14.80    2.70
   2   1   2   17.80    3.30
  -2   1  -2   14.10    2.90
  -2   1  -2   14.50    3.20
  -2   1  -2   18.00    2.70
  -2   1  -2   18.10    2.60
   2   1   2   17.60    3.90
   3  -1   2   21.10    2.80
  -3  -1  -2   20.20    4.00
  -3  -1  -2   24.50    3.00
  -3  -1  -2   35.60    4.30
   3  -1   2   21.30    3.20
   3  -1   2   22.70    2.90
   3  -1   2   33.00    3.20
  -3  -1  -2   33.10    4.40
  -3  -1  -2   23.40    4.00
   3   1   2   25.70    4.20
  -3   1  -2   22.50    2.80
  -3   1  -2   34.00    3.60
   3   1   2   25.80    3.90
   3   1   2   27.10    3.20
  -3   1  -2   25.60    3.30
   3   1   2   36.00    4.80
  -3   1  -2   28.40    3.50
  -3   1  -2   28.90    1.70
  -4  -1  -2 2033.30   38.90
   4  -1   2 2024.10   39.00
  -4  -1  -2 2011.50   40.40
  -4  -1  -2 1952.40   39.90
   4  -1   2 1972.20   38.40
   4  -1   2 1962.40   39.10
  -4  -1  -2 2021.70   40.30
  -4  -1  -2 2010.00   41.00
   4  -1   2 1961.80   38.00
  -4   1  -2 1985.40   39.10
   4   1   2 1994.70   38.70
  -4   1  -2 2008.60   38.40
  -4   1  -2 1969.10   39.00
  -4   1  -2 1975.30   36.70
   4   1   2 2008.60   39.70
   4   1   2 2000.30   40.40
  -4   1  -2 2003.50   41.30
   4   1   2 2008.00   38.50
  -4   1  -2 1987.80   39.00
   4   1   2 1992.60   40.10
  -5  -1  -2 1197.68   28.00
  -5  -1  -2 1161.78   25.20
   5  -1   2 1199.88   25.10
   5  -1   2 1211.38   25.50
   5  -1   2 1175.68   25.70
  -5  -1  -2 1213.38   26.90
  -5  -1  -2 1190.78   26.80
   5  -1   2 1207.28   24.40
  -5  -1  -2 1190.58   26.90
  -5  -1  -2 1164.38   26.40
  -5   1  -2 1179.88   28.10
  -5   1  -2 1209.48   25.60
  -5   1  -2 1165.48   23.10
  -5   1  -2 1208.48   24.30
   5   1   2 1135.99   26.00
  -5   1  -2 1191.88   25.60
   5   1   2 1177.48   26.90
   5   1   2 1196.18   25.10
   5   1   2 1267.27   26.00
   5   1   2 1191.68   26.70
  -5   1  -2 1203.18   25.60
  -6  -1  -2   19.80    4.00
   6  -1   2   25.60    3.10
  -6  -1  -2   21.30    5.70
  -6  -1  -2   25.20    5.60
  -6  -1  -2   27.80    6.20
  -6  -1  -2   27.90    5.60
  -6  -1  -2   16.80    4.80
   6  -1   2   25.70    4.10
   6  -1   2   26.40    4.40
  -6   1  -2   18.00    4.40
  -6   1  -2   27.50    4.40
  -6   1  -2   24.30    2.80
   6   1   2   22.60    5.10
   6   1   2   23.10    4.90
  -6   1  -2   27.50    4.90
   6   1   2   17.60    5.40
  -6   1  -2   22.30    5.90
  -7  -1  -2   54.09    5.50
   7  -1   2   56.29    4.50
  -7  -1  -2   64.09   12.60
   7  -1   2   49.10    7.30
  -7  -1  -2   44.20    6.90
   7  -1   2   45.50    5.20
  -7  -1  -2   40.10   11.00
  -7  -1  -2   52.49    6.90
  -7  -1  -2   46.60    6.90
   7   1   2   45.50    6.00
   7   1   2   56.99    5.20
  -7   1  -2   43.50    5.70
   7   1   2   56.79    8.20
   7   1   2   37.90    6.40
  -7   1  -2   46.70    6.20
  -7   1  -2   42.90    3.90
  -7   1  -2   56.99    9.60
  -7   1  -2   67.09    7.80
   8  -1   2    0.90    4.40
  -8  -1  -2   -3.30    4.00
  -8  -1  -2  -10.70    6.20
  -8  -1  -2   -5.20    5.50
  -8  -1  -2   -2.90    5.90
   8  -1   2    3.70    2.20
   8  -1   2   -4.20    4.10
  -8  -1  -2   -0.60    6.10
  -8  -1  -2   -9.00    5.00
   8   1   2    0.20    5.50
  -8   1  -2    2.20    5.30
   8   1   2    0.30    4.90
   8   1   2   -5.40    4.90
  -8   1  -2    0.90    3.10
  -8   1  -2    0.50    6.70
  -8   1  -2   -4.70    5.20
  -8   1  -2   -7.20    4.70
  -8   1  -2   -2.40    4.50
   8   1   2   -0.50    2.10
  -9  -1  -2    8.10    6.20
   9  -1   2   -1.60    4.70
  -9  -1  -2   -4.30    6.00
  -9  -1  -2   10.30    7.80
   9  -1   2    1.80    2.90
  -9  -1  -2   -3.10    4.50
  -9  -1  -2   10.10    5.90
  -9  -1  -2    0.00    6.70
   9   1   2    8.30    6.20
  -9   1  -2    4.80    6.10
   9   1   2    0.90    5.00
  -9   1  -2    7.30    4.90
  -9   1  -2    0.10    5.90
  -9   1  -2    4.80    3.50
  -9   1  -2    5.40    5.10
   9   1   2   -1.50    5.50
  -9   1  -2    4.70    7.20
 -10  -1  -2   31.10    7.60
 -10  -1  -2   32.90   10.20
 -10  -1  -2   32.60    6.10
  10  -1   2   39.50    6.40
 -10  -1  -2   42.90    8.20
 -10  -1  -2   30.90    7.50
 -10  -1  -2   23.10    8.00
  10  -1   2   25.90    5.80
 -10   1  -2   50.29    8.10
 -10   1  -2   24.20    6.10
  10   1   2   38.90    7.40
  10   1   2   30.70    6.00
  10   1   2   25.20    6.70
 -10   1  -2   29.90    4.50
 -10   1  -2   31.10    6.10
 -10   1  -2   35.10    7.50
 -11  -2   2  115.99   12.10
 -11  -2   2  148.29   14.90
 -11  -2   2  129.19   13.00
 -11  -2   2  115.19   13.10
 -11  -2   2  129.89   12.90
 -11   2   2  108.69   10.60
 -11   2   2  127.99   10.80
 -11   2   2  104.29   11.60
 -11   2   2  130.99   11.30
 -11   2   2  141.99   13.80
 -11   2   2  111.39    8.00
  11   2  -2  121.59   12.80
 -11   2   2  134.49    8.40
  11   2  -2  147.59   12.20
  11   2  -2  120.19   12.70
 -10  -2   2   29.60    7.10
 -10  -2   2   47.70    8.40
 -10  -2   2   33.70    7.50
 -10  -2   2   31.60    8.50
 -10  -2   2   28.70    8.80
  10  -2  -2   42.40    4.90
 -10  -2   2   25.70    6.80
 -10   2   2   36.60    4.90
 -10   2   2   32.30    4.90
  10   2  -2   40.80    7.50
  10   2  -2   32.00    7.60
  10   2  -2   25.90    9.40
 -10   2   2   28.00    7.40
 -10   2   2   32.30    6.40
 -10   2   2   39.10    7.10
 -10   2   2   34.10    7.60
 -10   2   2   19.70    8.10
  -9  -2   2   78.39   10.20
  -9  -2   2   67.79    7.90
   9  -2  -2   81.39    6.60
  -9  -2   2   74.29    8.60
  -9  -2   2   79.19    8.40
  -9  -2   2   72.29    8.60
   9  -2  -2   84.09    6.30
  -9  -2   2   89.49    9.10
  -9   2   2   67.39    6.60
  -9   2   2   87.29    8.80
  -9   2   2   78.49    7.20
   9   2  -2  107.29    9.70
  -9   2   2   71.29    7.00
  -9   2   2   79.79    9.30
   9   2  -2   50.29    8.30
   9   2  -2   81.99    8.50
  -9   2   2   77.29    6.60
   8  -2  -2  691.53   16.60
  -8  -2   2  675.73   20.80
  -8  -2   2  693.73   20.60
  -8  -2   2  707.73   21.40
  -8  -2   2  718.53   21.10
   8  -2  -2  684.83   16.60
  -8  -2   2  718.43   21.00
  -8  -2   2  702.53   22.90
  -8   2   2  710.33   18.00
   8   2  -2  688.73   19.20
  -8   2   2  701.53   18.00
  -8   2   2  701.93   16.80
   8   2  -2  708.03   23.00
  -8   2   2  682.03   16.90
   8   2  -2  695.53   20.80
   8   2  -2  697.43   20.90
  -8   2   2  696.33   22.50
  -7  -2   2  733.03   20.60
  -7  -2   2  743.73   20.80
  -7  -2   2  783.12   20.80
  -7  -2   2  744.93   22.40
  -7  -2   2  746.53   20.60
  -7  -2   2  738.93   20.70
  -7   2   2  703.93   16.70
  -7   2   2  711.13   17.40
   7   2  -2  784.82   21.00
  -7   2   2  731.63   21.80
   7   2  -2  732.63   14.60
   7   2  -2  747.23   19.70
  -7   2   2  718.23   17.50
   7   2  -2  749.92   20.60
   7   2  -2  754.62   22.30
   6  -2  -2  412.56   14.80
  -6  -2   2  426.46   14.10
  -6  -2   2  438.26   15.50
  -6  -2   2  437.46   14.50
   6  -2  -2  422.16   10.50
  -6  -2   2  413.96   13.60
  -6  -2   2  440.66   14.20
  -6  -2   2  433.96   14.20
   6   2  -2  415.56   13.80
  -6   2   2  429.26   14.70
  -6   2   2  423.36   10.40
  -6   2   2  418.16    9.50
   6   2  -2  422.96    9.90
  -6   2   2  419.96   10.90
  -6   2   2  434.06   14.10
   6   2  -2  411.46   14.90
  -6   2   2  422.76   10.40
   6   2  -2  432.86   14.30
   6   2  -2  421.96   13.30
   6   2  -2  423.36   13.30
   5  -2  -2   91.69    4.20
  -5  -2   2  100.09    8.80
  -5  -2   2   96.39    7.70
  -5  -2   2   89.79    7.00
  -5  -2   2   94.19    7.70
  -5  -2   2   83.59    7.60
  -5  -2   2   93.89    7.70
   5  -2  -2   89.79    8.00
  -5   2   2   86.99    4.60
  -5   2   2   82.49    7.30
   5   2  -2   93.99    4.70
   5   2  -2   91.49    7.40
   5   2  -2   85.19    7.10
  -5   2   2   89.49    4.10
  -5   2   2   89.19    4.50
   5   2  -2   97.29    8.40
  -5   2   2   83.79    4.50
  -5   2   2   82.69    4.10
   5   2  -2   96.89    7.20
  -5   2   2   82.59    7.70
   5   2  -2   89.99    7.60
   4  -2  -2  641.44   13.70
  -4  -2   2  647.54   16.60
  -4  -2   2  621.44   16.40
   4  -2  -2  645.24   16.40
   4  -2  -2  576.44   12.70
  -4  -2   2  649.04   14.60
  -4  -2   2  647.04   16.90
  -4  -2   2  665.23   17.70
  -4  -2   2  669.73   16.30
  -4  -2   2  673.13   16.80
  -4   2   2  655.63   14.40
  -4   2   2  662.63   16.40
   4   2  -2  673.43   16.90
  -4   2   2  643.24   13.00
   4   2  -2  652.33   17.30
   4   2  -2  628.04   16.30
  -4   2   2  671.73   16.30
   4   2  -2  630.74   16.30
   4   2  -2  651.53   16.70
   4   2  -2  659.03   14.50
  -4   2   2  659.33   13.00
  -3  -2   2  360.16   11.00
  -3  -2   2  366.66   11.60
  -3  -2   2  356.26    9.70
   3  -2  -2  352.96    7.50
  -3  -2   2  355.06   10.90
   3  -2  -2  351.36    7.30
  -3  -2   2  374.66   11.10
  -3  -2   2  349.27   11.00
  -3  -2   2  365.16   11.10
   3   2  -2  367.56   10.80
   3   2  -2  371.46   10.90
  -3   2   2  356.76    7.40
  -3   2   2  353.06    7.00
  -3   2   2  378.06   10.50
   3   2  -2  339.77   10.80
   3   2  -2  373.06   11.10
   3   2  -2  362.16   11.30
   3   2  -2  366.26    9.70
  -3   2   2  351.86    7.40
  -3   2   2  345.87   11.00
  -2  -2   2 1684.33   33.90
  -2  -2   2 1621.94   33.40
  -2  -2   2 1697.53   33.40
   2  -2  -2 1680.73   32.80
   2  -2  -2 1652.53   32.10
  -2  -2   2 1739.03   33.20
  -2  -2   2 1678.03   33.30
  -2  -2   2 1693.33   33.70
   2  -2  -2 1722.73   31.10
  -2  -2   2 1695.83   33.90
   2   2  -2 1734.83   33.50
   2   2  -2 1697.23   33.10
  -2   2   2 1704.43   31.00
   2   2  -2 1662.23   33.90
   2   2  -2 1693.93   33.60
   2   2  -2 1668.43   33.30
  -2   2   2 1669.93   32.10
   2   2  -2 1731.93   33.30
  -2   2   2 1687.33   30.70
  -2   2   2 1685.13   32.80
   2   2  -2 1705.33   33.90
  -2   2   2 1654.03   31.00
   1  -2  -2 3349.76   61.79
  -1  -2   2 3503.25   62.99
  -1  -2   2 3382.86   63.09
  -1  -2   2 3385.36   64.49
   1  -2  -2 3451.75   62.59
  -1  -2   2 3265.77   63.29
  -1  -2   2 3430.46   61.69
  -1  -2   2 3477.85   62.99
  -1  -2   2 3383.56   62.89
  -1  -2   2 3361.36   63.29
   1  -2  -2 3426.06   63.19
   1   2  -2 3384.96   62.89
  -1   2   2 3360.96   61.09
   1   2  -2 3449.25   63.39
   1   2  -2 3440.96   62.99
   1   2  -2 3276.17   63.49
   1   2  -2 3329.17   63.09
  -1   2   2 3366.36   62.49
  -1   2   2 3398.76   61.79
  -1   2   2 3491.05   63.19
   1   2  -2 3303.47   63.09
   1   2  -2 3339.77   63.29
   0  -2   2 3705.33   67.79
   0  -2   2 3658.13   67.29
   0  -2  -2 3664.23   67.09
   0  -2  -2 3640.34   67.49
   0  -2   2 3646.54   67.29
   0  -2  -2 3720.33   67.59
   0  -2   2 3800.42   68.89
   0  -2   2 3757.32   67.39
   0  -2  -2 3557.64   68.09
   0  -2   2 3684.73   67.69
   0   2  -2 3488.95   67.59
   0   2   2 3623.24   67.39
   0   2   2 3687.33   67.59
   0   2  -2 3629.64   67.29
   0   2  -2 3678.23   67.69
   0   2   2 3764.92   68.29
   0   2  -2 3692.53   67.49
   0   2  -2 3543.15   67.39
   0   2   2 3715.43   67.59
   0   2   2 3752.52   67.39
   0   2  -2 3682.03   68.49
  -3  -2  -2 1021.60   22.80
  -3  -2  -2 1003.80   21.90
   3  -2   2  994.50   20.50
   3  -2   2  980.50   19.10
   3  -2   2 1004.70   20.60
   3  -2   2 1013.50   21.60
  -3  -2  -2  971.20   22.20
  -3  -2  -2  989.80   22.00
  -3  -2  -2  992.80   22.20
  -3  -2  -2 1003.30   22.80
   3   2   2 1018.60   22.30
  -3   2  -2 1001.10   20.50
   3   2   2  999.90   22.60
  -3   2  -2 1003.30   21.60
  -3   2  -2  993.80   20.50
   3   2   2 1021.00   21.90
  -3   2  -2 1008.20   20.40
  -4  -2  -2  115.79    8.00
  -4  -2  -2  109.79    7.70
  -4  -2  -2  103.99    8.10
   4  -2   2   96.79    3.50
  -4  -2  -2   97.39    6.90
  -4  -2  -2   96.89    7.80
  -4  -2  -2   98.19    7.70
   4  -2   2  101.79    5.60
   4  -2   2   96.79    5.30
   4  -2   2  100.79    5.90
   4   2   2   98.79    6.70
  -4   2  -2  103.29    5.70
   4   2   2   80.29    7.50
  -4   2  -2  100.99    6.70
   4   2   2  104.19    7.90
  -4   2  -2   95.19    5.30
  -4   2  -2  113.49    5.90
  -5  -2  -2  535.75   16.10
   5  -2   2  523.15   13.20
  -5  -2  -2  532.95   15.60
  -5  -2  -2  513.45   15.50
   5  -2   2  510.95   13.10
  -5  -2  -2  502.05   15.40
  -5  -2  -2  520.65   14.30
   5  -2   2  530.75   13.00
  -5  -2  -2  488.45   15.30
   5  -2   2  510.05   10.10
  -5   2  -2  504.45   13.10
  -5   2  -2  519.05   13.00
   5   2   2  539.65   16.00
   5   2   2  538.55   15.30
  -5   2  -2  487.25   13.00
   5   2   2  500.75   14.10
  -5   2  -2  497.65   16.40
  -5   2  -2  494.05   10.30
  -5   2  -2  502.85   10.30
  -5   2  -2  516.25   13.00
  -6  -2  -2  357.56   13.80
  -6  -2  -2  361.26   14.60
  -6  -2  -2  352.86   13.60
   6  -2   2  368.36   11.10
  -6  -2  -2  375.36   12.50
   6  -2   2  363.86   11.20
   6  -2   2  363.26   10.60
  -6  -2  -2  351.16   13.90
  -6  -2  -2  375.36   13.90
   6   2   2  375.86   14.00
  -6   2  -2  370.56   11.60
   6   2   2  365.56   13.40
  -6   2  -2  372.56   11.10
  -6   2  -2  371.56   15.30
   6   2   2  392.66   12.40
   6   2   2  392.66   13.40
  -6   2  -2  362.06    8.50
  -6   2  -2  383.26   10.60
  -6   2  -2  358.26   11.30
  -7  -2  -2  511.05   26.00
  -7  -2  -2  689.23   28.60
   7  -2   2  609.74   16.00
   7  -2   2  599.54   16.20
  -7  -2  -2  595.44   19.20
   7  -2   2  611.54   14.80
  -7  -2  -2  617.34   19.30
  -7  -2  -2  634.14   17.50
  -7   2  -2  583.94   16.20
   7   2   2  607.24   14.80
  -7   2  -2  595.14   16.60
  -7   2  -2  605.54   13.20
   7   2   2  616.84   18.00
  -7   2  -2  625.24   16.20
  -7   2  -2  643.84   21.20
   7   2   2  585.84   18.50
   7   2   2  587.84   19.20
  -8  -2  -2  832.12   24.00
  -8  -2  -2  807.32   21.80
   8  -2   2  818.82   20.50
  -8  -2  -2  853.01   24.00
  -8  -2  -2  851.91   25.60
  -8  -2  -2  822.32   23.90
   8  -2   2  823.82   20.70
  -8  -2  -2  861.01   23.70
  -8   2  -2  827.82   26.30
   8   2   2  808.82   18.30
  -8   2  -2  807.82   21.20
  -8   2  -2  821.72   17.60
   8   2   2  852.01   22.60
  -8   2  -2  834.02   23.30
   8   2   2  811.12   23.90
  -8   2  -2  814.52   20.60
  -9  -2  -2   12.00    7.50
  -9  -2  -2    9.40    7.70
  -9  -2  -2    4.50    6.20
  -9  -2  -2   -5.70    6.60
  -9  -2  -2   18.80    7.20
  -9  -2  -2    2.80    5.20
   9  -2   2   12.40    4.50
   9  -2   2   13.20    4.50
  -9   2  -2   17.30    8.40
   9   2   2    7.20    2.40
  -9   2  -2    5.20    6.50
  -9   2  -2   12.70    5.10
   9   2   2    9.60    6.60
  -9   2  -2   24.40    5.00
  -9   2  -2    4.60    5.90
   9   2   2   13.10    6.70
 -10  -2  -2    1.80    8.30
 -10  -2  -2    9.30   13.30
 -10  -2  -2    6.10    5.50
 -10  -2  -2   -5.20    6.60
 -10  -2  -2    7.50    8.20
  10  -2   2    5.60    4.70
  10  -2   2    8.60    3.30
  10   2   2   12.40    5.80
 -10   2  -2    5.90    5.00
  10   2   2    5.60    9.00
 -10   2  -2   -9.50    8.40
  10   2   2    7.20    6.80
 -10   2  -2    1.00    6.20
 -10   2  -2   -6.30    6.20
 -10   2  -2    3.20    4.50
 -11  -3   2    0.50    8.20
 -11  -3   2    5.30    8.00
 -11  -3   2    9.70    8.50
 -11  -3   2   -6.30    5.90
 -11  -3   2    8.60    7.50
  11  -3  -2    1.50    1.10
  11  -3  -2    1.80    0.90
 -11  -3   2   -1.80    7.10
 -11   3   2   12.10    7.50
  11   3  -2    1.60    6.60
 -11   3   2    3.30    5.80
 -11   3   2   -0.30    2.70
  11   3  -2   15.50    9.80
 -11   3   2   -6.40    8.20
  11   3  -2    3.80    7.50
 -11   3   2    5.10    3.10
 -10  -3   2   31.80    9.10
 -10  -3   2   36.50    8.40
 -10  -3   2   28.50    7.70
  10  -3  -2   40.00    5.60
 -10  -3   2   45.30    9.30
 -10  -3   2   32.10    8.90
 -10  -3   2   33.50    7.50
  10   3  -2   39.70   12.10
 -10   3   2   50.69    9.80
 -10   3   2   43.50    4.20
 -10   3   2   41.30    8.50
 -10   3   2   46.60    6.40
 -10   3   2   44.50    3.90
  10   3  -2   36.10    9.10
 -10   3   2   29.50    5.70
  10   3  -2   46.20   10.90
  10   3  -2   36.40    7.10
 -10   3   2   42.90    6.30
  -9  -3   2   21.90    7.30
  -9  -3   2    9.90    7.40
  -9  -3   2   16.00    6.50
   9  -3  -2   16.70    2.80
  -9  -3   2   22.90    7.20
  -9  -3   2   13.10    6.50
  -9  -3   2    7.40    6.70
  -9   3   2   22.00    3.10
  -9   3   2   19.20    3.00
   9   3  -2   22.80    8.30
  -9   3   2   16.50    5.00
  -9   3   2   16.20    7.00
   9   3  -2   12.80    6.40
   9   3  -2   10.80    7.10
   9   3  -2   16.80    6.80
  -9   3   2   10.80    4.90
  -9   3   2   10.40    6.20
  -8  -3   2  372.66   16.10
   8  -3  -2  354.26    9.00
  -8  -3   2  346.67   15.50
  -8  -3   2  361.16   17.10
  -8  -3   2  339.87   15.20
  -8  -3   2  373.66   15.60
   8  -3  -2  340.07    8.90
  -8  -3   2  331.57   15.60
   8   3  -2  355.56   15.70
  -8   3   2  365.16   11.40
   8   3  -2  358.76   14.40
   8   3  -2  354.56    9.20
   8   3  -2  372.26   17.10
  -8   3   2  350.16   16.20
  -8   3   2  362.86   11.30
  -8   3   2  348.67    9.00
  -8   3   2  356.76    9.00
  -8   3   2  351.86    8.10
  -8   3   2  353.56   15.00
  -7  -3   2   32.60    6.60
   7  -3  -2   38.70    3.30
  -7  -3   2   65.69   11.00
  -7  -3   2   35.20    6.50
   7  -3  -2   38.50    3.20
  -7  -3   2   39.80    7.00
  -7   3   2   29.60    6.30
   7   3  -2   41.20    6.20
  -7   3   2   41.70    3.50
  -7   3   2   44.10    4.50
   7   3  -2   50.09    7.10
   7   3  -2   45.30    7.00
   7   3  -2   42.80    4.90
   7   3  -2   46.70    7.20
  -7   3   2   40.70    4.20
  -7   3   2   33.10    6.10
  -7   3   2   40.60    3.30
  -7   3   2   42.10    3.40
   6  -3  -2   27.30    2.20
  -6  -3   2   30.00    5.90
   6  -3  -2   28.70    2.30
  -6  -3   2   30.40    6.30
  -6  -3   2   28.20    6.00
  -6  -3   2   29.90    6.20
  -6  -3   2   23.50    6.00
  -6  -3   2   28.10    5.80
   6   3  -2   27.30    6.00
  -6   3   2   29.70    6.00
   6   3  -2   24.90    5.80
  -6   3   2   30.10    2.20
   6   3  -2   30.90    3.60
  -6   3   2   29.40    5.20
   6   3  -2   31.00    5.70
   6   3  -2   25.90    5.70
  -6   3   2   31.90    3.10
   6   3  -2   26.50    5.80
  -6   3   2   26.30    2.10
  -6   3   2   29.30    5.30
  -6   3   2   30.00    3.00
  -5  -3   2   10.40    5.00
  -5  -3   2    9.10    4.70
  -5  -3   2   10.10    5.10
  -5  -3   2   11.80    4.90
  -5  -3   2    5.70    4.50
  -5  -3   2   19.80    5.40
   5   3  -2   10.90    5.00
   5   3  -2   11.30    4.90
   5   3  -2   12.00    4.80
  -5   3   2   14.20    4.10
  -5   3   2    3.40    3.90
   5   3  -2   13.20    3.20
   5   3  -2   11.50    5.00
   5   3  -2   11.70    5.00
  -5   3   2    8.40    2.90
  -4  -3   2  597.64   16.10
  -4  -3   2  594.54   16.60
  -4  -3   2  625.34   16.60
  -4  -3   2  594.24   14.90
  -4  -3   2  609.34   16.90
  -4  -3   2  602.54   16.50
  -4  -3   2  606.14   16.40
  -4   3   2  603.44   15.40
   4   3  -2  584.84   16.30
   4   3  -2  592.94   15.90
  -4   3   2  589.54   14.70
   4   3  -2  563.54   16.40
   4   3  -2  595.84   16.60
  -4   3   2  601.24   15.30
  -4   3   2  608.14   15.00
   4   3  -2  579.64   16.70
   4   3  -2  613.94   15.00
   4   3  -2  602.94   16.40
  -3  -3   2 1348.86   28.70
  -3  -3   2 1332.97   28.40
  -3  -3   2 1328.77   28.70
  -3  -3   2 1312.47   28.10
  -3  -3   2 1315.57   27.80
  -3  -3   2 1330.47   28.60
  -3  -3   2 1307.97   28.40
   3   3  -2 1316.47   28.40
  -3   3   2 1276.27   27.30
   3   3  -2 1292.87   28.50
   3   3  -2 1351.36   27.80
   3   3  -2 1309.87   28.60
  -3   3   2 1289.37   27.00
  -3   3   2 1337.87   27.60
  -3   3   2 1321.97   28.20
   3   3  -2 1301.27   28.70
   3   3  -2 1327.77   28.40
   3   3  -2 1343.47   28.60
  -2  -3   2  118.99    7.40
  -2  -3   2  119.09    6.80
  -2  -3   2  116.29    6.40
  -2  -3   2  119.89    7.40
  -2  -3   2  110.19    6.90
  -2  -3   2  124.89    7.30
   2  -3  -2  114.59    3.90
  -2  -3   2  125.09    7.10
  -2   3   2  123.39    9.60
  -2   3   2  115.29    3.90
  -2   3   2  113.59    4.90
   2   3  -2  110.79    6.50
  -2   3   2  108.59    3.60
   2   3  -2  115.59    7.10
  -2   3   2  117.69    3.80
   2   3  -2  109.29    7.10
   2   3  -2  122.19    7.30
   2   3  -2  112.39    7.20
   2   3  -2  119.49    7.30
  -2   3   2  116.09    3.60
   2   3  -2  115.19    7.10
  -2   3   2  116.29    6.40
  -1  -3   2  533.65   13.00
   1  -3  -2  527.15   11.80
  -1  -3   2  521.65   13.40
  -1  -3   2  546.75   13.00
   1  -3  -2  539.45   12.30
  -1  -3   2  532.55   13.40
  -1  -3   2  532.25   13.70
  -1  -3   2  529.25   11.00
   1  -3  -2  537.45   10.40
  -1  -3   2  551.54   14.30
  -1  -3   2  534.05   13.40
   1  -3  -2  534.45   10.40
   1  -3  -2  535.25   11.80
   1  -3  -2  526.85   13.40
  -1   3   2  524.85   11.70
  -1   3   2  532.65   12.10
   1   3  -2  545.95   13.20
   1   3  -2  537.55   13.50
   1   3  -2  520.15   13.20
   1   3  -2  528.35   13.40
  -1   3   2  508.95   10.20
  -1   3   2  543.25   13.50
  -1   3   2  535.95   11.50
  -1   3   2  516.65   11.50
  -1   3   2  544.45   12.40
   1   3  -2  530.65   13.70
   1   3  -2  529.65   13.90
   1   3  -2  529.95   13.30
   0  -3   2 3554.04   64.99
   0  -3  -2 3525.95   66.29
   0  -3   2 3468.45   66.69
   0  -3  -2 3498.05   65.29
   0  -3   2 3456.35   64.79
   0  -3  -2 3514.15   65.09
   0  -3   2 3532.05   66.79
   0  -3   2 3499.25   65.59
   0  -3   2 3525.55   65.49
   0  -3  -2 3469.25   64.59
   0  -3  -2 3495.95   64.69
   0  -3  -2 3483.25   65.29
   0   3  -2 3498.25   65.49
   0   3   2 3544.75   65.19
   0   3  -2 3458.05   65.99
   0   3  -2 3441.26   65.49
   0   3  -2 3552.34   66.89
   0   3  -2 3391.06   65.69
   0   3   2 3625.94   66.49
   0   3   2 3560.24   66.39
   0   3   2 3508.95   65.39
   0   3   2 3477.35   64.99
   0   3  -2 3674.13   66.69
  -1  -3  -2 5612.44  103.79
  -1  -3  -2 5646.23  104.69
   1  -3   2 5639.64  102.39
  -1  -3  -2 5559.94  104.29
   1  -3   2 5639.64  103.29
  -1  -3  -2 5712.33  104.29
  -1  -3  -2 5652.93  103.79
   1  -3   2 5700.93  105.09
   1   3   2 5783.02  104.19
   1   3   2 5809.02  104.89
  -1   3  -2 5577.24  103.29
  -1   3  -2 5655.83  103.09
  -1   3  -2 5732.93  105.09
   1   3   2 5641.94  103.99
  -1   3  -2 5632.04  102.99
   1   3   2 5628.24  103.79
   1   3   2 5605.34  104.29
   2  -3   2   97.19    6.80
   2  -3   2   90.69    3.30
  -2  -3  -2   90.39    6.30
  -2  -3  -2   94.89    7.00
  -2  -3  -2   98.79    5.60
   2  -3   2   92.29    4.90
   2  -3   2   97.49    5.10
  -2  -3  -2   97.19    6.40
   2  -3   2   95.99    3.30
  -2  -3  -2   87.29    7.00
   2  -3   2   95.89    4.30
  -2  -3  -2   98.19    6.80
  -2  -3  -2   98.59    7.20
  -2   3  -2   95.69    4.30
   2   3   2   91.49    5.60
  -2   3  -2   93.29    5.00
  -2   3  -2  101.89    6.80
  -2   3  -2   99.39    5.20
   2   3   2   96.89    6.70
   2   3   2   96.39    7.20
   2   3   2  104.89    7.20
  -2   3  -2  100.89    5.20
   2   3   2   99.09    7.20
  -3  -3  -2 1062.09   24.10
  -3  -3  -2 1063.89   24.50
   3  -3   2 1053.89   21.60
  -3  -3  -2 1084.49   24.60
  -3  -3  -2 1064.09   23.10
   3  -3   2 1059.59   21.50
  -3  -3  -2 1054.89   23.90
  -3  -3  -2 1100.69   24.30
  -3  -3  -2 1019.60   23.70
   3  -3   2 1087.79   23.80
   3   3   2 1053.99   24.70
  -3   3  -2 1040.10   21.40
  -3   3  -2 1060.19   23.50
   3   3   2 1060.09   24.20
  -3   3  -2 1071.29   21.40
  -3   3  -2 1052.79   21.50
  -3   3  -2 1037.70   20.30
   3   3   2 1067.29   24.10
   3   3   2 1040.60   23.00
   3   3   2 1066.69   24.40
   4  -3   2  751.32   16.30
  -4  -3  -2  749.23   18.80
  -4  -3  -2  742.73   19.80
  -4  -3  -2  748.43   19.90
  -4  -3  -2  739.83   19.30
   4  -3   2  753.92   18.30
   4  -3   2  768.82   16.40
  -4  -3  -2  761.42   19.10
  -4  -3  -2  752.22   19.10
   4   3   2  753.42   19.60
  -4   3  -2  740.03   16.20
   4   3   2  775.42   19.90
  -4   3  -2  764.12   14.60
   4   3   2  754.22   19.50
  -4   3  -2  749.62   16.40
   4   3   2  759.42   18.90
  -4   3  -2  709.83   16.90
  -4   3  -2  760.92   18.10
   4   3   2  762.32   18.90
  -5  -3  -2  397.56   13.50
  -5  -3  -2  416.36   14.00
  -5  -3  -2  420.96   13.80
  -5  -3  -2  395.56   13.60
  -5  -3  -2  402.36   14.30
   5  -3   2  396.96   10.70
   5  -3   2  403.26   12.30
  -5  -3  -2  407.56   14.50
   5  -3   2  414.36   10.70
  -5   3  -2  423.06   15.40
   5   3   2  428.16   14.70
  -5   3  -2  397.26   10.80
  -5   3  -2  403.86    8.40
   5   3   2  401.06   14.20
  -5   3  -2  407.66   10.70
   5   3   2  401.16   13.60
  -5   3  -2  428.46   12.20
   5   3   2  413.26   13.30
  -5   3  -2  409.96   11.10
  -6  -3  -2   48.50    6.20
  -6  -3  -2   48.60    6.70
  -6  -3  -2   58.79    7.50
  -6  -3  -2   50.69    6.90
  -6  -3  -2   63.99    7.30
   6  -3   2   49.20    4.40
   6  -3   2   44.30    4.70
   6  -3   2   50.59    5.30
  -6  -3  -2   50.49    7.40
  -6   3  -2   61.99    7.90
   6   3   2   43.80    6.50
   6   3   2   46.90    5.70
  -6   3  -2   45.30    4.10
   6   3   2   62.49    8.00
  -6   3  -2   50.49    4.60
  -6   3  -2   44.50    2.70
  -6   3  -2   47.20    4.90
  -6   3  -2   47.30    4.40
  -6   3  -2   43.90    2.60
   7  -3   2  449.46   12.50
  -7  -3  -2  432.06   16.70
  -7  -3  -2  485.05   17.60
   7  -3   2  436.76   12.80
  -7  -3  -2  466.05   17.20
  -7  -3  -2  446.16   17.00
   7  -3   2  437.96   12.50
  -7  -3  -2  446.96   15.80
  -7   3  -2  445.46   12.70
  -7   3  -2  440.36   12.30
  -7   3  -2  434.86   12.60
  -7   3  -2  437.96   13.30
   7   3   2  437.36   17.30
   7   3   2  435.66   15.20
  -7   3  -2  436.76    9.30
  -7   3  -2  445.16   18.10
   7   3   2  461.45   15.70
  -7   3  -2  421.06    9.20
   8  -3   2    9.90    3.40
   8  -3   2   10.50    4.50
  -8  -3  -2    3.40    5.40
  -8  -3  -2    3.80    7.20
  -8  -3  -2    8.00    6.60
  -8  -3  -2   15.60    7.40
  -8  -3  -2    4.20    6.40
  -8  -3  -2   15.40    7.70
   8  -3   2    8.20    3.70
  -8   3  -2   10.60    3.60
  -8   3  -2    9.10    1.70
  -8   3  -2    8.50    3.40
  -8   3  -2    8.60    5.00
   8   3   2   11.60    6.40
   8   3   2   13.30    7.20
   8   3   2    8.80    3.30
  -8   3  -2    8.20    1.80
  -8   3  -2    4.50    7.40
  -8   3  -2    5.20    3.90
   8   3   2    8.60    3.50
  -9  -3  -2   10.00    7.10
   9  -3   2   -1.90    1.20
  -9  -3  -2   -3.90    7.20
  -9  -3  -2    3.10    6.80
   9  -3   2    5.80    3.70
  -9  -3  -2    5.70    5.70
  -9  -3  -2    0.20    6.90
  -9  -3  -2    3.00    7.20
   9   3   2    4.70    3.10
  -9   3  -2    1.00    3.30
  -9   3  -2   -1.50    4.00
   9   3   2    3.60    7.40
   9   3   2    6.60    6.40
  -9   3  -2   -0.60    7.70
   9   3   2   -9.10    5.90
  -9   3  -2    2.60    6.00
 -10  -3  -2   18.90    9.10
 -10  -3  -2   -6.10    5.70
 -10  -3  -2    3.50    7.10
 -10  -3  -2    6.30    7.50
 -10  -3  -2    0.60    7.20
  10  -3   2    0.10    1.30
  10   3   2   -1.20    1.50
  10   3   2   -1.80    6.40
 -10   3  -2    8.00    6.00
 -10   3  -2   -5.20    7.30
 -10   3  -2   -0.10    3.50
 -10   3  -2   -2.20    4.10
 -10   3  -2    6.90    6.10
  10   3   2   -7.10    7.00
  10   3   2   -2.50    6.50
 -10  -4   2   84.09   13.00
 -10  -4   2   93.79   10.30
 -10  -4   2   96.69   10.70
 -10  -4   2   70.69   10.10
 -10   4   2  128.19   12.50
  10   4  -2  116.29   11.70
 -10   4   2   83.59   10.30
 -10   4   2   89.19    8.50
 -10   4   2   85.59    8.30
  10   4  -2  100.69   13.20
 -10   4   2  102.79    8.30
  10   4  -2  112.29   11.20
  10   4  -2   95.59    9.90
  -9  -4   2  137.39   14.40
  -9  -4   2  143.99   13.80
  -9  -4   2  130.39   13.20
  -9  -4   2  146.69   13.40
  -9  -4   2  142.89   13.10
  -9  -4   2  154.58   13.80
  -9   4   2  151.88   12.10
  -9   4   2  141.79    8.10
   9   4  -2  158.08   13.30
  -9   4   2  136.59    5.60
   9   4  -2  141.89    6.50
   9   4  -2  161.58   15.60
   9   4  -2  134.19   14.80
  -9   4   2  139.29    8.90
  -9   4   2  138.89   13.40
   9   4  -2  132.39   11.90
  -9   4   2  147.99    8.10
  -8  -4   2   27.20    7.00
  -8  -4   2   30.50    8.10
  -8  -4   2   15.80   12.20
  -8  -4   2   29.80    8.10
  -8  -4   2   22.70    7.20
  -8  -4   2   17.90    7.90
   8   4  -2   25.60    8.70
   8   4  -2   25.10    3.90
   8   4  -2   28.50    7.80
  -8   4   2   28.30    4.70
  -8   4   2   29.80    3.80
  -8   4   2   17.50    6.10
  -8   4   2   20.50    3.90
  -8   4   2   33.90    7.40
   8   4  -2   19.20    6.90
  -8   4   2   23.30    4.00
  -7  -4   2    8.90    6.40
  -7  -4   2    2.20    6.30
  -7  -4   2    0.50    6.00
  -7  -4   2    4.20    6.30
  -7  -4   2    1.10    6.20
  -7  -4   2   20.00    6.60
   7   4  -2    9.50    6.40
  -7   4   2    2.80    5.10
  -7   4   2    3.60    3.50
  -7   4   2    2.30    2.80
   7   4  -2    5.60    6.40
  -7   4   2    8.90    3.90
   7   4  -2   10.60    9.90
   7   4  -2   -1.40    6.20
   7   4  -2   -3.40    3.30
   7   4  -2    2.30    6.00
  -7   4   2   -2.50    4.40
  -7   4   2    3.60    5.40
  -6  -4   2   -2.50    5.50
  -6  -4   2   10.60    6.80
  -6  -4   2    3.80    5.30
  -6  -4   2   -3.90    5.30
  -6  -4   2    4.70    5.50
  -6  -4   2    3.30    5.50
  -6   4   2    3.90    1.90
   6   4  -2    7.40    5.70
   6   4  -2    0.30    3.60
   6   4  -2    2.80    5.40
   6   4  -2    0.80    5.80
   6   4  -2    7.10    5.60
  -6   4   2    3.50    4.80
  -6   4   2    0.70    3.40
   6   4  -2    1.80    5.20
  -6   4   2    0.60    3.40
  -6   4   2    2.50    4.10
  -5  -4   2 1048.80   25.60
  -5  -4   2 1063.09   26.20
  -5  -4   2 1068.99   26.00
  -5  -4   2 1076.29   26.30
  -5  -4   2 1071.29   26.30
  -5  -4   2 1042.10   26.40
   5   4  -2 1069.79   25.90
  -5   4   2 1080.19   24.20
   5   4  -2 1040.50   26.40
   5   4  -2 1050.59   25.70
   5   4  -2 1046.00   26.20
  -5   4   2 1055.19   24.70
   5   4  -2 1072.29   24.30
  -5   4   2 1048.10   23.90
   5   4  -2 1045.20   25.80
  -5   4   2 1042.10   24.20
   5   4  -2 1064.79   26.20
  -4  -4   2  415.26   14.10
  -4  -4   2  416.06   14.00
  -4  -4   2  402.96   13.70
  -4  -4   2  417.46   13.30
  -4  -4   2  429.76   14.10
  -4  -4   2  428.66   13.80
   4   4  -2  415.66   14.20
   4   4  -2  409.26   13.60
   4   4  -2  399.46   13.40
   4   4  -2  404.66   12.90
   4   4  -2  408.26   14.00
  -4   4   2  409.46   11.90
  -4   4   2  417.76   12.80
   4   4  -2  437.06   14.10
   4   4  -2  422.66   13.90
  -4   4   2  407.76   12.10
  -4   4   2  418.26   12.30
  -3  -4   2 1834.82   38.80
  -3  -4   2 1837.62   38.70
  -3  -4   2 1827.62   38.60
  -3  -4   2 1836.52   38.20
  -3  -4   2 1844.32   38.40
  -3  -4   2 1804.42   38.00
  -3  -4   2 1928.51   38.60
  -3   4   2 1881.51   38.30
   3   4  -2 1862.11   38.40
   3   4  -2 1783.72   38.10
   3   4  -2 1845.92   38.30
   3   4  -2 1872.31   38.50
   3   4  -2 1883.91   38.90
  -3   4   2 1817.42   37.50
   3   4  -2 1850.21   38.60
  -3   4   2 1839.12   36.50
   3   4  -2 1811.72   38.50
  -2  -4   2  141.99    8.40
  -2  -4   2  147.29    8.50
   2  -4  -2  142.79    5.00
   2  -4  -2  155.48    6.50
  -2  -4   2  143.29    8.70
  -2  -4   2  142.99    7.40
   2  -4  -2  147.59    7.70
  -2  -4   2  141.89    8.30
  -2  -4   2  152.78    8.00
  -2  -4   2  154.98    8.00
   2   4  -2  149.79    7.80
  -2   4   2  142.89    5.40
   2   4  -2  134.19    8.20
   2   4  -2  153.48    8.80
  -2   4   2  144.99    5.00
   2   4  -2  150.08    8.50
  -2   4   2  142.59    4.90
  -2   4   2  141.29    5.00
   2   4  -2  147.39    7.80
  -2   4   2  144.99    5.10
   2   4  -2  140.99    8.10
  -2   4   2  147.49    6.40
  -2   4   2  137.19    8.40
  -2   4   2  139.79    7.80
   2   4  -2  147.49    8.20
  -1  -4   2  530.25   14.40
  -1  -4   2  543.75   13.70
  -1  -4   2  528.75   11.00
  -1  -4   2  548.65   15.50
   1  -4  -2  531.85   10.60
   1  -4  -2  551.94   14.60
  -1  -4   2  541.65   14.40
   1  -4  -2  547.15   10.60
   1  -4  -2  536.55   12.60
  -1  -4   2  525.95   14.50
   1  -4  -2  514.95   12.50
  -1  -4   2  549.45   13.70
   1   4  -2  530.55   14.40
   1   4  -2  530.95   15.40
  -1   4   2  519.55   12.30
   1   4  -2  548.75   14.50
   1   4  -2  541.35   14.30
  -1   4   2  518.05   10.50
  -1   4   2  533.35   12.70
   1   4  -2  574.94   14.40
  -1   4   2  525.05   14.60
  -1   4   2  546.75   12.60
   1   4  -2  539.85   14.50
  -1   4   2  541.65   17.00
  -1   4   2  538.15   12.60
   1   4  -2  535.15   14.40
   0  -4  -2 1243.08   25.40
   0  -4  -2 1258.17   26.30
   0  -4   2 1302.77   26.60
   0  -4  -2 1261.87   26.40
   0  -4   2 1313.87   26.90
   0  -4   2 1233.38   25.60
   0  -4   2 1267.47   26.70
   0  -4  -2 1295.77   26.20
   0  -4  -2 1283.27   27.70
   0  -4   2 1272.67   28.30
   0   4  -2 1285.57   28.40
   0   4  -2 1281.87   26.40
   0   4   2 1226.68   26.40
   0   4   2 1274.17   26.20
   0   4   2 1267.17   27.30
   0   4   2 1304.77   27.90
   0   4   2 1286.87   26.20
   0   4  -2 1270.57   27.20
   0   4  -2 1269.67   26.60
   0   4  -2 1264.17   26.40
   0   4  -2 1256.77   26.60
   0   4  -2 1271.27   26.70
  -1  -4  -2 1138.99   23.80
   1  -4   2 1127.59   23.60
  -1  -4  -2 1139.59   26.70
  -1  -4  -2 1140.99   24.00
   1  -4   2 1123.59   22.10
  -1  -4  -2 1129.49   21.80
   1  -4   2 1090.19   23.30
   1  -4   2 1104.39   23.50
   1  -4   2 1110.69   25.80
  -1  -4  -2 1122.69   25.40
   1  -4   2 1110.79   22.10
  -1  -4  -2 1117.99   24.60
  -1  -4  -2 1134.99   24.00
   1   4   2 1131.89   25.00
  -1   4  -2 1133.59   23.50
   1   4   2 1117.49   24.20
   1   4   2 1120.99   24.70
  -1   4  -2 1102.39   23.10
  -1   4  -2 1131.09   23.60
  -1   4  -2 1117.59   23.20
  -1   4  -2 1101.69   23.50
   1   4   2 1125.79   25.40
   1   4   2 1114.19   21.70
   1   4   2 1136.49   23.80
  -1   4  -2 1131.99   25.80
   1   4   2 1151.28   24.50
  -2  -4  -2   15.80    4.70
   2  -4   2    8.00    4.30
  -2  -4  -2   10.60    4.30
   2  -4   2    8.10    2.70
   2  -4   2   12.70    2.90
  -2  -4  -2    5.80    4.40
  -2  -4  -2   10.00    3.70
  -2  -4  -2   11.20    2.90
   2  -4   2    9.10    2.70
  -2  -4  -2   13.30    4.40
  -2  -4  -2   12.50    4.60
  -2   4  -2    6.60    3.00
   2   4   2   13.40    4.70
  -2   4  -2   11.30    2.80
  -2   4  -2   12.10    3.00
  -2   4  -2    6.70    3.50
   2   4   2    4.00    4.00
   2   4   2   15.70    2.90
   2   4   2   13.50    4.40
   2   4   2    6.10    4.20
  -2   4  -2    8.20    4.10
  -2   4  -2    9.70    2.80
   2   4   2   17.40    4.60
   3  -4   2  594.54   13.40
  -3  -4  -2  586.84   16.20
  -3  -4  -2  607.74   16.80
   3  -4   2  607.34   13.70
  -3  -4  -2  632.84   17.20
  -3  -4  -2  631.24   17.40
  -3  -4  -2  619.44   16.80
   3  -4   2  594.74   16.60
  -3  -4  -2  611.24   15.20
  -3  -4  -2  609.74   16.80
   3  -4   2  611.44   13.90
   3   4   2  614.84   17.20
  -3   4  -2  585.44   13.40
   3   4   2  605.74   17.10
   3   4   2  619.24   17.10
   3   4   2  586.74   15.10
  -3   4  -2  622.84   16.80
   3   4   2  633.34   17.50
  -3   4  -2  609.94   13.70
  -3   4  -2  598.34   13.70
  -3   4  -2  608.64   13.70
  -4  -4  -2  104.09    9.10
  -4  -4  -2  100.39    8.80
  -4  -4  -2   89.29    7.90
   4  -4   2   87.49    7.70
  -4  -4  -2   80.79    8.10
   4  -4   2  103.29    5.10
  -4  -4  -2   92.89    8.70
  -4  -4  -2  117.49    8.80
  -4  -4  -2  108.09    7.80
  -4   4  -2   90.79    5.90
  -4   4  -2   98.89    4.40
  -4   4  -2   97.49    5.00
   4   4   2   98.39    9.10
  -4   4  -2   95.59    5.00
   4   4   2   95.79    7.70
   4   4   2   86.49    8.40
  -4   4  -2  107.79    7.70
   4   4   2   92.99    8.90
   4   4   2   88.59    8.60
  -5  -4  -2   98.49    9.10
  -5  -4  -2   95.79    9.40
  -5  -4  -2  110.89   10.00
  -5  -4  -2  107.69    9.00
  -5  -4  -2  101.29    9.80
   5  -4   2   86.69    7.80
  -5  -4  -2  116.59    9.40
   5  -4   2  107.49    5.40
  -5  -4  -2   93.19    8.70
   5   4   2   88.29    8.80
  -5   4  -2  106.19    5.20
   5   4   2  111.99    9.30
   5   4   2  117.99   10.20
   5   4   2  116.79   10.00
  -5   4  -2   98.49    5.80
  -5   4  -2  100.59    4.20
   5   4   2   97.39    9.60
  -5   4  -2   97.79    7.80
   6  -4   2  189.48    7.20
  -6  -4  -2  200.18   11.30
  -6  -4  -2  206.38   11.90
  -6  -4  -2  212.48   14.40
   6  -4   2  190.18    9.70
  -6  -4  -2  177.68   11.30
  -6  -4  -2  198.18   12.70
  -6  -4  -2  185.48   12.40
  -6   4  -2  196.58    8.10
  -6   4  -2  192.78    5.30
  -6   4  -2  202.08    9.70
  -6   4  -2  192.68    7.00
  -6   4  -2  201.08    7.40
   6   4   2  202.38   11.40
  -6   4  -2  207.78   13.30
   6   4   2  196.98   12.50
   6   4   2  204.08   12.40
  -7  -4  -2  217.68   15.70
  -7  -4  -2  251.97   14.10
  -7  -4  -2  257.57   16.40
  -7  -4  -2  269.07   17.30
   7  -4   2  216.78   10.20
  -7  -4  -2  237.88   13.00
   7  -4   2  241.48    8.20
  -7   4  -2  235.68   10.20
  -7   4  -2  241.88   14.70
  -7   4  -2  235.28    8.40
   7   4   2  253.57   12.80
  -7   4  -2  251.17    9.90
   7   4   2  227.58   10.90
  -7   4  -2  232.48    8.00
   7   4   2  222.98   18.30
  -8  -4  -2  100.09   10.60
  -8  -4  -2   85.59    8.70
   8  -4   2   89.89    6.00
  -8  -4  -2   69.49    8.60
  -8  -4  -2   85.49   10.10
  -8  -4  -2   67.19    9.20
  -8  -4  -2   97.49   10.20
  -8   4  -2   79.99    5.60
  -8   4  -2   88.79   10.20
   8   4   2   64.19   10.20
   8   4   2   97.09   10.00
  -8   4  -2   85.49    7.40
   8   4   2   72.19    7.90
   8   4   2   86.49   10.00
   8   4   2   82.39    7.70
  -8   4  -2   86.69    8.10
  -8   4  -2   85.99    6.40
   9  -4   2   87.59    6.20
  -9  -4  -2   90.89   11.50
  -9  -4  -2   77.79    9.60
  -9  -4  -2   67.99    9.70
  -9  -4  -2   94.89   11.50
  -9  -4  -2   77.09   10.20
  -9  -4  -2   66.29    8.70
  -9   4  -2   79.29    6.00
  -9   4  -2   92.39    9.10
   9   4   2   78.29   13.90
   9   4   2   71.79    9.30
   9   4   2   86.39    7.40
  -9   4  -2   90.49    6.80
  -9   4  -2   68.59    9.80
   9   4   2  102.09   11.30
  -9   4  -2   88.39    7.00
 -10  -4  -2    1.40    7.70
 -10  -4  -2   -4.90    6.60
  10  -4   2    2.70    1.60
 -10  -4  -2  -11.90    6.60
 -10  -4  -2    7.00    7.60
  10  -4   2    1.90    1.10
 -10  -4  -2   -5.70    8.20
 -10  -4  -2    3.40    8.50
  10   4   2   -0.40    7.80
  10   4   2   -6.40    8.20
  10   4   2   -5.10    6.80
 -10   4  -2   -0.90    3.30
 -10   4  -2    3.20    3.10
 -10   4  -2    0.20    7.70
  10   4   2   -1.50    1.40
 -10  -5   2   -7.90    7.90
 -10  -5   2   -3.80    8.40
 -10  -5   2    4.80    7.90
 -10  -5   2    6.60    7.20
 -10  -5   2  -13.00    7.90
 -10  -5   2   -2.40    7.50
 -10   5   2   11.90    8.00
 -10   5   2    5.30    4.30
  10   5  -2    2.80    7.10
  10   5  -2    5.10    7.20
 -10   5   2    2.00    4.40
  10   5  -2    8.90    8.50
 -10   5   2   -3.30    3.20
  10   5  -2    8.50    7.90
 -10   5   2   -2.40    3.90
 -10   5   2   -4.10    5.60
  -9  -5   2  357.46   16.90
  -9  -5   2  372.96   18.90
  -9  -5   2  350.56   18.10
  -9  -5   2  380.06   17.90
  -9  -5   2  383.46   19.30
  -9  -5   2  401.36   20.60
   9   5  -2  397.26   20.10
   9   5  -2  349.77   11.90
   9   5  -2  374.36   20.70
  -9   5   2  352.36   13.20
   9   5  -2  374.06   17.10
  -9   5   2  340.87   11.30
  -9   5   2  382.16   16.20
  -9   5   2  349.96   10.80
  -9   5   2  368.86   17.80
   9   5  -2  385.46   18.20
  -9   5   2  361.06   10.90
  -8  -5   2   -0.40    6.60
  -8  -5   2    1.70    6.60
  -8  -5   2    1.60    6.70
  -8  -5   2    9.60    7.50
  -8  -5   2    1.10    7.20
  -8  -5   2    4.20    6.90
  -8   5   2   -2.10    5.00
  -8   5   2   -3.30    2.90
  -8   5   2   -0.70    3.60
   8   5  -2   -6.10    6.60
  -8   5   2   -8.60    3.70
  -8   5   2    0.80    6.30
  -8   5   2   -0.80    2.80
   8   5  -2   -6.60    6.50
   8   5  -2   -3.80    6.80
   8   5  -2    2.40    3.70
   8   5  -2   -0.60    7.00
  -7  -5   2   54.29    8.60
  -7  -5   2   59.59    8.40
  -7  -5   2   54.89    8.10
  -7  -5   2   72.19    8.90
  -7  -5   2   56.19    8.30
   7   5  -2   79.49    9.70
   7   5  -2   55.19    5.80
   7   5  -2   58.99    7.90
  -7   5   2   60.49    3.70
  -7   5   2   62.49    6.00
   7   5  -2   55.19    8.20
  -7   5   2   74.09    7.00
  -7   5   2   49.00    6.70
  -7   5   2   74.49    7.50
   7   5  -2   59.69    9.30
   7   5  -2   77.09    8.70
  -6  -5   2  330.07   14.90
  -6  -5   2  300.27   17.90
  -6  -5   2  291.67   14.60
  -6  -5   2  255.47   12.40
  -6  -5   2  329.77   15.10
  -6  -5   2  312.67   14.70
   6   5  -2  318.27   13.80
  -6   5   2  316.77   11.70
   6   5  -2  310.97   14.50
   6   5  -2  323.47   15.10
   6   5  -2  349.96   15.80
  -6   5   2  304.87   12.10
  -6   5   2  327.47   13.30
   6   5  -2  320.17   12.60
   6   5  -2  309.57   13.70
  -6   5   2  317.77   12.10
   6   5  -2  314.57   14.80
  -5  -5   2  488.15   17.30
  -5  -5   2  494.05   16.30
  -5  -5   2  486.95   16.70
  -5  -5   2  501.45   17.10
  -5  -5   2  500.05   17.00
  -5  -5   2  491.15   17.20
   5   5  -2  484.15   16.30
   5   5  -2  474.55   16.90
  -5   5   2  501.25   14.70
  -5   5   2  490.75   14.30
   5   5  -2  497.45   15.80
   5   5  -2  501.95   17.00
   5   5  -2  483.15   17.00
  -5   5   2  512.55   15.60
  -5   5   2  487.75   14.90
   5   5  -2  504.95   16.70
   5   5  -2  496.75   16.80
  -4  -5   2    0.90    5.50
  -4  -5   2    5.20    5.10
  -4  -5   2    3.80    5.00
  -4  -5   2    0.60    4.50
  -4  -5   2   -0.40    4.60
  -4  -5   2   -9.60    4.40
   4   5  -2    0.90    5.20
   4   5  -2    1.30    5.00
   4   5  -2   -1.80    4.50
   4   5  -2    1.40    5.40
  -4   5   2    1.40    3.20
   4   5  -2   -0.50    4.50
   4   5  -2    1.50    4.20
   4   5  -2   -7.90    4.50
  -4   5   2    1.80    3.60
  -4   5   2   -2.20    4.10
  -4   5   2   -2.00    3.40
  -3  -5   2  262.47   11.30
  -3  -5   2  282.77   11.80
  -3  -5   2  266.47   11.60
   3  -5  -2  267.77    6.30
  -3  -5   2  284.17   11.70
  -3  -5   2  264.77   11.10
   3  -5  -2  261.77    6.20
  -3  -5   2  255.27   10.50
  -3   5   2  258.17    6.20
  -3   5   2  265.67    6.20
   3   5  -2  262.47   10.90
   3   5  -2  267.17   11.20
  -3   5   2  285.17   10.80
  -3   5   2  264.27   11.50
   3   5  -2  254.07   11.80
   3   5  -2  261.37   11.60
  -3   5   2  283.77   10.70
   3   5  -2  260.37   11.60
  -3   5   2  279.07    9.10
   3   5  -2  256.67   11.50
  -3   5   2  259.67    6.80
  -3   5   2  267.37    6.70
   3   5  -2  274.27   11.10
   2  -5  -2  165.98    6.90
  -2  -5   2  173.68    9.10
  -2  -5   2  170.28    9.00
  -2  -5   2  161.08    8.50
  -2  -5   2  160.58    8.60
  -2  -5   2  155.38    8.80
   2  -5  -2  155.38    8.40
  -2  -5   2  157.38    9.80
  -2  -5   2  173.38    9.30
   2  -5  -2  161.18    5.90
  -2   5   2  156.18    7.00
   2   5  -2  160.68    9.20
  -2   5   2  152.98    9.60
   2   5  -2  172.78    9.30
  -2   5   2  160.88    5.80
   2   5  -2  156.18    9.80
   2   5  -2  153.98    9.20
  -2   5   2  162.08    8.80
  -2   5   2  150.88    6.10
  -2   5   2  163.98    6.80
   2   5  -2  171.98    9.30
   2   5  -2  154.08    8.40
  -2   5   2  171.78    5.80
   2   5  -2  161.08    8.90
  -1  -5   2  618.14   15.50
  -1  -5   2  626.64   15.60
   1  -5  -2  612.44   14.50
  -1  -5   2  616.64   12.40
  -1  -5   2  618.64   12.50
   1  -5  -2  609.94   16.80
  -1  -5   2  628.14   18.00
   1  -5  -2  614.34   14.70
  -1  -5   2  629.34   16.70
  -1  -5   2  633.14   16.60
   1  -5  -2  594.24   11.90
   1  -5  -2  612.44   11.90
   1  -5  -2  620.34   14.80
  -1  -5   2  634.44   17.00
  -1   5   2  611.64   14.90
  -1   5   2  622.44   12.40
  -1   5   2  635.44   14.60
   1   5  -2  620.54   18.10
  -1   5   2  619.14   14.80
  -1   5   2  611.14   14.70
  -1   5   2  598.24   12.30
   1   5  -2  634.94   16.50
   1   5  -2  626.64   16.60
  -1   5   2  623.04   17.10
  -1   5   2  631.24   18.10
   1   5  -2  609.44   16.50
   1   5  -2  626.44   16.40
   1   5  -2  652.23   17.00
   1   5  -2  632.14   16.40
   0  -5   2 3707.53   69.59
   0  -5   2 3747.53   71.49
   0  -5   2 3747.73   69.79
   0  -5  -2 3745.13   69.39
   0  -5  -2 3757.32   72.39
   0  -5   2 3773.32   70.99
   0  -5  -2 3791.42   70.89
   0  -5  -2 3867.01   69.99
   0  -5   2 3727.33   73.29
   0  -5  -2 3630.74   70.59
   0  -5   2 3703.23   71.19
   0   5  -2 3696.63   70.79
   0   5   2 3713.93   70.49
   0   5  -2 3747.62   71.49
   0   5   2 3820.32   72.69
   0   5   2 3714.63   67.29
   0   5  -2 3735.53   70.79
   0   5   2 3718.63   69.79
   0   5  -2 3623.44   73.09
   0   5  -2 3727.13   71.09
   0   5   2 3762.92   70.69
   0   5   2 3729.63   70.89
   0   5   2 3732.83   70.69
   0   5  -2 3796.42   71.49
   0   5  -2 3707.43   70.99
   0   5   2 3731.73   73.29
  -1  -5  -2   -0.40    3.50
  -1  -5  -2   -0.70    2.10
  -1  -5  -2    6.10    4.20
  -1  -5  -2    4.80    3.10
  -1  -5  -2   -2.80    3.60
   1  -5   2    2.70    3.20
   1  -5   2   -1.80    2.40
   1  -5   2   -1.60    3.10
  -1  -5  -2   -2.20    3.60
   1  -5   2   -2.10    2.40
   1  -5   2   -3.40    3.00
  -1  -5  -2   -1.90    4.10
   1  -5   2    9.80    4.70
  -1   5  -2   -1.90    3.50
   1   5   2   -1.70    3.90
  -1   5  -2    2.50    3.40
  -1   5  -2    7.40    4.50
   1   5   2    4.90    4.40
   1   5   2   -4.20    1.90
  -1   5  -2    0.30    3.10
  -1   5  -2   -5.50    3.10
   1   5   2    4.70    4.50
  -1   5  -2   -7.00    2.80
   1   5   2   -4.30    4.00
   1   5   2   -6.20    4.10
  -2  -5  -2  367.66   11.80
   2  -5   2  380.46   13.40
  -2  -5  -2  366.86   10.10
   2  -5   2  370.76   10.60
  -2  -5  -2  386.56   13.30
  -2  -5  -2  380.96   12.30
   2  -5   2  363.86   10.30
  -2  -5  -2  380.76   12.20
   2  -5   2  382.86   10.90
  -2  -5  -2  383.66   12.90
  -2  -5  -2  357.96   12.80
   2   5   2  373.86   12.40
  -2   5  -2  372.36   10.50
   2   5   2  368.26   12.90
   2   5   2  370.56   13.20
   2   5   2  392.76   12.90
  -2   5  -2  386.66   11.00
  -2   5  -2  367.66   10.50
  -2   5  -2  361.86   10.30
   2   5   2  357.46   10.00
   2   5   2  377.36   13.10
  -2   5  -2  386.86   13.40
  -2   5  -2  367.86   10.40
  -3  -5  -2  111.49    8.80
  -3  -5  -2   95.59    8.70
   3  -5   2  109.69    5.40
  -3  -5  -2  109.29    9.30
  -3  -5  -2  115.69    9.50
   3  -5   2  103.99    5.80
  -3  -5  -2  120.69    8.70
   3  -5   2  104.09    5.70
   3  -5   2   96.69    8.90
  -3  -5  -2  111.39    7.10
  -3  -5  -2  115.49    8.30
   3   5   2  110.29    9.10
  -3   5  -2  107.79    4.60
  -3   5  -2  111.99    8.60
  -3   5  -2  106.79    5.70
  -3   5  -2   99.79    5.50
   3   5   2  104.89    8.80
   3   5   2  100.79    8.80
   3   5   2   99.79    8.60
   3   5   2   99.59    6.70
  -3   5  -2  110.09    5.80
  -3   5  -2  111.09    6.10
   3   5   2   99.09    9.00
   4  -5   2  235.28    7.60
  -4  -5  -2  259.87   11.90
  -4  -5  -2  233.58   10.30
  -4  -5  -2  236.18   12.30
  -4  -5  -2  236.38   11.50
  -4  -5  -2  231.18   12.50
  -4  -5  -2  244.58   12.00
  -4  -5  -2  226.18   11.70
   4  -5   2  233.68   11.40
   4   5   2  240.08   12.00
  -4   5  -2  237.38    7.90
   4   5   2  231.38   12.20
  -4   5  -2  223.88    7.30
   4   5   2  227.28   10.20
  -4   5  -2  235.38    7.20
   4   5   2  222.58   12.20
  -4   5  -2  229.98   11.00
  -4   5  -2  232.78   10.70
   4   5   2  247.18   12.20
  -5  -5  -2   78.59    8.10
  -5  -5  -2  104.29    8.60
  -5  -5  -2   78.89    8.50
   5  -5   2   86.59    4.70
  -5  -5  -2   64.59    9.70
  -5  -5  -2   80.99    8.20
   5  -5   2   94.49    5.10
  -5  -5  -2   90.69    9.10
   5  -5   2   95.69    9.30
   5   5   2   95.59    9.30
  -5   5  -2   88.19    8.60
   5   5   2   83.09    8.60
   5   5   2   95.29    8.10
  -5   5  -2   81.79    5.00
  -5   5  -2   83.39    4.70
   5   5   2   84.39    8.20
   5   5   2   73.29    8.50
  -5   5  -2   84.99    5.80
   5   5   2   96.39    7.90
  -5   5  -2   89.09    5.10
  -6  -5  -2  578.34   18.40
   6  -5   2  567.84   12.90
   6  -5   2  571.84   17.50
  -6  -5  -2  595.14   19.50
  -6  -5  -2  577.94   18.90
  -6  -5  -2  575.64   19.90
  -6  -5  -2  530.95   18.50
   6  -5   2  557.94   12.80
  -6  -5  -2  590.64   20.30
   6   5   2  566.14   20.10
  -6   5  -2  562.74   12.40
  -6   5  -2  572.24   14.40
   6   5   2  563.84   20.10
  -6   5  -2  557.94   12.50
   6   5   2  547.65   18.60
   6   5   2  557.94   18.90
   6   5   2  572.84   17.90
  -6   5  -2  592.44   17.40
  -6   5  -2  569.34   22.10
  -6   5  -2  565.64   12.60
   6   5   2  552.84   19.60
  -7  -5  -2   88.09    9.80
  -7  -5  -2   80.39    9.90
  -7  -5  -2   86.69    9.00
  -7  -5  -2   75.59    8.00
  -7  -5  -2   82.39    9.90
   7  -5   2   81.69    4.60
   7  -5   2   81.79    8.40
  -7   5  -2   83.59    6.90
  -7   5  -2   81.59    4.70
   7   5   2   88.29   10.60
   7   5   2   97.49   10.20
   7   5   2   73.79    8.50
  -7   5  -2   80.69    4.30
  -7   5  -2   77.99    3.20
  -7   5  -2   60.19    8.50
   7   5   2   70.69    7.10
  -7   5  -2   84.89    8.50
  -8  -5  -2   11.40    6.70
  -8  -5  -2    3.10    7.10
  -8  -5  -2    5.60    6.60
  -8  -5  -2   -3.90    7.40
  -8  -5  -2    1.80    7.80
  -8  -5  -2   14.90    8.20
   8  -5   2    7.80    2.20
  -8  -5  -2    6.70    7.30
   8   5   2    2.20    4.50
  -8   5  -2    5.30    4.50
  -8   5  -2    9.40    4.30
  -8   5  -2    1.10    7.10
   8   5   2    9.90    7.80
   8   5   2    1.20    7.40
  -8   5  -2    9.20    2.40
   8   5   2    8.40    6.20
  -9  -5  -2   25.20    8.80
  -9  -5  -2   18.70    8.00
  -9  -5  -2   32.80   10.80
  -9  -5  -2    7.30    7.20
  -9  -5  -2   28.30    8.70
  -9  -5  -2   27.80    8.60
  -9  -5  -2   13.10    8.70
  -9   5  -2   11.20    7.70
   9   5   2   27.60    8.50
  -9   5  -2   32.60    5.80
   9   5   2   13.00    7.90
  -9   5  -2   20.80    2.30
  -9   5  -2   28.10    2.90
   9   5   2   25.90    8.20
  -9   5  -2   23.20    4.80
   9   5   2   21.40    6.80
   9   5   2   26.90    5.10
  -9  -6   2  110.29   12.00
  -9  -6   2   95.19   10.90
  -9  -6   2  132.39   12.60
  -9  -6   2  129.99   12.80
  -9  -6   2  117.19   12.50
  -9  -6   2  145.59   14.30
  -9   6   2  157.18   13.60
   9   6  -2  169.48   15.10
  -9   6   2  124.79   11.30
  -9   6   2  104.99    9.30
   9   6  -2  131.29   12.60
  -9   6   2  113.49    5.70
  -9   6   2  108.39    6.10
   9   6  -2  127.89   12.80
   9   6  -2  113.19   12.00
   9   6  -2  120.49    9.00
  -9   6   2  114.49    8.90
  -8  -6   2  -10.60    6.90
  -8  -6   2   -8.70    7.20
  -8  -6   2    3.60    7.30
  -8  -6   2   -1.40    6.80
  -8  -6   2    2.00    7.10
  -8  -6   2   -2.20    7.40
   8   6  -2    6.20    6.90
  -8   6   2   -6.40    4.00
  -8   6   2    1.50    4.60
   8   6  -2    1.50    4.30
  -8   6   2    3.60    5.70
  -8   6   2   -2.70    4.30
   8   6  -2    0.90    7.10
   8   6  -2  -15.30    6.40
  -8   6   2    1.00    2.20
   8   6  -2   -3.50    6.50
   8   6  -2   -4.90    7.30
  -8   6   2    0.50    2.30
  -7  -6   2   23.60    7.60
  -7  -6   2   14.00    7.60
  -7  -6   2   21.30    7.90
  -7  -6   2   20.60    7.50
   7   6  -2   15.80    5.40
  -7   6   2    9.70    4.80
   7   6  -2   24.70    8.00
  -7   6   2    8.40    5.40
  -7   6   2    9.30    4.50
   7   6  -2    9.60    8.80
  -7   6   2    9.80    4.80
   7   6  -2   16.40    6.90
   7   6  -2   13.80    7.50
   7   6  -2   24.30    7.80
  -6  -6   2  494.85   19.50
  -6  -6   2  469.85   18.70
  -6  -6   2  502.45   18.60
   6   6  -2  460.55   18.10
   6   6  -2  520.85   18.70
  -6   6   2  466.55   15.30
  -6   6   2  498.65   16.50
   6   6  -2  499.35   19.00
   6   6  -2  491.35   18.60
   6   6  -2  480.45   19.20
  -6   6   2  475.25   16.30
  -6   6   2  492.55   15.20
   6   6  -2  498.75   16.90
  -5  -6   2  134.99   10.40
  -5  -6   2  138.29   11.60
  -5  -6   2  127.29   11.80
  -5  -6   2  134.69   11.60
  -5  -6   2  122.69   10.40
  -5   6   2  119.99    8.30
   5   6  -2  120.89   10.80
   5   6  -2  152.88   11.80
   5   6  -2  154.88   14.70
  -5   6   2  143.99    9.40
   5   6  -2  137.29   10.70
  -5   6   2  140.39   10.40
   5   6  -2  142.59   11.40
  -5   6   2  146.79    9.40
   5   6  -2  145.59   11.50
  -4  -6   2  456.65   16.00
  -4  -6   2  441.56   16.00
  -4  -6   2  475.45   18.70
  -4  -6   2  479.95   16.80
  -4  -6   2  469.05   15.70
  -4  -6   2  467.05   25.00
  -4   6   2  444.36   10.20
   4   6  -2  456.45   20.20
  -4   6   2  461.95   13.50
  -4   6   2  469.25   14.90
   4   6  -2  467.75   16.60
  -4   6   2  448.66   10.30
   4   6  -2  454.55   15.90
  -4   6   2  472.45   16.50
   4   6  -2  477.65   16.80
  -4   6   2  449.86   13.10
   4   6  -2  435.56   24.40
  -3  -6   2   24.20    5.50
   3  -6  -2   20.40    4.70
   3  -6  -2   20.50    2.40
  -3  -6   2   26.10    6.10
  -3  -6   2   16.70    5.70
  -3  -6   2   22.30    5.80
   3  -6  -2   22.20    2.60
  -3  -6   2   19.30    5.60
  -3  -6   2   20.80    5.90
   3   6  -2   33.20    6.70
  -3   6   2   17.10    3.30
  -3   6   2   22.20    2.50
   3   6  -2   28.00    6.40
  -3   6   2   20.40    4.80
  -3   6   2   23.30    5.20
  -3   6   2   20.80    2.60
  -3   6   2   12.80    5.30
   3   6  -2   11.60    4.80
   3   6  -2   21.80    5.80
  -3   6   2   24.30    3.70
   3   6  -2   23.20    6.00
   3   6  -2   24.80    5.90
   3   6  -2   21.40    6.10
  -3   6   2   25.00    3.70
  -2  -6   2    2.90    4.40
  -2  -6   2    1.60    2.40
  -2  -6   2    4.10    4.80
  -2  -6   2    3.90    4.70
  -2  -6   2    1.70    4.60
  -2  -6   2   -4.90    4.40
   2  -6  -2    1.80    2.50
   2  -6  -2    5.40    2.80
   2  -6  -2    2.40    2.70
   2  -6  -2   -2.00    4.20
   2   6  -2   -1.70    5.10
  -2   6   2    3.40    3.20
   2   6  -2    9.20    5.10
  -2   6   2    2.40    2.30
   2   6  -2    0.30    4.20
   2   6  -2   -3.20    4.40
  -2   6   2    1.00    2.80
   2   6  -2    2.60    4.50
  -2   6   2   -2.50    4.70
  -2   6   2   -2.60    3.20
  -2   6   2   -0.50    4.20
   2   6  -2    2.00    4.50
   2   6  -2   -1.50    5.00
  -2   6   2    2.70    2.80
  -2   6   2    5.00    2.70
  -1  -6   2    2.70    1.30
  -1  -6   2   -0.70    1.20
  -1  -6   2   -0.20    4.30
  -1  -6   2   -3.40    4.30
   1  -6  -2    0.00    3.10
  -1  -6   2    7.40    4.80
  -1  -6   2   -3.10    4.10
   1  -6  -2   -1.80    3.10
  -1  -6   2   -4.50    3.90
  -1  -6   2    0.90    4.00
   1  -6  -2    1.60    4.20
   1  -6  -2    1.80    2.80
   1   6  -2   -2.90    4.40
  -1   6   2    5.80    3.80
   1   6  -2    0.60    4.80
  -1   6   2    3.50    3.80
   1   6  -2    2.30    4.50
   1   6  -2   -4.40    4.00
  -1   6   2   -0.20    1.80
   1   6  -2   -1.50    4.30
  -1   6   2    2.70    2.90
  -1   6   2   -3.30    3.10
  -1   6   2    4.90    4.50
  -1   6   2   -4.60    4.60
   1   6  -2   -5.20    4.40
   1   6  -2   -0.80    4.00
   0  -6  -2   13.40    3.40
   0  -6   2   20.00    4.60
   0  -6  -2   12.00    4.10
   0  -6   2   22.40    4.70
   0  -6   2   16.90    4.60
   0  -6  -2   17.50    3.40
   0  -6   2   16.70    3.70
   0  -6  -2   14.60    4.90
   0  -6   2   19.10    3.80
   0  -6  -2   14.90    4.10
   0  -6  -2   17.70    3.90
   0  -6   2   13.00    4.90
   0   6   2   19.50    5.30
   0   6   2   10.40    4.20
   0   6  -2   23.30    5.70
   0   6  -2   16.70    4.80
   0   6  -2   21.30    5.00
   0   6   2   13.50    4.60
   0   6  -2   20.20    4.70
   0   6   2   15.40    1.90
   0   6   2   18.80    4.50
   0   6  -2   15.80    4.30
   0   6  -2   18.30    4.40
   0   6   2   12.60    5.30
   0   6   2   21.00    4.90
   0   6   2   23.30    3.80
   0   6  -2   16.70    4.50
   1  -6   2    7.30    3.60
   1  -6   2    4.50    2.40
   1  -6   2    3.70    2.30
  -1  -6  -2    2.20    3.30
  -1  -6  -2    7.70    4.90
  -1  -6  -2   -3.60    4.00
   1  -6   2   -0.40    3.50
   1  -6   2    2.90    4.10
  -1  -6  -2    6.80    4.00
  -1  -6  -2    7.30    4.10
  -1  -6  -2   11.50    4.60
   1  -6   2   -1.60    4.80
   1   6   2    2.60    4.80
  -1   6  -2   -0.10    4.00
   1   6   2    0.80    4.40
   1   6   2    4.50    4.90
   1   6   2    0.00    4.80
  -1   6  -2    0.80    4.40
   1   6   2    3.50    4.80
  -1   6  -2    1.30    4.10
  -1   6  -2    1.90    3.50
  -1   6  -2   -2.00    4.60
   1   6   2    6.90    4.80
  -1   6  -2    1.10    3.80
  -1   6  -2    1.20    3.80
   1   6   2    5.40    2.20
  -2  -6  -2  305.17   11.20
  -2  -6  -2  314.17   12.60
   2  -6   2  313.27   10.30
   2  -6   2  315.67   11.10
  -2  -6  -2  308.27   10.90
  -2  -6  -2  328.57   11.60
   2  -6   2  301.07    9.80
  -2  -6  -2  334.37   13.50
  -2  -6  -2  320.27   12.90
   2  -6   2  329.07   13.90
  -2  -6  -2  327.47   11.80
   2   6   2  317.17   12.20
   2   6   2  303.97   13.10
   2   6   2  320.17   12.60
   2   6   2  317.57   14.00
   2   6   2  323.37   12.70
   2   6   2  306.07   12.60
  -2   6  -2  315.37   10.50
  -2   6  -2  322.57   11.10
  -2   6  -2  318.27   10.10
  -2   6  -2  297.87   10.30
  -2   6  -2  315.27   13.80
  -2   6  -2  303.67   10.10
  -3  -6  -2  267.07   12.90
  -3  -6  -2  275.67    9.90
  -3  -6  -2  264.97   11.20
  -3  -6  -2  276.57   13.20
   3  -6   2  251.97    8.70
  -3  -6  -2  246.38   11.70
  -3  -6  -2  250.87   12.80
  -3  -6  -2  272.17   11.90
   3  -6   2  274.67    9.80
   3  -6   2  247.68   12.90
   3  -6   2  266.07    8.50
   3   6   2  255.57    9.60
  -3   6  -2  266.77    9.70
  -3   6  -2  275.57   13.10
   3   6   2  264.47   11.90
  -3   6  -2  250.67    9.10
   3   6   2  259.37   12.60
   3   6   2  281.67   13.00
  -3   6  -2  249.88    6.40
   3   6   2  291.27   13.00
  -3   6  -2  257.57    9.20
  -3   6  -2  259.07    6.30
  -3   6  -2  260.17    9.70
   3   6   2  262.87   13.30
   3   6   2  255.37   13.20
  -3   6  -2  253.57    8.70
   4  -6   2   12.80    2.10
   4  -6   2   24.80    3.40
  -4  -6  -2   29.80    7.00
  -4  -6  -2   28.10    7.10
  -4  -6  -2   31.80    6.90
  -4  -6  -2   21.30    4.90
  -4  -6  -2   32.80    7.00
   4  -6   2   14.20    6.20
  -4  -6  -2   25.90    6.00
  -4   6  -2   23.70    3.30
   4   6   2   23.90    6.30
   4   6   2   18.90    6.50
   4   6   2   18.40    6.60
  -4   6  -2   19.60    3.80
  -4   6  -2   17.70    6.10
   4   6   2   24.00    4.80
  -4   6  -2   20.80    4.00
   4   6   2   28.20    7.10
   4   6   2   12.20    6.50
  -4   6  -2   21.80    3.30
   4   6   2   10.90    6.20
  -4   6  -2   27.80    4.30
   5  -6   2   -3.50    2.20
  -5  -6  -2   -3.40    6.40
  -5  -6  -2   -5.60    5.50
  -5  -6  -2   -3.50    7.60
  -5  -6  -2    0.50    4.90
   5  -6   2    0.80    5.00
  -5  -6  -2   -5.80    6.20
   5  -6   2    0.50    2.10
  -5  -6  -2    0.50    5.80
  -5  -6  -2   -5.80    6.50
   5   6   2    2.20    4.80
   5   6   2   -9.80    6.10
  -5   6  -2    2.70    3.50
  -5   6  -2   -1.80    3.00
  -5   6  -2   -3.10    2.20
   5   6   2    1.00    5.90
   5   6   2   -6.30    4.90
   5   6   2  -13.20    5.90
   5   6   2    5.60    6.90
  -5   6  -2   -0.50    5.10
  -5   6  -2   -4.00    3.00
  -5   6  -2    3.10    2.50
  -6  -6  -2   -3.70    5.90
  -6  -6  -2    3.70    6.20
  -6  -6  -2   12.00    6.80
  -6  -6  -2   -1.70    6.50
  -6  -6  -2    0.30    5.20
   6  -6   2    4.80    5.40
  -6  -6  -2   -1.70    7.00
   6  -6   2    0.70    2.70
  -6   6  -2    7.30    6.80
   6   6   2   -1.40    6.30
   6   6   2   -9.10    5.60
  -6   6  -2    1.90    3.80
   6   6   2    9.40    6.90
  -6   6  -2    1.30    4.70
   6   6   2    0.70    6.90
  -6   6  -2   -0.40    3.50
   6   6   2   -2.20    5.30
   6   6   2    1.50    7.40
  -7  -6  -2   48.00    8.70
  -7  -6  -2   40.50    8.50
  -7  -6  -2   48.60    8.00
  -7  -6  -2   51.39    9.10
  -7  -6  -2   46.60    8.40
  -7  -6  -2   43.10    9.10
   7   6   2   44.50    8.70
  -7   6  -2   39.80    3.80
  -7   6  -2   58.39    5.20
   7   6   2   35.90    8.70
  -7   6  -2   48.20    8.60
   7   6   2   61.69    9.60
  -7   6  -2   40.10    5.50
  -7   6  -2   49.70    6.60
   7   6   2   42.50    8.10
  -8  -6  -2  -10.00    8.60
  -8  -6  -2  -13.80    7.30
  -8  -6  -2    7.10    7.40
  -8  -6  -2   -2.60    7.70
  -8  -6  -2    0.50    7.60
  -8  -6  -2    3.90    6.60
  -8   6  -2    1.00    8.70
  -8   6  -2    9.40    7.60
   8   6   2   -9.80    7.50
   8   6   2    4.10    7.70
  -8   6  -2    1.40    4.60
  -8   6  -2    6.20    4.30
   8   6   2    1.40    6.70
  -9  -6  -2   64.49   15.00
  -9  -6  -2   58.99   10.20
  -9  -6  -2   47.90    8.90
  -9  -6  -2   66.79   10.70
  -9  -6  -2   68.59   10.50
   9   6   2   90.09   12.80
   9   6   2   60.89   10.30
  -9   6  -2   73.49    6.40
   9   6   2   61.39   11.20
  -9   6  -2   58.49   11.50
  -9   6  -2   51.59    6.30
  -9   6  -2   58.49    7.00
  -8  -7   2   20.90   10.30
  -8  -7   2   11.80    9.00
  -8  -7   2    9.70    7.80
  -8  -7   2    9.60    8.70
  -8  -7   2   15.30    8.40
  -8  -7   2    4.20    7.10
  -8   7   2   17.00    6.50
   8   7  -2   12.10   13.70
   8   7  -2    4.60    5.30
  -8   7   2    8.00    4.90
  -8   7   2   10.40    5.00
   8   7  -2   10.60    8.20
   8   7  -2   10.20    8.10
   8   7  -2   10.30    8.40
   8   7  -2   23.80   14.30
  -7  -7   2   52.99    9.70
  -7  -7   2   36.50    8.20
  -7  -7   2   49.60    9.10
  -7  -7   2   42.50    9.40
  -7  -7   2   49.20    9.60
  -7   7   2   43.70    6.30
   7   7  -2   67.99   10.00
   7   7  -2   41.70    8.30
  -7   7   2   44.00    8.20
   7   7  -2   42.50    9.20
   7   7  -2   42.40    9.50
   7   7  -2   42.50    7.20
  -7   7   2   38.50    5.70
   7   7  -2   32.60    8.60
   7   7  -2   58.29    9.20
  -6  -7   2   29.80    8.10
  -6  -7   2   21.70    9.40
  -6  -7   2   19.40    7.90
  -6  -7   2   11.60    7.60
  -6  -7   2   36.00    7.70
  -6   7   2   25.30    7.70
   6   7  -2   20.30    7.20
   6   7  -2   29.40    7.90
   6   7  -2   26.60    7.00
   6   7  -2   23.30    8.10
  -6   7   2   20.00    5.40
   6   7  -2   24.20    6.60
  -6   7   2   24.70    5.40
   6   7  -2   17.30    7.10
  -6   7   2   24.20    5.00
  -5  -7   2  361.36   16.40
  -5  -7   2  358.36   15.70
  -5  -7   2  355.26   17.10
  -5  -7   2  345.17   15.90
   5   7  -2  357.36   15.90
  -5   7   2  343.37    8.70
   5   7  -2  337.57   15.90
  -5   7   2  360.06   12.10
   5   7  -2  388.06   17.50
   5   7  -2  328.17   16.00
   5   7  -2  369.56   16.10
   5   7  -2  372.46   16.60
  -5   7   2  344.47   12.90
  -5   7   2  367.06   14.00
  -5   7   2  328.37    8.80
  -5   7   2  327.77   22.50
  -4  -7   2  708.93   22.20
  -4  -7   2  726.53   18.30
  -4  -7   2  729.73   22.60
  -4  -7   2  745.33   21.50
  -4  -7   2  722.43   21.30
  -4  -7   2  727.93   24.30
  -4   7   2  709.83   20.50
   4   7  -2  739.33   22.70
  -4   7   2  695.63   16.00
   4   7  -2  748.93   22.80
   4   7  -2  727.03   22.40
  -4   7   2  685.13   16.00
   4   7  -2  717.83   22.30
   4   7  -2  738.53   23.60
   4   7  -2  734.43   21.30
   4   7  -2  723.43   22.60
  -4   7   2  713.33   18.00
  -4   7   2  701.63   17.60
  -3  -7   2  838.62   22.60
  -3  -7   2  854.71   23.80
   3  -7  -2  830.02   17.50
   3  -7  -2  802.22   17.50
  -3  -7   2  881.41   22.60
  -3  -7   2  845.42   22.40
   3  -7  -2  844.12   22.60
  -3  -7   2  856.91   19.00
  -3  -7   2  834.12   24.00
  -3   7   2  842.92   18.90
  -3   7   2  813.72   18.70
   3   7  -2  821.42   23.60
   3   7  -2  830.92   23.10
  -3   7   2  837.72   17.70
   3   7  -2  807.52   22.20
   3   7  -2  835.22   23.60
  -3   7   2  848.72   22.80
   3   7  -2  836.32   23.90
  -3   7   2  804.52   17.60
  -3   7   2  810.12   18.70
   3   7  -2  839.22   23.80
  -3   7   2  813.92   19.10
   3   7  -2  852.51   27.40
   2  -7  -2  196.78    7.90
  -2  -7   2  190.58   11.40
  -2  -7   2  185.98    6.50
  -2  -7   2  189.28   10.50
   2  -7  -2  192.28   11.00
  -2  -7   2  174.48   17.00
   2  -7  -2  188.78    7.50
  -2  -7   2  185.58   10.10
   2  -7  -2  180.58    7.90
  -2  -7   2  173.68   11.30
  -2   7   2  181.08   11.40
   2   7  -2  177.48   11.40
  -2   7   2  182.88    6.60
   2   7  -2  173.68   11.60
   2   7  -2  180.38   11.80
  -2   7   2  199.78    8.90
  -2   7   2  202.68    8.00
   2   7  -2  204.78   11.60
   2   7  -2  189.78   11.10
  -2   7   2  191.18    8.00
  -2   7   2  189.38    6.90
   2   7  -2  208.38   13.80
   2   7  -2  212.18   19.30
  -2   7   2  179.58    8.70
  -2   7   2  182.38    8.00
  -1  -7   2   14.40    5.30
   1  -7  -2    3.30    3.60
  -1  -7   2   -0.60    4.50
   1  -7  -2    2.90    4.10
   1  -7  -2    4.20    5.10
   1  -7  -2    5.70    3.00
  -1  -7   2   14.60    8.50
  -1  -7   2    2.20    4.30
  -1  -7   2    8.90    4.50
  -1   7   2    9.30    2.20
   1   7  -2    7.80   10.30
   1   7  -2    9.00    4.90
  -1   7   2    5.70    5.70
  -1   7   2   14.40    4.20
  -1   7   2    5.40    4.60
   1   7  -2    1.50    5.20
  -1   7   2    3.30    4.70
   1   7  -2    3.00    5.60
  -1   7   2    7.40    3.60
   1   7  -2    8.70    5.50
   1   7  -2    0.00    5.10
   1   7  -2   10.60    5.70
   0  -7  -2   -3.60    3.40
   0  -7  -2   -3.60    5.00
   0  -7   2   -1.70    3.40
   0  -7  -2   -4.80    3.00
   0  -7  -2    6.40    4.30
   0  -7   2   -3.70    3.60
   0  -7   2    1.60    4.60
   0  -7   2    3.60    4.60
   0  -7   2    0.30    5.00
   0  -7  -2    1.70    3.20
   0  -7  -2   -2.80    4.20
   0   7   2   -0.70    5.00
   0   7   2    1.50    1.80
   0   7  -2    4.80    5.00
   0   7  -2   -0.20    4.60
   0   7  -2    5.30    8.60
   0   7   2   -1.00    4.40
   0   7   2    6.20    5.20
   0   7  -2   -2.70    4.20
   0   7   2    0.80    4.30
   0   7   2    9.70    8.70
   0   7  -2    1.40    4.80
   0   7   2   -3.10    5.30
   0   7  -2    6.20    5.20
   0   7  -2    1.80    4.90
   1  -7   2  353.56    8.20
  -1  -7  -2  361.76   11.90
   1  -7   2  348.97   12.10
  -1  -7  -2  359.06   12.10
  -1  -7  -2  358.56   15.30
   1  -7   2  352.66    8.20
  -1  -7  -2  328.47   18.40
  -1  -7  -2  366.76   11.60
   1  -7   2  360.96   13.60
   1  -7   2  370.56   15.70
  -1  -7  -2  341.17   13.30
   1  -7   2  352.26   12.20
   1   7   2  340.27   14.50
  -1   7  -2  364.66   13.50
   1   7   2  354.06   13.50
   1   7   2  340.67   13.50
   1   7   2  355.06    8.90
  -1   7  -2  361.36   12.70
  -1   7  -2  361.56   12.40
  -1   7  -2  326.87   12.10
   1   7   2  350.36   13.60
  -1   7  -2  352.76   13.40
  -1   7  -2  346.17   12.20
   1   7   2  336.67   16.40
  -1   7  -2  354.66   18.40
   1   7   2  364.36   17.50
  -2  -7  -2  546.05   18.00
  -2  -7  -2  604.04   16.20
   2  -7   2  583.34   16.80
   2  -7   2  592.44   19.90
  -2  -7  -2  576.74   18.20
   2  -7   2  558.84   15.00
  -2  -7  -2  570.24   19.30
  -2  -7  -2  553.14   16.70
   2  -7   2  554.74   15.50
  -2  -7  -2  567.04   16.60
   2   7   2  585.34   18.60
   2   7   2  579.64   17.70
  -2   7  -2  588.44   15.50
   2   7   2  545.35   18.00
  -2   7  -2  593.64   15.90
  -2   7  -2  586.44   16.90
   2   7   2  583.14   18.40
   2   7   2  623.84   20.00
  -2   7  -2  557.64   15.90
   2   7   2  544.75   19.80
  -2   7  -2  578.84   15.50
  -2   7  -2  573.94   21.00
  -3  -7  -2   -9.00    5.60
  -3  -7  -2   -1.50    5.60
  -3  -7  -2    2.20    3.60
   3  -7   2   22.80    6.30
  -3  -7  -2    3.20    4.30
  -3  -7  -2    1.20    5.50
  -3  -7  -2   -2.60    4.30
   3  -7   2    6.70    3.50
   3  -7   2    0.70    2.80
   3  -7   2    4.00    4.00
  -3  -7  -2    2.50    4.60
  -3   7  -2   -7.10    5.40
  -3   7  -2   -1.70    3.20
  -3   7  -2    5.50    4.20
   3   7   2    6.20    3.70
   3   7   2    8.90    6.40
  -3   7  -2    5.90    4.20
  -3   7  -2   -1.10    4.00
   3   7   2   -7.20    5.70
   3   7   2    2.60    6.00
   3   7   2    3.00    5.80
   3   7   2    1.20    6.60
   3   7   2   -1.20    5.80
  -3   7  -2   -1.00    3.80
   4  -7   2  197.78   12.90
  -4  -7  -2  181.78   11.50
   4  -7   2  195.38    8.80
   4  -7   2  178.98    7.20
  -4  -7  -2  190.58   12.10
  -4  -7  -2  183.68   12.80
  -4  -7  -2  202.18   10.00
   4  -7   2  182.58    6.60
  -4  -7  -2  195.58   12.00
   4   7   2  174.38   12.00
  -4   7  -2  186.78    9.10
   4   7   2  188.08   13.00
  -4   7  -2  177.18   12.70
   4   7   2  198.48   13.30
   4   7   2  173.08    9.80
   4   7   2  183.18   12.00
   4   7   2  196.28   13.60
  -4   7  -2  180.78    7.10
  -4   7  -2  191.88    7.10
  -4   7  -2  189.78    8.50
   4   7   2  187.28   13.10
  -4   7  -2  169.48    5.80
  -4   7  -2  174.28    5.60
  -5  -7  -2  143.69   12.20
  -5  -7  -2  147.19   13.20
  -5  -7  -2  146.29   10.20
  -5  -7  -2  150.38   13.00
  -5  -7  -2  155.48   12.00
  -5  -7  -2  155.78   13.20
   5  -7   2  149.49    5.40
   5   7   2  150.88   10.70
  -5   7  -2  142.49    7.70
  -5   7  -2  130.99    6.40
   5   7   2  154.78   12.30
  -5   7  -2  140.49   11.80
   5   7   2  148.09   11.80
   5   7   2  146.99   13.60
  -5   7  -2  133.49    5.20
  -5   7  -2  137.29    7.70
   5   7   2  127.99   12.60
   5   7   2  142.59   12.80
  -6  -7  -2   20.30    7.80
  -6  -7  -2   14.80    7.40
  -6  -7  -2   10.70    7.50
  -6  -7  -2   14.70    7.90
  -6  -7  -2    8.10    7.70
  -6  -7  -2    7.30    5.60
  -6  -7  -2   11.60    6.90
   6   7   2   16.30    6.40
   6   7   2   26.00    8.00
   6   7   2   15.00    7.00
  -6   7  -2    5.90    3.40
  -6   7  -2   18.40    4.10
   6   7   2   15.20    6.10
  -6   7  -2    8.80    5.80
   6   7   2   22.30    8.10
   6   7   2   13.60    7.20
  -6   7  -2   22.40    4.30
  -6   7  -2    6.70    6.80
  -7  -7  -2   29.20    9.70
  -7  -7  -2   27.50    8.10
  -7  -7  -2   29.10    7.20
  -7  -7  -2   35.70    8.60
  -7  -7  -2   42.30    9.20
  -7  -7  -2   25.30    8.30
  -7   7  -2   28.00    6.80
   7   7   2   33.30   10.20
   7   7   2   25.30    6.50
   7   7   2   27.90    7.70
  -7   7  -2   35.20    5.10
   7   7   2   34.60    8.90
  -7   7  -2   35.80    4.70
  -7   7  -2   33.00    7.80
  -8  -7  -2   47.30   10.50
  -8  -7  -2   35.90    9.10
  -8  -7  -2   35.60    7.80
  -8  -7  -2   53.79   10.30
  -8  -7  -2   28.10    9.60
  -8  -7  -2   40.90   10.50
  -8  -7  -2   33.90    8.80
  -8   7  -2   31.80    8.80
  -8   7  -2   42.10    6.00
   8   7   2   39.20    7.70
   8   7   2   25.50    8.40
  -8   7  -2   40.90    5.10
  -8   7  -2   35.90    6.70
   8   7   2   47.00   10.00
   8   7   2   50.19   10.40
  -7  -8   2   35.30    9.30
  -7  -8   2   28.10    9.00
  -7  -8   2   45.00    9.50
  -7  -8   2   27.00    7.70
  -7  -8   2   24.10    5.70
  -7  -8   2   30.90    9.00
  -7   8   2   33.70    5.80
  -7   8   2   29.60    6.10
   7   8  -2   25.90    6.90
  -7   8   2   34.10    7.20
   7   8  -2   27.60    8.70
   7   8  -2   31.50    8.30
   7   8  -2   51.09   11.40
   7   8  -2   34.60    8.20
   7   8  -2   37.20    9.50
  -7   8   2   29.70    7.20
  -6  -8   2    0.10    6.30
  -6  -8   2   10.70    8.20
  -6  -8   2    3.40    7.40
  -6  -8   2    1.70    8.70
  -6  -8   2   -2.20    7.00
  -6  -8   2    2.00    8.00
  -6  -8   2    4.70    7.50
   6   8  -2    2.10    6.90
  -6   8   2    5.40    2.60
  -6   8   2    3.50    5.10
   6   8  -2   -3.40    8.10
   6   8  -2    4.30    9.00
  -6   8   2   -4.10    3.80
   6   8  -2    4.30    6.40
  -6   8   2   -0.60    5.50
   6   8  -2    3.90    6.50
   6   8  -2    2.50    7.50
  -6   8   2   -0.30    4.60
   6   8  -2    1.70    7.50
  -5  -8   2  440.46   14.50
  -5  -8   2  461.55   18.00
  -5  -8   2  430.06   19.00
  -5  -8   2  433.26   17.60
  -5  -8   2  447.06   20.70
  -5  -8   2  425.96   18.80
  -5   8   2  441.26   16.40
  -5   8   2  450.45   18.50
   5   8  -2  443.26   19.00
   5   8  -2  467.15   19.00
   5   8  -2  427.76   18.90
   5   8  -2  433.06   18.20
  -5   8   2  433.66   14.50
  -5   8   2  428.76   13.30
   5   8  -2  478.85   18.80
  -5   8   2  429.06   11.40
   5   8  -2  463.75   19.40
   5   8  -2  436.06   17.80
  -4  -8   2  169.58   12.00
  -4  -8   2  167.88   16.50
  -4  -8   2  155.78    8.70
  -4  -8   2  161.48   12.00
  -4  -8   2  173.28   12.20
  -4  -8   2  154.88   15.60
   4   8  -2  183.88   12.60
   4   8  -2  170.48   13.40
  -4   8   2  162.68    8.10
   4   8  -2  173.18   13.90
  -4   8   2  185.08   11.80
   4   8  -2  164.38   13.40
  -4   8   2  162.88    8.70
   4   8  -2  153.08   13.40
  -4   8   2  174.98    7.80
   4   8  -2  183.58   13.00
   4   8  -2  181.58   13.10
  -4   8   2  169.48    7.90
  -4   8   2  154.78   13.40
  -3  -8   2  457.75   16.10
  -3  -8   2  442.46   12.00
   3  -8  -2  429.16   11.30
   3  -8  -2  446.76   16.40
  -3  -8   2  444.96   17.30
  -3  -8   2  426.76   15.60
  -3   8   2  439.16   11.40
  -3   8   2  416.46   12.80
   3   8  -2  440.26   18.00
  -3   8   2  426.96   12.10
  -3   8   2  425.86   12.00
   3   8  -2  470.35   18.00
   3   8  -2  434.56   16.70
  -3   8   2  440.16   18.90
   3   8  -2  446.36   18.20
  -3   8   2  453.15   12.10
  -3   8   2  417.16   13.00
   3   8  -2  461.35   17.50
  -3   8   2  451.65   16.80
  -3   8   2  433.26   11.40
   3   8  -2  466.85   16.30
   3   8  -2  423.76   18.60
  -2  -8   2   24.30    6.90
  -2  -8   2   30.80    6.30
   2  -8  -2   20.80    4.10
  -2  -8   2   23.20    6.50
  -2  -8   2    6.90    4.80
   2  -8  -2   31.90    4.30
  -2  -8   2   22.10    6.10
  -2  -8   2   27.40    2.60
   2  -8  -2   40.20    7.10
   2  -8  -2   23.50    3.30
  -2  -8   2   22.00    2.40
  -2   8   2   21.20    7.30
  -2   8   2   31.10    4.60
   2   8  -2   24.70    7.20
  -2   8   2   25.20    5.30
   2   8  -2   30.30    6.10
  -2   8   2   30.00    3.20
   2   8  -2   34.50    7.20
   2   8  -2   26.90    7.70
  -2   8   2   32.50    5.60
   2   8  -2   38.90    7.80
  -2   8   2   37.80    4.80
  -2   8   2   25.10    3.80
   2   8  -2   23.50    6.30
  -2   8   2   34.80    7.00
  -2   8   2   31.10    3.10
   2   8  -2   18.60    7.20
   1  -8  -2   40.80    5.20
   1  -8  -2   58.89    7.30
  -1  -8   2   35.90    6.30
   1  -8  -2   49.20    7.50
   1  -8  -2   41.30    4.00
  -1  -8   2   44.80    7.40
  -1  -8   2   38.50    6.40
  -1  -8   2   49.00    5.70
  -1  -8   2   48.50    5.70
   1   8  -2   47.20    6.90
  -1   8   2   34.30    7.20
  -1   8   2   41.30    3.20
   1   8  -2   35.00    6.00
   1   8  -2   35.20    6.50
  -1   8   2   48.20    6.40
  -1   8   2   42.90    8.40
   1   8  -2   35.40    6.80
  -1   8   2   45.50    6.20
   1   8  -2   37.80    6.90
   1   8  -2   21.70    7.30
  -1   8   2   48.20    3.20
   0  -8  -2  169.68   10.10
   0  -8   2  169.28   10.60
   0  -8  -2  174.58    7.90
   0  -8  -2  176.18   10.00
   0  -8  -2  190.48   12.70
   0  -8   2  177.18   10.30
   0  -8   2  180.98   14.10
   0  -8  -2  172.48    6.80
   0  -8   2  169.68    7.50
   0  -8   2  164.58    7.40
   0   8   2  177.88   10.40
   0   8   2  184.58   10.60
   0   8  -2  173.38   10.80
   0   8  -2  159.68   10.80
   0   8  -2  173.58   10.70
   0   8   2  168.68   12.90
   0   8  -2  174.48   10.50
   0   8   2  166.68   12.60
   0   8  -2  171.38   12.90
   0   8   2  175.38   10.40
   0   8  -2  176.48   10.60
   0   8  -2  174.98   17.50
  -1  -8  -2   95.39    9.30
  -1  -8  -2  124.09    8.00
  -1  -8  -2  114.79   10.20
   1  -8   2  125.39   10.20
   1  -8   2  101.89    8.70
  -1  -8  -2  105.99    8.00
  -1  -8  -2  113.29    7.60
  -1  -8  -2  118.19    9.80
  -1   8  -2  116.39   10.30
   1   8   2   95.29   10.00
   1   8   2  109.99    5.00
  -1   8  -2  107.59   10.10
   1   8   2  117.39   11.20
   1   8   2  120.99   10.50
  -1   8  -2  108.59   10.30
  -1   8  -2  128.89   12.10
  -1   8  -2  110.09    8.90
   1   8   2  100.39    9.60
  -1   8  -2  123.59    8.80
   1   8   2   90.79    9.70
  -1   8  -2  112.39    9.60
   2  -8   2   87.39    8.00
   2  -8   2   79.69    6.90
  -2  -8  -2   82.69    6.50
  -2  -8  -2   71.69    8.40
  -2  -8  -2   75.99    7.40
  -2  -8  -2   91.29    8.40
   2  -8   2   80.99    7.70
   2   8   2   87.19    9.50
  -2   8  -2   66.99    7.10
  -2   8  -2   81.59    9.30
   2   8   2   86.99    9.20
  -2   8  -2   90.29    8.40
   2   8   2   78.59    9.10
  -2   8  -2   80.39    7.70
  -2   8  -2   83.79    8.40
  -2   8  -2   84.39   10.40
   2   8   2   72.39    8.30
   2   8   2   97.09    9.10
  -2   8  -2   69.09    7.40
   2   8   2   79.29    8.50
  -3  -8  -2   78.89    8.10
   3  -8   2   64.39    5.90
  -3  -8  -2   91.99    8.90
  -3  -8  -2   87.89    8.90
   3  -8   2  120.89    7.40
  -3  -8  -2  111.79   10.10
   3  -8   2   91.99    8.50
  -3   8  -2   81.69    8.40
  -3   8  -2   87.99    8.80
   3   8   2   95.09   10.00
   3   8   2   83.29    9.20
  -3   8  -2   84.89    6.70
  -3   8  -2   84.09    9.60
   3   8   2   82.49    9.40
   3   8   2   73.09    8.70
  -3   8  -2  100.59    8.00
  -3   8  -2   93.09    8.10
   3   8   2   94.09    9.80
   3   8   2   94.99    9.50
   3   8   2   76.49    7.00
  -4  -8  -2   -5.50    6.40
  -4  -8  -2   -1.90    5.40
   4  -8   2    1.80    2.90
  -4  -8  -2    2.30    4.20
  -4  -8  -2   -1.80    6.20
  -4  -8  -2   -6.30    5.00
   4  -8   2    0.70    3.70
   4   8   2  -10.10    6.70
  -4   8  -2   -1.40    5.90
   4   8   2   -2.30    7.00
  -4   8  -2   -0.90    2.90
   4   8   2    5.70    6.70
   4   8   2   -1.30    6.70
  -4   8  -2    8.10    4.50
  -4   8  -2    2.30    4.30
   4   8   2   -1.20    7.30
   4   8   2   -0.40    4.20
   4   8   2   -0.90    6.30
  -4   8  -2    1.20    3.00
  -5  -8  -2   24.20    7.80
  -5  -8  -2   20.80    5.60
  -5  -8  -2    6.40    7.30
  -5  -8  -2   16.30    6.20
  -5  -8  -2   22.00    7.50
  -5  -8  -2    8.70    7.50
  -5  -8  -2   14.00    8.10
   5   8   2   30.40    8.50
   5   8   2    9.10    7.90
   5   8   2   12.30    5.30
   5   8   2   10.90    6.60
  -5   8  -2   24.00    4.60
  -5   8  -2   18.70    2.40
   5   8   2    7.80    7.30
  -5   8  -2   10.10    6.30
   5   8   2    9.00    7.40
  -5   8  -2   19.60    4.60
  -5   8  -2   18.90    2.30
  -5   8  -2   25.30    2.50
  -6  -8  -2  109.99   13.90
  -6  -8  -2   82.49   16.40
  -6  -8  -2  103.19   11.00
  -6  -8  -2   99.09   11.00
  -6  -8  -2   94.59   10.40
  -6  -8  -2   88.69   10.30
  -6   8  -2   83.79    7.20
   6   8   2   71.29   17.20
   6   8   2  103.79   10.30
  -6   8  -2   84.59    6.10
  -6   8  -2   84.19    6.30
  -6   8  -2   99.39    9.90
   6   8   2   71.89   15.70
  -6   8  -2   94.39    7.40
   6   8   2   99.29   12.80
  -6   8  -2   99.69   10.00
  -7  -8  -2   48.50    9.20
  -7  -8  -2   27.50   13.40
  -7  -8  -2   41.30    8.80
  -7  -8  -2   50.29    9.90
  -7  -8  -2   48.20   10.10
  -7  -8  -2   46.10    7.60
  -7  -8  -2   23.50    8.90
   7   8   2   61.39    9.90
  -7   8  -2   44.90    5.10
   7   8   2   51.39    9.40
   7   8   2   45.30    8.30
  -7   8  -2   43.80    4.40
  -7   8  -2   42.70    8.20
  -7   8  -2   64.49    8.90
   7   8   2   31.20    8.30
  -7   8  -2   44.00    4.90
  -6  -9   2   -6.30    8.20
  -6  -9   2    0.10    7.10
  -6  -9   2    4.60    7.70
  -6  -9   2    1.20    6.50
  -6  -9   2    1.40    7.80
  -6  -9   2    1.70    7.50
  -6   9   2    7.00    6.00
   6   9  -2   -7.30    6.90
   6   9  -2    8.50    9.30
  -6   9   2    2.40    6.60
   6   9  -2   -0.90    7.50
   6   9  -2    5.00    7.50
  -6   9   2    3.10    3.20
  -6   9   2   -2.20    4.70
   6   9  -2   -0.50    7.90
   6   9  -2   -1.00    6.40
  -6   9   2   -0.20    3.00
  -6   9   2   -5.40    3.80
   6   9  -2    2.20    6.90
  -5  -9   2   72.29   10.20
  -5  -9   2   86.29   10.80
  -5  -9   2   86.39    9.00
  -5  -9   2   84.79   10.10
  -5  -9   2   79.29    9.60
  -5  -9   2  111.49   12.20
  -5   9   2   69.99    6.80
  -5   9   2   90.79    9.30
   5   9  -2   60.09   14.60
   5   9  -2   70.49    9.80
  -5   9   2   75.79    7.20
  -5   9   2   94.39    8.50
  -5   9   2   71.99    6.50
   5   9  -2   90.99   11.30
   5   9  -2   92.99    9.30
  -5   9   2   91.69   10.60
   5   9  -2   88.49   13.40
   5   9  -2   85.39   11.20
   5   9  -2   79.99   11.30
  -4  -9   2  106.39    9.90
  -4  -9   2  113.59   12.10
  -4  -9   2   87.59   10.40
  -4  -9   2   89.19    9.90
  -4   9   2   89.89    9.10
  -4   9   2   94.59    7.40
   4   9  -2   97.79   10.90
   4   9  -2   92.09   10.40
   4   9  -2  100.29   10.50
  -4   9   2   99.69    7.80
   4   9  -2  101.89   10.90
  -4   9   2   84.09   10.00
   4   9  -2  102.09   11.20
  -4   9   2   89.49    6.50
   4   9  -2   74.19    9.60
  -4   9   2   98.49    7.60
  -4   9   2   99.09    7.60
   3  -9  -2   37.20    4.00
  -3  -9   2   27.50    7.80
  -3  -9   2   38.20    7.10
  -3  -9   2   28.20    3.30
  -3  -9   2   38.10    8.10
  -3  -9   2   36.30    8.40
  -3  -9   2   18.00    6.80
   3   9  -2   24.70    7.70
   3   9  -2   20.60    7.70
  -3   9   2   32.30    5.70
   3   9  -2   23.10    7.50
  -3   9   2   38.10    4.00
   3   9  -2   36.10    8.80
   3   9  -2   37.30    8.40
  -3   9   2   30.40    7.20
   3   9  -2   22.70    7.80
   3   9  -2   23.60    6.50
  -3   9   2   26.20    4.00
  -3   9   2   26.20    8.10
  -3   9   2   32.70    5.60
  -3   9   2   30.70    4.00
  -2  -9   2   81.99    9.00
  -2  -9   2   74.69    7.20
   2  -9  -2   83.39    7.10
  -2  -9   2   92.59    9.40
  -2  -9   2   66.09   10.70
  -2  -9   2   87.79    8.90
  -2   9   2   79.69    7.50
  -2   9   2   80.79    7.50
   2   9  -2   64.09    9.50
   2   9  -2   77.09    8.60
   2   9  -2   94.69   10.20
   2   9  -2   80.79    9.50
  -2   9   2   74.89    4.20
  -2   9   2   50.99    9.10
  -2   9   2   92.39    8.70
  -2   9   2   68.49    8.50
   2   9  -2   80.89    9.70
   2   9  -2   78.09    7.70
  -2   9   2   69.69    4.10
   2   9  -2   71.59    9.00
  -2   9   2   77.19    7.10
   1  -9  -2    0.70    1.10
   1  -9  -2   10.80    4.40
   1  -9  -2    4.00    4.60
  -1  -9   2   -0.90    4.30
  -1  -9   2    3.30    5.50
  -1  -9   2   10.00    7.50
  -1  -9   2    3.70    4.10
  -1   9   2   14.40    6.10
  -1   9   2    8.90    4.80
  -1   9   2   -3.20    5.40
   1   9  -2    3.10    6.40
   1   9  -2    5.90    6.40
   1   9  -2    7.20    5.80
   1   9  -2   11.40    7.20
  -1   9   2   -2.70    6.20
  -1   9   2   -1.60    6.60
   1   9  -2    4.20    5.20
   1   9  -2    5.50    6.50
   1   9  -2    4.20    6.50
   0  -9  -2   21.50   11.40
   0  -9  -2   11.10    5.10
   0  -9   2   13.00    6.20
   0  -9  -2    7.60    2.30
   0  -9   2    9.20    5.10
   0   9  -2    8.20    6.50
   0   9   2   15.30    7.00
   0   9  -2   14.90    5.80
   0   9  -2   21.80    7.60
   0   9   2   13.30    7.20
   0   9   2   14.30    5.60
   0   9   2    5.80    6.10
   0   9  -2    6.60    5.00
   0   9   2   15.40    6.50
   0   9  -2   11.60    6.30
   0   9  -2    8.90    5.40
   0   9  -2   10.60    6.70
  -1  -9  -2   25.10    6.40
   1  -9   2   22.00    6.50
  -1  -9  -2   31.60    4.90
   1  -9   2   29.40    5.40
  -1  -9  -2   20.70    7.30
  -1  -9  -2   19.20    7.20
  -1  -9  -2   17.30    4.00
  -1   9  -2   21.00    5.60
  -1   9  -2   15.50    7.60
   1   9   2   25.60    6.80
  -1   9  -2   16.50    5.90
   1   9   2   30.40    8.20
   1   9   2   17.00    7.10
   1   9   2   17.90    7.20
  -1   9  -2   27.00    5.70
  -1   9  -2   25.20    6.50
  -1   9  -2   26.40    7.00
   1   9   2   16.20    6.90
  -2  -9  -2  342.77   15.90
   2  -9   2  334.17   14.60
  -2  -9  -2  327.77   17.20
  -2  -9  -2  338.17   12.90
  -2  -9  -2  355.76   15.70
  -2  -9  -2  354.86   13.50
   2  -9   2  305.47   12.50
   2   9   2  328.67   15.10
   2   9   2  350.56   12.60
  -2   9  -2  345.97   15.10
   2   9   2  340.67   15.60
   2   9   2  366.36   17.60
  -2   9  -2  348.87   13.70
   2   9   2  364.26   18.50
  -2   9  -2  332.87   12.40
   2   9   2  341.47   16.00
  -2   9  -2  339.17   12.60
  -2   9  -2  336.87   17.90
  -2   9  -2  335.47   14.80
  -2   9  -2  358.76   15.00
  -3  -9  -2  265.47   15.30
  -3  -9  -2  299.07   16.70
   3  -9   2  289.67   19.40
   3  -9   2  282.77   10.70
  -3  -9  -2  303.37   13.60
  -3  -9  -2  315.87   13.90
  -3  -9  -2  288.27   15.90
  -3   9  -2  288.07   10.70
   3   9   2  312.27   16.10
   3   9   2  291.17   15.40
  -3   9  -2  282.87   12.10
   3   9   2  271.87   16.00
   3   9   2  314.57   16.30
  -3   9  -2  284.77   12.40
   3   9   2  306.17   17.50
  -3   9  -2  320.17   17.50
   3   9   2  292.27   10.10
  -3   9  -2  290.67   14.80
  -4  -9  -2   70.49   13.90
   4  -9   2  106.49    6.40
  -4  -9  -2   93.39   14.50
  -4  -9  -2   75.79    9.00
  -4  -9  -2   95.59   10.90
   4   9   2  113.79   11.30
  -4   9  -2   98.99    8.40
   4   9   2   94.59   17.60
  -4   9  -2   95.79    6.10
   4   9   2   98.19    8.50
   4   9   2   86.19   10.60
   4   9   2  115.59   16.80
   4   9   2   94.19   10.90
  -4   9  -2   89.29   10.50
  -4   9  -2   81.99    7.50
  -5  -9  -2   -2.60    7.60
  -5  -9  -2    2.60    4.70
  -5  -9  -2    2.10    7.40
  -5  -9  -2   -0.30    7.00
  -5  -9  -2   -3.90    7.00
  -5  -9  -2    5.10    5.80
  -5  -9  -2   -1.10    7.00
  -5   9  -2    1.40    6.00
  -5   9  -2   -6.70    6.30
  -5   9  -2    0.00    4.60
   5   9   2    5.80    7.50
   5   9   2   -3.20    7.00
   5   9   2    6.80    7.40
  -5   9  -2   -0.80    4.50
   5   9   2    7.60    8.00
  -6  -9  -2   28.30    8.80
  -6  -9  -2   54.59   10.20
   6   9   2   23.90    8.30
  -6   9  -2   12.00    7.10
  -4 -10   2   88.99   11.00
  -4 -10   2   82.69   10.10
  -4 -10   2   79.49    9.10
  -4 -10   2   83.69   11.40
  -4 -10   2   89.69    9.60
  -4  10   2   90.69    8.60
  -4  10   2   83.69    7.00
   4  10  -2   81.79   10.70
   4  10  -2   73.09   10.50
  -4  10   2   90.29    6.60
   4  10  -2   97.09   12.10
   4  10  -2   84.69    8.70
  -4  10   2   73.99    9.10
   4  10  -2   83.59   11.10
  -4  10   2   95.09    8.50
   4  10  -2   63.89   10.30
  -4  10   2   67.69   10.50
   4  10  -2   87.19   11.20
  -3 -10   2  103.39   11.50
  -3 -10   2   97.49   10.30
  -3 -10   2   90.09   10.20
   3 -10  -2  137.09   12.90
  -3 -10   2  125.69   10.90
  -3  10   2  109.69   10.80
   3  10  -2  108.29   12.60
  -3  10   2  109.69    9.50
  -3  10   2  119.59   13.50
  -3  10   2  123.59    6.90
   3  10  -2   91.49   11.10
   3  10  -2  129.29   11.90
  -3  10   2  103.79   13.20
   3  10  -2  111.69   11.20
  -3  10   2  116.49    6.80
  -2 -10   2   21.00    7.60
  -2 -10   2    7.40    6.30
   2 -10  -2    3.80    1.60
  -2 -10   2   -4.60    6.70
  -2 -10   2    5.50    5.10
   2 -10  -2   15.00    7.30
   2  10  -2    5.50    5.80
  -2  10   2    0.70   11.30
   2  10  -2   -0.60    8.40
  -2  10   2    7.70    7.20
  -2  10   2    9.90    4.40
   2  10  -2   12.10    7.20
  -2  10   2    6.50    5.70
  -2  10   2    3.50    4.20
   2  10  -2   -1.00    7.20
   2  10  -2   -0.70    7.30
   2  10  -2   14.40    8.10
   2  10  -2   21.40   11.80
  -1 -10   2   -0.70    1.50
  -1 -10   2   -3.20    7.00
  -1 -10   2    0.70    3.90
  -1 -10   2    3.00    6.20
   1 -10  -2   -1.00    4.70
  -1 -10   2    2.70    5.60
  -1  10   2   -6.30    7.10
   1  10  -2   -0.70    8.80
  -1  10   2   -1.90    5.50
   1  10  -2   -4.00    6.00
   1  10  -2    4.20    7.00
   1  10  -2    9.10    5.90
   1  10  -2    1.80    6.70
  -1  10   2    3.00    6.20
   1  10  -2    9.40    7.40
  -1  10   2   -0.50    5.90
   1  10  -2    4.20    5.70
  -1  10   2   13.10   12.60
  -1  10   2    0.60    4.70
   0 -10   2  177.78   12.50
   0 -10   2  192.78   11.30
   0 -10  -2  227.48   15.50
   0 -10   2  159.88   13.90
   0 -10  -2  185.78   12.00
   0 -10  -2  153.08   10.20
   0  10  -2  176.98   11.70
   0  10   2  191.68   14.70
   0  10  -2  176.98   12.80
   0  10  -2  173.38   13.50
   0  10   2  164.08   12.50
   0  10  -2  203.28   12.10
   0  10  -2  183.28   12.50
   0  10  -2  173.78   19.10
   0  10  -2  170.98   12.40
   0  10   2  168.98   18.30
   0  10   2  180.28   12.40
   0  10   2  193.88   11.90
   1 -10   2    0.00    1.70
  -1 -10  -2   -1.80    6.20
  -1 -10  -2    3.70    1.60
   1 -10   2    2.90    5.20
  -1 -10  -2   22.60   12.40
  -1 -10  -2    5.80    3.00
  -1 -10  -2   11.00    6.20
  -1  10  -2   15.80    9.70
  -1  10  -2   10.70    5.80
  -1  10  -2    6.70    5.50
   1  10   2    3.00   11.60
   1  10   2    9.40    6.60
  -1  10  -2    4.10    6.20
  -1  10  -2    5.40    6.60
  -1  10  -2    5.40    6.50
   1  10   2   17.50    7.50
   1  10   2   13.50    9.50
   1  10   2    9.00    7.40
  -2 -10  -2   33.00    5.90
  -2 -10  -2   29.60    8.00
  -2 -10  -2   25.20    6.80
  -2 -10  -2   28.20    8.50
   2 -10   2   22.10    5.30
  -2  10  -2   42.10    7.30
   2  10   2   31.90    8.80
  -2  10  -2   20.50    8.60
  -2  10  -2   24.20    6.80
   2  10   2   16.50    8.10
  -2  10  -2   23.00    7.00
  -2  10  -2   17.20    4.80
   2  10   2   30.60    8.50
  -2  10  -2   21.60    6.50
   2  10   2   19.90    8.50
   2  10   2   21.50    8.00
  -2  10  -2   31.60    5.70
  -3 -10  -2   -5.40    1.90
  -3 -10  -2    6.20    6.20
  -3 -10  -2   15.00    7.50
  -3 -10  -2    1.50    7.00
  -3 -10  -2    3.30    4.50
   3 -10   2    0.70    4.20
  -3 -10  -2    6.50    8.10
   3  10   2   -3.70    7.40
  -3  10  -2    7.20    6.70
  -3  10  -2    3.00    7.90
  -3  10  -2    4.70    4.10
   3  10   2  -11.60    6.60
   3  10   2    3.70   12.70
  -3  10  -2    2.80    6.00
  -3  10  -2    9.90    6.10
   3  10   2   20.40    9.60
  -3  10  -2   -0.50    5.90
   3  10   2   10.90    7.00
  -3  10  -2    2.50    4.30
   4 -10   2   -0.80    1.70
  -4 -10  -2    7.90    7.00
  -4 -10  -2   10.20    8.30
   4 -10   2    1.00    1.10
  -4 -10  -2    1.00    6.40
  -4  10  -2    1.50    5.80
  -4  10  -2    2.90    7.40
   4  10   2   -2.10    7.70
  -4  10  -2   -0.30    3.20
  -4  10  -2    3.70    6.40
   4  10   2   -0.90   10.40
   4  10   2    2.10    7.60
   4  10   2   -0.30    7.90
  -4  10  -2   -0.40    5.40
  11   0  -3    8.50    8.60
 -11   0   3    4.10    8.00
 -11   0   3    0.90    5.10
 -11   0   3   -9.20    6.30
 -11   0   3    3.40    5.20
  11   0  -3    1.60    2.30
 -11   0   3   -8.00    6.10
 -11   0   3  -14.60    6.80
 -11   0   3    0.50    6.60
  11   0  -3   -4.10    5.10
 -10   0   3    2.70    6.10
 -10   0   3   -0.10    7.20
 -10   0   3    1.10    4.90
 -10   0   3   11.70    6.50
  10   0  -3    3.30    4.40
 -10   0   3   10.10    6.40
  10   0  -3    6.10    7.10
 -10   0   3   -1.30    4.90
  -9   0   3    0.20    5.60
  -9   0   3   -3.00    8.00
   9   0  -3    1.20    4.40
  -9   0   3   -5.20    4.80
  -9   0   3  -10.80    6.30
   9   0  -3   -3.70    4.70
  -9   0   3    1.30    4.80
  -8   0   3   -1.40    4.80
  -8   0   3    3.30    5.30
  -8   0   3    7.20    7.00
   8   0  -3   -0.30    5.50
   8   0  -3   -4.30    6.30
  -8   0   3   -4.10    4.50
  -8   0   3    5.60    5.40
   8   0  -3   -7.80    4.10
  -8   0   3   -5.30    4.10
  -7   0   3    0.80    4.50
   7   0  -3    2.90    4.90
  -7   0   3    2.40    5.70
   7   0  -3   -9.00    3.80
  -7   0   3    0.10    6.40
  -7   0   3   -9.30    4.10
  -7   0   3   -3.90    3.90
  -7   0   3    0.90    4.60
   7   0  -3   -0.20    4.90
  -6   0   3    0.60    4.70
  -6   0   3   -6.70    3.50
   6   0  -3   -2.60    3.20
  -6   0   3   -0.90    3.80
  -6   0   3   -2.80    3.30
   6   0  -3    0.20    4.60
   6   0  -3   -0.10    3.50
  -6   0   3    0.60    3.80
   5   0  -3    1.90    4.40
  -5   0   3    1.10    3.40
  -5   0   3   -1.00    3.20
  -5   0   3   -0.50    4.00
  -5   0   3   -1.20    3.70
  -5   0   3    0.90    4.40
   5   0  -3   -1.40    3.10
  -5   0   3    0.00    1.30
   5   0  -3    0.20    3.10
   5   0  -3    1.60    3.00
  -5   0   3   -2.10    3.40
   4   0  -3   -3.40    3.90
  -4   0   3    1.20    3.90
  -4   0   3   -6.80    4.10
  -4   0   3   -1.80    3.30
   4   0  -3   -1.00    2.90
  -4   0   3   -1.10    3.00
  -4   0   3    1.40    1.70
  -4   0   3   -1.90    3.20
   4   0  -3   -1.30    2.80
  -4   0   3   -0.70    3.00
  -3   0   3    1.70    1.80
  -3   0   3   -0.80    3.00
  -3   0   3    3.20    3.80
   3   0  -3   -0.50    2.50
  -3   0   3   -1.60    2.50
   3   0  -3   -2.70    2.60
   3   0  -3    3.10    3.40
   3   0  -3   -1.40    2.60
  -3   0   3    2.20    2.80
   2   0  -3    0.10    1.90
  -2   0   3   -3.50    2.80
  -2   0   3    0.60    2.70
  -2   0   3   -0.60    3.30
   2   0  -3    0.80    3.10
   2   0  -3   -1.60    4.40
  -2   0   3   -4.10    2.70
   2   0  -3    1.30    2.70
   2   0  -3   -0.60    2.40
  -2   0   3    0.20    2.10
  -2   0   3   -4.20    2.80
  -1   0   3    5.20    2.90
  -1   0   3    2.80    2.70
  -1   0   3    7.20    3.00
  -1   0   3    1.80    3.00
   1   0  -3   10.30    3.20
  -1   0   3    4.10    3.20
   1   0  -3    4.70    2.80
  -1   0   3   -0.50    2.70
   1   0  -3    3.30    2.80
   1   0  -3    3.50    3.10
   1   0  -3   -0.40    2.60
   1   0  -3    2.90    2.70
   0   0  -3    0.90    3.20
   0   0   3   16.00    3.40
   0   0  -3   -9.10    3.50
   0   0   3   -2.60    3.00
   0   0  -3    1.00    3.00
   0   0   3    4.60    3.00
   0   0   3    5.60    3.10
   0   0   3   -4.10    3.60
   0   0  -3   -8.60    3.00
   0   0  -3   -1.70    3.00
  -1   0  -3   -4.70    3.00
   1   0   3   -1.40    3.00
  -1   0  -3    2.50    2.90
  -1   0  -3   -4.70    2.90
   1   0   3    0.90    2.60
   1   0   3    0.30    2.90
  -1   0  -3   -0.50    2.90
   1   0   3    0.40    2.90
   1   0   3    3.50    1.80
   1   0   3   -2.50    3.00
  -1   0  -3    5.20    3.00
   2   0   3   -0.50    3.00
  -2   0  -3    8.50    3.30
  -2   0  -3    2.60    1.60
  -2   0  -3    0.70    2.90
   2   0   3    0.30    1.60
   2   0   3    4.20    2.90
   2   0   3    2.20    3.00
  -2   0  -3   -1.10    3.00
  -2   0  -3   -2.70    2.80
   3   0   3   -3.80    3.10
   3   0   3    1.60    5.80
   3   0   3   -0.40    3.10
  -3   0  -3    2.20    3.80
   3   0   3    0.10    1.80
   3   0   3    1.20    2.60
  -3   0  -3    2.90    3.80
  -4   0  -3   -3.40    3.50
  -4   0  -3    3.40    4.10
  -4   0  -3   -1.20    1.90
   4   0   3    0.50    3.70
   4   0   3    1.80    2.00
   4   0   3    0.60    3.50
  -4   0  -3   -2.80    4.60
   4   0   3    3.50    2.60
  -4   0  -3    3.60    3.60
   4   0   3   -3.70    3.50
  -5   0  -3   -2.30    3.90
   5   0   3   -0.40    3.70
  -5   0  -3    5.10    4.90
   5   0   3   -0.10    3.70
  -5   0  -3   -2.00    2.20
   5   0   3    2.10    3.60
   5   0   3    2.70    2.70
  -5   0  -3   -3.00    3.70
  -5   0  -3   -4.10    4.20
   6   0   3    0.50    2.70
   6   0   3   -1.10    3.80
   6   0   3    1.80    4.20
  -6   0  -3   -0.30    4.80
   6   0   3    1.40    4.40
  -6   0  -3    0.30    5.40
  -6   0  -3   -1.70    4.00
  -6   0  -3   -3.20    4.40
  -6   0  -3   -5.00    2.50
   7   0   3   -1.40    4.30
  -7   0  -3   -5.50    4.70
   7   0   3    1.20    5.00
  -7   0  -3    1.00    5.30
   7   0   3    0.00    2.70
   7   0   3   -6.30    4.20
  -7   0  -3   -3.20    3.00
  -7   0  -3    3.50    6.80
  -7   0  -3    0.40    5.70
  -8   0  -3   -1.80    3.20
   8   0   3   11.70    5.60
   8   0   3   -4.20    2.40
   8   0   3    3.10    4.60
  -8   0  -3   -5.20    5.00
  -8   0  -3    9.50    7.20
   8   0   3    5.80    5.00
  -8   0  -3    1.30    6.00
  -8   0  -3   -9.60    5.40
  -8   0  -3    1.00    5.50
   9   0   3    2.30    5.20
  -9   0  -3    0.00    6.40
  -9   0  -3   -4.70    6.60
  -9   0  -3   -7.50    5.90
   9   0   3    0.80    1.10
  -9   0  -3    2.50    5.60
  -9   0  -3    0.80    3.50
   9   0   3   -2.40    5.40
  -9   0  -3    0.80    7.00
   9   0   3   -1.30    4.20
 -10   0  -3   -4.30    8.20
  10   0   3    0.70    4.00
 -10   0  -3   -8.80    6.70
 -10   0  -3   -2.40    7.20
 -10   0  -3    8.00    6.60
 -10   0  -3   -2.10    5.80
  10   0   3    1.30    5.50
 -10   0  -3   -0.90    3.70
  10   0   3   -6.20    5.50
 -11  -1   3   20.60    8.00
 -11  -1   3    5.10    8.30
  11  -1  -3   18.40    5.30
 -11  -1   3   19.70    6.80
 -11  -1   3   13.10    7.70
 -11  -1   3   20.50    7.50
 -11  -1   3   13.20    7.10
 -11   1   3   25.50    7.10
  11   1  -3   16.90    5.50
 -11   1   3   15.80    8.70
 -11   1   3   23.60    5.30
 -11   1   3   20.50    7.60
 -11   1   3   24.60    5.50
  11   1  -3   18.40    8.80
 -11   1   3   20.10    7.20
  11   1  -3   37.20   12.70
  10  -1  -3    3.90    2.70
 -10  -1   3    9.40    5.70
 -10  -1   3    4.40    6.70
  10  -1  -3    1.20    2.60
  10  -1  -3   13.00    8.20
 -10  -1   3    5.90    5.60
 -10  -1   3   19.80    7.00
 -10  -1   3   16.20    6.80
  10   1  -3   28.70    8.40
 -10   1   3   12.70    4.70
 -10   1   3    0.90    4.20
  10   1  -3    0.00    4.80
 -10   1   3    1.50    8.10
 -10   1   3    2.30    6.50
 -10   1   3   10.70    5.60
  10   1  -3    9.00    5.90
 -10   1   3   -2.00    5.70
  -9  -1   3  321.87   14.70
  -9  -1   3  298.67   13.90
  -9  -1   3  308.77   14.00
  -9  -1   3  296.07   16.80
   9  -1  -3  319.67   12.10
  -9  -1   3  319.17   13.90
  -9  -1   3  325.67   14.20
   9  -1  -3  317.37   11.50
   9   1  -3  325.97   13.70
  -9   1   3  334.07   12.10
  -9   1   3  322.07   13.70
  -9   1   3  325.17   12.80
  -9   1   3  324.17   11.90
  -9   1   3  328.47   13.10
  -9   1   3  305.07   16.90
  -9   1   3  327.77   15.80
  -8  -1   3   45.20    6.90
  -8  -1   3   32.40    7.50
   8  -1  -3   42.80    7.50
  -8  -1   3   50.39    6.60
  -8  -1   3   42.10    6.60
  -8  -1   3   43.10    6.80
   8  -1  -3   41.30    5.20
  -8  -1   3   35.90    6.20
   8  -1  -3   46.20    5.30
  -8   1   3   36.30    5.10
   8   1  -3   49.50    6.50
  -8   1   3   46.10    7.20
  -8   1   3   43.90    6.10
  -8   1   3   47.20    5.30
  -8   1   3   47.50    8.10
  -8   1   3   45.10    6.00
   8   1  -3   49.20    6.60
  -7  -1   3  202.78   10.60
  -7  -1   3  201.68   10.60
   7  -1  -3  207.28   12.20
   7  -1  -3  211.88    8.60
  -7  -1   3  229.38   11.20
  -7  -1   3  193.88   10.60
   7  -1  -3  215.28    8.90
  -7  -1   3  204.28   12.90
  -7  -1   3  197.78   10.60
   7   1  -3  218.28   12.30
  -7   1   3  209.68    9.40
  -7   1   3  222.88   12.60
  -7   1   3  213.08    8.90
  -7   1   3  221.88    8.90
  -7   1   3  215.18   11.90
   7   1  -3  223.88   10.60
   7   1  -3  225.78   10.70
  -7   1   3  219.68    8.90
  -6  -1   3  134.29    8.40
   6  -1  -3  123.59    9.30
   6  -1  -3  135.09    6.80
  -6  -1   3  132.39    8.40
   6  -1  -3  144.59    6.70
  -6  -1   3  122.19    8.30
  -6  -1   3  144.79    8.90
  -6  -1   3  124.19   10.10
  -6  -1   3  128.49    8.10
   6   1  -3  150.98   10.00
  -6   1   3  133.89    7.00
  -6   1   3  145.09    6.80
   6   1  -3  139.09    8.40
  -6   1   3  132.29    9.30
   6   1  -3  120.69    8.10
  -6   1   3  131.79    7.10
  -6   1   3  139.59    6.80
   6   1  -3  135.89    7.40
  -6   1   3  129.99    9.80
  -5  -1   3   -0.20    4.00
   5  -1  -3    1.30    2.70
  -5  -1   3   -0.10    3.70
  -5  -1   3   -0.20    3.90
  -5  -1   3   -1.30    1.80
  -5  -1   3    3.60    4.10
  -5  -1   3    1.40    3.70
  -5  -1   3    2.60    4.30
   5  -1  -3    0.40    3.80
   5  -1  -3    3.60    2.60
  -5   1   3    2.40    3.20
  -5   1   3    0.30    3.90
   5   1  -3    1.90    1.70
   5   1  -3   -1.80    4.20
   5   1  -3    0.90    3.70
   5   1  -3    6.00    4.00
  -5   1   3    5.20    2.80
  -5   1   3    0.80    1.60
  -5   1   3    3.80    3.00
  -5   1   3    0.00    2.70
  -5   1   3    0.60    4.20
   5   1  -3    6.20    3.80
  -4  -1   3   15.80    2.40
  -4  -1   3   15.20    5.00
   4  -1  -3   13.80    2.70
   4  -1  -3    7.80    3.80
   4  -1  -3   13.50    2.90
  -4  -1   3   10.10    4.10
  -4  -1   3    7.00    3.90
  -4  -1   3   17.90    4.30
  -4  -1   3   11.80    4.00
  -4   1   3   15.60    3.30
  -4   1   3   12.60    4.10
   4   1  -3   16.60    4.60
  -4   1   3   11.30    4.00
   4   1  -3   14.20    4.10
   4   1  -3    5.80    6.40
  -4   1   3   19.90    2.90
  -4   1   3   11.90    2.80
   4   1  -3   16.90    2.30
   4   1  -3   12.00    4.00
  -3  -1   3    0.30    3.60
   3  -1  -3    3.30    1.90
  -3  -1   3   -0.70    3.30
  -3  -1   3    2.90    3.30
  -3  -1   3    2.30    2.10
   3  -1  -3    1.30    2.10
  -3  -1   3    2.70    3.60
  -3  -1   3    6.20    3.20
   3  -1  -3   -2.80    3.00
  -3  -1   3   -0.10    3.00
   3  -1  -3   -2.40    2.90
   3  -1  -3   -0.70    2.10
   3   1  -3    0.10    3.50
   3   1  -3   -1.70    3.00
  -3   1   3    1.40    3.00
   3   1  -3   10.00    3.50
   3   1  -3    4.60    3.20
  -3   1   3    6.30    2.30
  -3   1   3    0.70    3.30
  -3   1   3    2.40    2.50
  -3   1   3    2.40    2.20
   3   1  -3    0.60    2.00
  -2  -1   3 1070.99   22.40
  -2  -1   3 1090.59   22.10
   2  -1  -3 1060.89   21.30
  -2  -1   3 1067.89   22.60
  -2  -1   3 1085.39   22.00
   2  -1  -3 1084.09   20.80
   2  -1  -3 1090.09   22.50
  -2  -1   3 1063.39   22.50
  -2  -1   3 1088.99   23.20
  -2  -1   3 1109.49   22.60
   2  -1  -3 1082.39   21.50
   2  -1  -3 1083.99   21.90
   2   1  -3 1064.89   22.60
  -2   1   3 1095.19   21.40
   2   1  -3 1064.29   22.20
   2   1  -3 1039.70   22.30
   2   1  -3 1066.79   21.90
  -2   1   3 1129.19   22.80
  -2   1   3 1094.69   21.30
   2   1  -3 1033.30   22.80
   2   1  -3 1091.29   22.50
  -2   1   3 1105.59   21.40
  -2   1   3 1052.49   21.90
  -1  -1   3  183.28    6.40
  -1  -1   3  173.68    6.70
  -1  -1   3  205.78    7.10
   1  -1  -3  193.28    6.00
   1  -1  -3  183.78    6.10
  -1  -1   3  194.78    7.10
  -1  -1   3  172.28    6.90
   1  -1  -3  183.98    7.10
   1  -1  -3  188.68    6.20
   1  -1  -3  192.28    6.20
  -1  -1   3  195.88    8.10
   1   1  -3  186.38    6.80
   1   1  -3  191.98    7.10
   1   1  -3  190.08    6.40
   1   1  -3  184.58    7.70
  -1   1   3  182.68    6.20
  -1   1   3  177.48    6.10
   1   1  -3  179.28    7.20
  -1   1   3  189.28    6.20
  -1   1   3  186.68    6.20
   1   1  -3  190.98    6.80
  -1   1   3  193.78    7.10
   0  -1  -3 1533.95   30.10
   0  -1   3 1599.04   30.90
   0  -1  -3 1529.85   30.30
   0  -1   3 1586.64   29.80
   0  -1   3 1547.55   30.50
   0  -1  -3 1571.14   30.60
   0  -1  -3 1542.55   30.30
   0  -1   3 1560.24   30.50
   0  -1   3 1530.15   30.20
   0   1  -3 1581.24   30.40
   0   1   3 1529.95   30.30
   0   1  -3 1575.24   30.60
   0   1  -3 1595.14   30.60
   0   1   3 1603.84   30.70
   0   1   3 1522.95   30.30
   0   1  -3 1516.75   29.80
   0   1   3 1546.25   30.20
   0   1   3 1533.95   30.30
   0   1  -3 1577.54   30.90
   1  -1   3 3453.75   63.89
   1  -1   3 3470.65   63.39
  -1  -1  -3 3361.06   64.09
   1  -1   3 3408.36   63.49
  -1  -1  -3 3341.57   63.39
   1  -1   3 3613.04   68.89
  -1  -1  -3 3451.75   64.19
  -1  -1  -3 3410.36   64.09
   1  -1   3 3413.26   63.89
  -1   1  -3 3401.86   65.69
   1   1   3 3473.75   64.39
  -1   1  -3 3448.46   63.39
   1   1   3 3385.56   63.49
  -1   1  -3 3435.96   63.69
   1   1   3 3359.76   67.69
  -1   1  -3 3360.36   64.89
   1   1   3 3547.34   64.99
   1   1   3 3452.05   64.49
  -1   1  -3 3441.66   63.89
  -2  -1  -3   61.29    6.00
   2  -1   3   49.90    5.10
   2  -1   3   66.99    4.80
  -2  -1  -3   66.09    4.50
  -2  -1  -3   60.29    5.30
  -2  -1  -3   70.59    5.80
   2  -1   3   67.39    5.30
   2  -1   3   63.49    5.00
  -2  -1  -3   72.49    6.10
   2  -1   3   57.39    2.20
  -2   1  -3   64.19    5.10
  -2   1  -3   62.89    5.10
  -2   1  -3   59.99    4.90
  -2   1  -3   61.29    5.30
   2   1   3   68.39    6.00
   2   1   3   64.99    4.70
   2   1   3   55.29    5.20
   2   1   3   51.09    5.40
  -2   1  -3   58.99    5.40
  -3  -1  -3  214.08    8.50
   3  -1   3  213.68    8.20
   3  -1   3  210.78    7.90
  -3  -1  -3  207.58    9.40
  -3  -1  -3  210.78    9.10
  -3  -1  -3  205.98    9.60
   3  -1   3  218.38    8.00
  -3  -1  -3  217.28    8.60
   3  -1   3  223.38   11.60
  -3  -1  -3  223.78    9.20
  -3   1  -3  211.38    7.90
  -3   1  -3  202.78    8.70
   3   1   3  196.98    8.80
   3   1   3  233.88    8.10
   3   1   3  209.08    7.60
   3   1   3  213.58    8.90
  -3   1  -3  214.28    8.00
  -3   1  -3  206.88    7.80
  -3   1  -3  208.18    8.00
   3   1   3  202.18    8.90
  -4  -1  -3  268.07   10.60
   4  -1   3  284.37    8.90
  -4  -1  -3  263.67   10.60
   4  -1   3  296.67    9.60
   4  -1   3  283.17    9.10
  -4  -1  -3  272.07   10.50
  -4  -1  -3  261.17    8.60
   4  -1   3  268.97    9.50
  -4  -1  -3  279.97   11.20
   4   1   3  293.27   10.80
   4   1   3  291.87    9.20
  -4   1  -3  277.57    9.60
   4   1   3  270.87   10.20
  -4   1  -3  274.27    9.70
  -4   1  -3  302.27    9.80
  -4   1  -3  271.37    5.90
   4   1   3  289.57   10.60
   4   1   3  291.37    8.70
  -4   1  -3  295.07    9.20
  -5  -1  -3   21.30    3.50
   5  -1   3   22.40    5.20
  -5  -1  -3   30.80    5.30
   5  -1   3   26.30    3.50
  -5  -1  -3   25.40    5.30
  -5  -1  -3   26.50    5.50
   5  -1   3   22.50    4.10
   5  -1   3   23.30    4.00
  -5  -1  -3   24.40    5.50
   5   1   3   25.10    3.60
  -5   1  -3   22.70    4.50
   5   1   3   20.80    5.00
  -5   1  -3   25.30    2.60
  -5   1  -3   25.90    4.70
  -5   1  -3   19.50    7.00
   5   1   3   18.20    4.80
   5   1   3   30.60    3.70
  -5   1  -3   23.80    6.20
   5   1   3   23.30    4.60
  -6  -1  -3   33.30    4.20
   6  -1   3   56.79    5.90
   6  -1   3   57.19    6.00
  -6  -1  -3   42.00    6.70
  -6  -1  -3   39.20    6.00
  -6  -1  -3   57.99    6.70
   6  -1   3   46.70    4.20
  -6  -1  -3   44.40    6.40
   6  -1   3   40.70    5.20
  -6  -1  -3   54.99    6.90
  -6   1  -3   39.10    5.20
  -6   1  -3   53.49    5.80
   6   1   3   42.10    6.20
   6   1   3   48.10    5.80
  -6   1  -3   44.60    3.50
   6   1   3   52.59    5.40
  -6   1  -3   46.10    5.70
  -6   1  -3   52.69    7.30
   6   1   3   59.79    6.60
   6   1   3   49.40    4.60
   7  -1   3  350.26   10.70
  -7  -1  -3  357.46   14.60
  -7  -1  -3  348.07   15.90
   7  -1   3  290.27   17.80
   7  -1   3  346.67   13.00
  -7  -1  -3  346.57   11.60
   7  -1   3  344.67   10.50
  -7  -1  -3  360.86   14.50
  -7  -1  -3  362.86   20.70
  -7  -1  -3  355.56   14.40
   7   1   3  354.96   13.90
  -7   1  -3  329.77    8.80
   7   1   3  330.67   14.30
  -7   1  -3  336.17   12.80
  -7   1  -3  360.96   16.70
   7   1   3  352.76   10.60
   7   1   3  362.66   13.40
  -7   1  -3  350.06   13.50
  -7   1  -3  347.17   13.40
  -8  -1  -3  153.08   11.00
  -8  -1  -3  169.38    9.20
  -8  -1  -3  161.58   11.90
   8  -1   3  174.78    7.60
  -8  -1  -3  177.38   12.00
   8  -1   3  182.38   10.20
   8  -1   3  170.28    7.20
  -8  -1  -3  184.58   12.10
   8  -1   3  170.18   10.50
  -8  -1  -3  154.28   13.70
   8   1   3  172.78    7.40
  -8   1  -3  172.58   13.90
   8   1   3  176.88   12.10
  -8   1  -3  160.28   10.50
   8   1   3  169.58   10.20
  -8   1  -3  173.08   10.80
  -8   1  -3  170.58   10.70
   9  -1   3    8.00    5.00
  -9  -1  -3   -1.90    6.00
  -9  -1  -3    5.30    6.10
  -9  -1  -3    3.40    4.50
  -9  -1  -3   11.20    6.50
  -9  -1  -3    0.90    6.00
  -9  -1  -3   16.30    8.10
   9  -1   3   -4.50    4.50
  -9   1  -3   -6.50    4.80
   9   1   3    2.90    6.00
  -9   1  -3    2.60    3.00
   9   1   3    1.40    5.30
  -9   1  -3   10.80    5.90
  -9   1  -3    8.10    6.30
   9   1   3    7.30    6.20
  -9   1  -3   11.10    7.70
  -9   1  -3   -2.10    6.10
 -10  -1  -3   24.10    5.10
 -10  -1  -3   36.70    8.60
 -10  -1  -3   31.50   10.90
  10  -1   3   44.80    7.00
  10  -1   3   24.90    6.20
 -10  -1  -3   33.60    7.60
 -10  -1  -3   51.59   15.20
 -10  -1  -3   41.60    9.30
  10   1   3   29.60    7.00
 -10   1  -3   28.10    6.60
 -10   1  -3   28.90    6.80
  10   1   3   36.90    6.40
 -10   1  -3   27.80    7.70
 -10   1  -3   36.90    9.80
  10   1   3   24.70    7.30
 -10   1  -3   35.00    8.00
 -10   1  -3   26.20    3.70
 -11  -2   3   10.30    8.80
 -11  -2   3    0.50    8.00
 -11  -2   3    6.80    7.10
 -11  -2   3   11.50    6.50
 -11  -2   3   21.60    7.70
 -11   2   3    5.80    5.80
 -11   2   3   20.00    7.70
  11   2  -3   13.20    6.70
 -11   2   3   -1.60    5.60
 -11   2   3   11.70    6.00
 -11   2   3    8.90    4.00
 -11   2   3   15.10    6.50
  11   2  -3   22.40    9.60
 -11   2   3   17.10    8.60
  11   2  -3    8.60    6.90
 -10  -2   3    6.90    6.40
 -10  -2   3   10.00    7.50
  10  -2  -3    0.00    1.20
 -10  -2   3    5.90    7.00
 -10  -2   3   -6.10    7.10
 -10  -2   3   -3.60    6.60
  10  -2  -3   -0.20    3.30
 -10  -2   3    5.10    6.40
 -10   2   3    4.30    3.70
  10   2  -3    0.50    5.90
 -10   2   3    2.60    5.80
 -10   2   3   -1.20    6.30
  10   2  -3    1.90    6.30
 -10   2   3   -5.90    5.00
 -10   2   3    1.20    7.60
 -10   2   3   -5.40    5.10
 -10   2   3    9.30    3.90
  10   2  -3   12.50    8.10
   9  -2  -3   -3.50    2.80
  -9  -2   3    7.90    6.10
  -9  -2   3   13.20    6.00
  -9  -2   3    7.70    6.80
  -9  -2   3    0.40    6.80
  -9  -2   3   14.60    6.50
  -9  -2   3   12.20    7.00
  -9   2   3   10.40    5.10
  -9   2   3    8.70    6.90
  -9   2   3    3.50    3.40
   9   2  -3   12.00    6.00
  -9   2   3    7.50    5.10
  -9   2   3    5.50    6.50
  -9   2   3    7.50    3.60
   8  -2  -3    1.20    2.90
  -8  -2   3   15.00    6.30
  -8  -2   3    0.10    6.20
  -8  -2   3    2.00    6.50
  -8  -2   3    1.10    6.40
  -8  -2   3    6.50    5.80
   8  -2  -3    7.40    6.20
  -8  -2   3   12.40    7.20
   8  -2  -3    7.90    3.70
  -8   2   3    9.30    6.20
  -8   2   3    4.90    4.50
  -8   2   3   14.80    4.90
   8   2  -3   12.50    6.20
   8   2  -3   -2.20    5.50
  -8   2   3   14.60    7.20
  -8   2   3    5.60    3.30
  -8   2   3    2.40    3.50
   8   2  -3    0.50    3.90
  -7  -2   3 1096.49   26.80
  -7  -2   3 1076.79   26.70
   7  -2  -3 1077.39   22.90
   7  -2  -3 1115.29   27.90
  -7  -2   3 1123.79   27.30
  -7  -2   3 1113.19   29.20
  -7  -2   3 1058.79   26.90
  -7  -2   3 1111.99   27.00
  -7   2   3 1103.89   27.40
   7   2  -3 1080.39   21.30
   7   2  -3 1068.79   26.80
  -7   2   3 1070.59   22.80
   7   2  -3 1124.99   31.50
   7   2  -3 1091.19   25.50
  -7   2   3 1029.30   20.40
   7   2  -3 1082.59   25.60
  -7   2   3 1074.79   20.40
  -7   2   3 1071.39   23.60
  -7   2   3 1120.49   28.20
  -7   2   3 1076.79   23.60
   7   2  -3 1108.59   27.40
  -6  -2   3  130.79    8.40
   6  -2  -3  134.19    5.80
  -6  -2   3  138.09    8.80
  -6  -2   3  132.99   10.70
  -6  -2   3  145.99    9.20
  -6  -2   3  137.19    8.30
  -6  -2   3  133.49    9.10
   6  -2  -3  136.49    9.70
  -6   2   3  133.29    6.30
  -6   2   3  124.09    5.20
   6   2  -3  123.59    9.00
   6   2  -3  131.79    8.40
   6   2  -3  138.09    8.50
   6   2  -3  137.99    9.90
  -6   2   3  141.99    6.30
  -6   2   3  129.89    5.60
  -6   2   3  130.89    9.90
   6   2  -3  124.19    9.10
  -6   2   3  117.39    9.10
  -6   2   3  138.49    5.80
   6   2  -3  141.89    5.40
   5  -2  -3    0.30    2.20
  -5  -2   3    3.50    5.20
  -5  -2   3   -5.60    4.20
  -5  -2   3    3.30    4.10
  -5  -2   3    2.20    4.20
  -5  -2   3   -2.30    4.00
  -5  -2   3    0.70    2.40
  -5  -2   3   -1.30    3.90
   5   2  -3   -0.30    3.80
  -5   2   3    1.80    2.10
   5   2  -3   -1.90    3.90
   5   2  -3    1.00    2.30
  -5   2   3   -2.00    3.80
   5   2  -3   -0.70    4.30
  -5   2   3   -2.80    1.90
  -5   2   3   -0.50    3.90
   5   2  -3   -1.40    3.90
  -5   2   3   -1.90    2.60
   5   2  -3   -0.80    3.80
  -4  -2   3 3504.85   67.39
  -4  -2   3 3466.15   66.69
  -4  -2   3 3536.05   66.49
  -4  -2   3 3513.45   66.39
   4  -2  -3 3434.46   63.29
  -4  -2   3 3479.75   66.49
  -4  -2   3 3471.15   66.69
  -4  -2   3 3470.45   66.29
   4  -2  -3 3427.46   65.89
   4   2  -3 3453.85   65.99
  -4   2   3 3451.15   66.09
  -4   2   3 3365.06   63.29
   4   2  -3 3455.25   66.49
   4   2  -3 3440.06   64.99
  -4   2   3 3417.46   63.29
   4   2  -3 3456.95   66.59
   4   2  -3 3428.56   67.29
  -4   2   3 3461.55   63.19
  -4   2   3 3427.16   65.89
   4   2  -3 3485.95   65.99
  -3  -2   3 1252.87   26.50
  -3  -2   3 1259.97   25.80
  -3  -2   3 1242.58   26.60
  -3  -2   3 1247.28   27.30
   3  -2  -3 1228.58   23.90
  -3  -2   3 1232.08   26.20
   3  -2  -3 1248.48   26.10
  -3  -2   3 1238.98   27.20
  -3  -2   3 1238.28   26.80
  -3  -2   3 1247.18   26.60
   3   2  -3 1272.27   26.20
  -3   2   3 1186.58   26.60
  -3   2   3 1200.28   23.70
  -3   2   3 1259.37   24.70
   3   2  -3 1203.98   26.50
  -3   2   3 1206.68   23.60
   3   2  -3 1255.57   26.80
  -3   2   3 1230.58   26.00
   3   2  -3 1242.48   27.20
   3   2  -3 1248.58   26.40
  -2  -2   3 5077.19   92.69
  -2  -2   3 5070.79   93.99
  -2  -2   3 5126.89   93.89
  -2  -2   3 5111.59   93.79
   2  -2  -3 4993.80   93.29
  -2  -2   3 5120.99   93.79
  -2  -2   3 4986.50   94.19
  -2  -2   3 5085.99   93.69
  -2  -2   3 5064.99   93.59
  -2   2   3 5091.19   92.29
  -2   2   3 5115.89   93.69
   2   2  -3 5074.09   93.89
   2   2  -3 5111.19   93.99
  -2   2   3 5071.29   93.39
   2   2  -3 5004.60   93.49
   2   2  -3 5070.59   93.69
   2   2  -3 5005.60   94.29
   2   2  -3 5049.59   93.89
   1  -2  -3  621.94   12.60
  -1  -2   3  619.04   13.30
  -1  -2   3  651.43   15.50
   1  -2  -3  635.44   14.00
   1  -2  -3  643.74   13.20
  -1  -2   3  624.34   14.40
  -1  -2   3  607.84   14.70
  -1  -2   3  651.43   15.20
   1  -2  -3  617.94   13.60
  -1  -2   3  607.34   14.80
  -1  -2   3  636.44   14.80
   1   2  -3  610.14   13.30
   1   2  -3  625.04   14.60
  -1   2   3  636.34   14.80
  -1   2   3  633.84   13.60
  -1   2   3  631.94   15.90
   1   2  -3  614.54   14.80
  -1   2   3  657.33   13.60
  -1   2   3  642.14   14.80
   1   2  -3  609.74   15.90
  -1   2   3  644.74   12.70
   1   2  -3  636.84   15.00
   1   2  -3  635.34   15.50
   0  -2  -3  433.76   11.00
   0  -2   3  435.96   11.30
   0  -2   3  433.66   11.00
   0  -2   3  447.56   12.00
   0  -2  -3  440.16   10.70
   0  -2  -3  439.16   11.00
   0  -2   3  438.36    9.70
   0  -2  -3  447.76   11.40
   0  -2   3  452.05   10.40
   0  -2   3  426.66   11.20
   0  -2  -3  437.06   11.30
   0   2  -3  444.96   12.00
   0   2   3  449.66   11.60
   0   2   3  435.96   11.00
   0   2  -3  444.46   12.00
   0   2  -3  423.06   11.30
   0   2  -3  435.16   11.20
   0   2   3  421.36   10.90
   0   2  -3  439.86    9.70
   0   2   3  440.46   11.50
  -1  -2  -3 5207.88   94.99
   1  -2   3 5141.69   95.59
  -1  -2  -3 5219.98   95.19
  -1  -2  -3 5140.89   95.19
  -1  -2  -3 5045.50   95.19
   1  -2   3 5135.09   94.79
   1   2   3 5175.98   95.39
   1   2   3 5132.39   95.09
   1   2   3 5175.48   95.09
   1   2   3 5196.88   95.19
  -1   2  -3 5169.38   95.59
  -1   2  -3 5162.08   94.69
   2  -2   3 1066.89   23.00
  -2  -2  -3 1040.80   22.90
  -2  -2  -3 1016.90   22.90
  -2  -2  -3 1050.79   22.60
   2  -2   3 1030.20   21.90
   2  -2   3 1034.80   21.90
  -2  -2  -3 1036.30   22.20
  -2  -2  -3 1037.70   23.10
  -2  -2  -3 1054.09   23.30
   2  -2   3 1066.79   21.30
  -2   2  -3 1075.09   23.00
  -2   2  -3 1076.69   22.00
   2   2   3 1059.09   23.40
  -2   2  -3 1072.49   22.00
  -2   2  -3 1056.59   23.00
   2   2   3 1049.09   22.50
   2   2   3 1052.49   22.90
  -2   2  -3 1018.00   21.40
   2   2   3 1014.10   23.00
   3  -2   3   15.90    3.20
  -3  -2  -3   16.50    4.70
   3  -2   3   13.20    3.50
  -3  -2  -3   11.90    4.40
   3  -2   3   20.00    3.40
  -3  -2  -3   13.90    4.20
   3  -2   3   16.00    3.00
  -3  -2  -3   16.70    3.60
  -3  -2  -3   13.50    4.00
  -3  -2  -3   13.50    4.40
  -3  -2  -3   11.50    4.40
   3   2   3   18.30    3.80
  -3   2  -3   19.00    3.60
  -3   2  -3   13.60    3.40
   3   2   3   15.40    4.90
   3   2   3   23.50    4.70
  -3   2  -3   15.40    3.30
   3   2   3   26.40    4.90
  -3   2  -3   16.20    3.70
   4  -2   3  397.46   11.40
   4  -2   3  409.86   10.10
   4  -2   3  406.56   11.90
  -4  -2  -3  400.46   13.10
  -4  -2  -3  410.76   13.30
  -4  -2  -3  385.66   11.80
  -4  -2  -3  404.26   13.80
  -4  -2  -3  401.36   13.30
  -4  -2  -3  411.76   13.20
   4  -2   3  411.96   11.30
  -4  -2  -3  417.76   12.90
   4   2   3  429.46   13.90
   4   2   3  412.36   12.00
  -4   2  -3  386.36   11.20
  -4   2  -3  401.86   11.40
  -4   2  -3  408.46   11.50
  -4   2  -3  425.06   12.00
   4   2   3  397.46   12.70
   4   2   3  410.96   13.30
   5  -2   3  504.85   13.70
  -5  -2  -3  516.05   15.90
  -5  -2  -3  498.85   15.90
   5  -2   3  487.35   13.60
   5  -2   3  515.95   11.70
  -5  -2  -3  471.95   14.00
   5  -2   3  494.25   13.40
  -5  -2  -3  522.95   16.20
  -5  -2  -3  494.15   15.10
  -5  -2  -3  490.75   15.60
   5   2   3  522.65   16.20
   5   2   3  507.65   14.90
   5   2   3  498.15   13.90
  -5   2  -3  513.25   13.60
   5   2   3  526.15   15.60
  -5   2  -3  496.45   13.40
  -5   2  -3  498.25   13.60
  -6  -2  -3    5.70    5.40
   6  -2   3   -2.90    3.60
  -6  -2  -3   -1.80    3.90
  -6  -2  -3   -0.30    5.70
  -6  -2  -3    1.20    5.80
   6  -2   3    3.00    3.20
  -6  -2  -3    0.50    5.10
   6  -2   3    3.20    2.40
  -6  -2  -3    0.40    5.30
   6  -2   3   -1.90    3.40
  -6   2  -3   -2.20    3.80
  -6   2  -3    1.60    3.20
  -6   2  -3    1.10    4.40
  -6   2  -3    4.60    6.40
   6   2   3   -0.40    3.00
   6   2   3    1.70    3.80
  -6   2  -3    2.60    3.50
   6   2   3    1.10    4.60
   6   2   3    6.50    5.50
   6   2   3    4.30    5.50
  -7  -2  -3  257.27   13.50
  -7  -2  -3  259.67   11.30
   7  -2   3  258.07    9.70
  -7  -2  -3  246.08   13.60
  -7  -2  -3  265.37   13.60
   7  -2   3  265.37   10.90
   7  -2   3  276.27   10.60
   7  -2   3  257.87    6.70
  -7  -2  -3  289.97   14.70
  -7  -2  -3  255.57   13.30
  -7   2  -3  254.37   11.00
   7   2   3  282.77   13.80
   7   2   3  274.37    9.80
   7   2   3  270.27   12.60
  -7   2  -3  276.17   10.80
  -7   2  -3  271.27   15.40
   7   2   3  270.37   11.00
  -7   2  -3  256.67   11.10
  -8  -2  -3   22.20    7.40
   8  -2   3   22.90    3.80
   8  -2   3   17.10    7.50
  -8  -2  -3   29.10    7.20
  -8  -2  -3   12.10    5.00
   8  -2   3   25.70    5.10
  -8  -2  -3   19.30    7.40
  -8  -2  -3   29.90    7.80
  -8  -2  -3   31.80    7.70
   8   2   3   25.30    7.20
  -8   2  -3   24.50    5.50
   8   2   3   28.20    3.90
  -8   2  -3   27.60    8.50
  -8   2  -3   27.90    8.10
   8   2   3   27.80    8.10
  -9  -2  -3  151.28   13.10
  -9  -2  -3  154.88   12.50
   9  -2   3  149.69    9.70
  -9  -2  -3  148.19   12.90
  -9  -2  -3  156.08   14.50
  -9  -2  -3  180.68   14.10
  -9  -2  -3  164.88   13.20
  -9   2  -3  152.28    9.70
   9   2   3  160.68   12.90
   9   2   3  174.98   12.10
  -9   2  -3  149.39   10.50
  -9   2  -3  163.98   11.20
   9   2   3  156.48   13.20
  -9   2  -3  154.48   15.60
  10  -2   3    8.10    5.20
 -10  -2  -3   -3.30    8.00
 -10  -2  -3   10.20    9.00
 -10  -2  -3   14.20    7.70
  10  -2   3    4.30    2.10
 -10  -2  -3   -5.70    6.60
  10   2   3    0.60    1.30
 -10   2  -3   14.20    5.60
 -10   2  -3   10.40    6.70
 -10   2  -3    3.30    4.50
 -10   2  -3    5.80    6.90
  10   2   3    0.20    6.10
  10   2   3   18.60    7.80
 -10   2  -3   15.70    9.20
  10   2   3   13.80    7.00
 -11  -3   3   75.89   10.80
 -11  -3   3   56.89    9.40
 -11  -3   3   85.89   10.20
 -11  -3   3   73.59   10.10
 -11  -3   3   46.70    9.20
 -11  -3   3   58.39   10.80
 -11   3   3   89.29   12.40
 -11   3   3   63.09   10.90
  11   3  -3   63.29    9.70
  11   3  -3   72.29    9.80
 -11   3   3   70.69    7.80
 -11   3   3   61.79    5.20
  11   3  -3   76.89   13.60
 -11   3   3   62.89    8.90
 -11   3   3   72.69    7.70
 -10  -3   3   18.40    8.60
 -10  -3   3   24.50    8.10
 -10  -3   3   29.20   12.80
 -10  -3   3   19.80    7.40
 -10  -3   3   15.80    7.50
 -10  -3   3   39.20    9.00
  10   3  -3   18.00   11.60
  10   3  -3   26.40    8.90
 -10   3   3   14.10    7.40
 -10   3   3   20.70    5.70
 -10   3   3   25.20    3.40
 -10   3   3   25.30    8.60
  10   3  -3   27.50   14.00
 -10   3   3   18.90    5.40
 -10   3   3   27.10    3.30
  -9  -3   3  152.58   15.10
  -9  -3   3  173.58   13.10
  -9  -3   3  182.18   13.10
  -9  -3   3  182.88   13.30
  -9  -3   3  177.58   13.40
   9  -3  -3  170.08    6.20
  -9  -3   3  166.68   13.40
  -9   3   3  201.98   15.00
  -9   3   3  173.98    6.30
   9   3  -3  174.38   12.80
  -9   3   3  193.68   13.40
  -9   3   3  176.88    9.40
  -9   3   3  174.58    6.40
   9   3  -3  173.88   15.10
   9   3  -3  178.08   11.50
  -9   3   3  180.08    9.30
   8  -3  -3   98.49    4.80
  -8  -3   3  118.79   11.60
  -8  -3   3  100.79   10.40
  -8  -3   3   79.49    8.90
  -8  -3   3  112.89   11.30
  -8  -3   3  123.39   13.30
   8  -3  -3  101.49    4.60
  -8  -3   3  110.19    9.90
   8   3  -3   99.19    9.70
   8   3  -3  109.29   10.60
  -8   3   3  106.89   10.00
   8   3  -3  101.59    5.20
  -8   3   3  103.49    7.00
  -8   3   3  101.19    4.80
   8   3  -3  103.29   10.50
  -8   3   3   90.69    8.40
   8   3  -3   87.09    9.00
  -8   3   3  108.39    5.00
  -8   3   3   98.19    7.30
  -8   3   3  113.09    4.60
  -7  -3   3   37.10    7.00
  -7  -3   3   69.09   12.80
   7  -3  -3   62.99    3.70
  -7  -3   3   55.79    7.50
  -7  -3   3   51.29    8.70
   7  -3  -3   55.69    3.40
  -7  -3   3   88.79   13.10
   7   3  -3   71.89    8.60
  -7   3   3   59.49    5.60
  -7   3   3   54.79    5.60
   7   3  -3   54.49    5.30
   7   3  -3   63.79    7.80
  -7   3   3   55.59    3.60
   7   3  -3   59.49    7.40
  -7   3   3   65.99    5.90
   7   3  -3   76.49    8.10
   7   3  -3   68.39    7.80
  -7   3   3   70.69    8.00
  -7   3   3   61.79    3.70
  -7   3   3   62.99    7.30
  -6  -3   3   11.00    5.50
   6  -3  -3    8.10    1.60
  -6  -3   3   10.80    5.60
  -6  -3   3   10.60    5.70
  -6  -3   3   13.30    5.50
  -6  -3   3    7.80    5.30
  -6  -3   3   11.40    5.20
   6  -3  -3    6.00    1.90
   6  -3  -3    9.50    5.40
   6   3  -3    4.00    4.90
   6   3  -3    7.00    3.00
   6   3  -3    8.40    5.30
  -6   3   3    8.50    3.10
  -6   3   3    4.80    2.70
  -6   3   3    9.20    1.70
   6   3  -3   12.10    5.40
   6   3  -3    7.50    5.20
  -6   3   3   15.10    5.10
  -6   3   3    2.00    4.50
  -6   3   3    7.20    2.80
   6   3  -3   10.50    5.70
  -6   3   3    6.90    1.60
  -5  -3   3  145.89    9.40
  -5  -3   3  149.88    7.40
   5  -3  -3  146.69    4.20
  -5  -3   3  133.69    9.30
  -5  -3   3  160.58    9.10
   5  -3  -3  145.99    3.80
  -5  -3   3  139.69   10.00
   5  -3  -3  156.58    8.90
  -5  -3   3  159.08    8.80
  -5  -3   3  166.48    8.80
   5   3  -3  160.68    7.30
  -5   3   3  142.99    5.00
  -5   3   3  143.69    3.80
   5   3  -3  159.78    9.60
  -5   3   3  163.38    8.80
   5   3  -3  151.08    9.40
   5   3  -3  143.89    9.50
  -5   3   3  154.88    3.80
  -5   3   3  153.48    7.10
   5   3  -3  150.78   10.10
  -5   3   3  160.58    8.80
   5   3  -3  159.48    9.20
  -4  -3   3 2456.65   48.10
  -4  -3   3 2434.06   49.60
  -4  -3   3 2384.26   48.90
   4  -3  -3 2504.75   44.40
   4  -3  -3 2423.76   44.70
  -4  -3   3 2490.85   49.30
  -4  -3   3 2390.46   49.30
  -4  -3   3 2501.45   49.50
  -4  -3   3 2472.25   49.99
   4  -3  -3 2436.06   47.90
   4   3  -3 2508.05   49.90
   4   3  -3 2485.25   49.00
   4   3  -3 2459.85   49.50
   4   3  -3 2401.56   48.80
  -4   3   3 2401.46   47.90
   4   3  -3 2471.05   49.60
  -4   3   3 2445.86   44.80
  -4   3   3 2419.46   48.30
  -4   3   3 2397.06   44.40
  -4   3   3 2458.95   48.40
   4   3  -3 2488.65   47.90
  -3  -3   3  957.10   22.50
   3  -3  -3  846.22   17.80
   3  -3  -3  928.51   19.90
  -3  -3   3  940.21   21.70
  -3  -3   3  934.61   21.90
  -3  -3   3  919.71   21.30
   3  -3  -3  939.31   18.00
  -3  -3   3  942.91   22.10
  -3  -3   3  926.81   22.00
   3  -3  -3  910.11   20.70
  -3  -3   3  923.41   21.70
  -3   3   3  912.91   17.90
  -3   3   3  941.21   20.90
  -3   3   3  964.90   21.30
   3   3  -3  941.91   21.20
  -3   3   3  948.91   18.60
   3   3  -3  901.11   22.00
  -3   3   3  912.21   17.90
   3   3  -3  957.90   22.50
   3   3  -3  945.81   21.50
   3   3  -3  920.71   21.50
  -3   3   3  925.91   19.80
   3   3  -3  921.91   21.90
   2  -3  -3  871.71   17.50
  -2  -3   3  860.81   19.90
  -2  -3   3  885.31   20.50
  -2  -3   3  852.61   20.20
  -2  -3   3  879.21   20.10
   2  -3  -3  845.82   19.10
  -2  -3   3  863.21   20.20
   2  -3  -3  836.92   17.30
  -2  -3   3  881.51   20.70
  -2  -3   3  841.82   18.00
  -2  -3   3  865.41   19.70
   2   3  -3  855.31   20.60
  -2   3   3  861.81   17.30
   2   3  -3  875.31   20.30
  -2   3   3  872.11   19.30
   2   3  -3  852.51   19.80
   2   3  -3  878.51   20.20
  -2   3   3  827.92   17.30
  -2   3   3  870.21   20.00
   2   3  -3  853.91   20.20
   2   3  -3  874.91   20.10
  -2   3   3  870.91   17.50
   2   3  -3  871.81   20.10
  -2   3   3  844.32   17.50
  -1  -3   3  777.42   18.20
  -1  -3   3  775.82   17.70
  -1  -3   3  775.82   17.50
  -1  -3   3  775.92   15.60
  -1  -3   3  766.62   18.70
   1  -3  -3  768.52   15.60
   1  -3  -3  772.82   18.20
  -1  -3   3  752.62   18.10
   1  -3  -3  781.72   17.40
  -1  -3   3  790.82   17.90
   1  -3  -3  762.62   16.60
   1  -3  -3  793.02   15.60
   1   3  -3  783.52   18.70
   1   3  -3  780.42   17.70
   1   3  -3  765.02   18.10
  -1   3   3  756.02   16.40
  -1   3   3  780.92   16.60
   1   3  -3  762.72   18.60
   1   3  -3  761.52   17.70
  -1   3   3  786.22   18.20
  -1   3   3  787.32   17.50
  -1   3   3  750.52   16.60
   1   3  -3  766.12   18.00
   1   3  -3  774.72   17.70
   0  -3  -3 1038.70   24.80
   0  -3  -3 1049.49   22.50
   0  -3   3 1083.09   22.30
   0  -3  -3 1109.79   22.90
   0  -3   3 1042.80   22.80
   0  -3  -3 1056.89   22.00
   0  -3   3 1057.79   22.80
   0  -3   3 1061.99   25.30
   0  -3   3 1082.79   20.30
   0  -3   3 1080.29   24.20
   0  -3  -3 1055.09   23.40
   0  -3   3 1075.19   22.40
   0  -3  -3 1059.39   22.60
   0   3   3 1076.79   22.50
   0   3  -3 1067.49   22.90
   0   3  -3 1058.79   22.60
   0   3   3 1064.69   22.50
   0   3   3 1064.29   22.70
   0   3   3 1098.89   23.60
   0   3  -3 1076.79   24.00
   0   3  -3 1063.19   23.80
   0   3  -3 1068.29   22.90
   0   3   3 1099.99   22.90
   0   3  -3 1075.19   20.20
   1  -3   3 3517.05   65.49
  -1  -3  -3 3534.35   63.79
   1  -3   3 3285.17   67.89
   1  -3   3 3458.35   66.99
  -1  -3  -3 3512.35   66.59
  -1  -3  -3 3601.54   66.79
   1  -3   3 3420.86   64.59
   1  -3   3 3471.65   64.49
  -1  -3  -3 3513.65   66.09
  -1  -3  -3 3418.76   65.59
   1  -3   3 3447.16   65.39
  -1  -3  -3 3465.15   66.29
  -1  -3  -3 3578.44   65.79
  -1   3  -3 3501.65   65.49
   1   3   3 3514.55   66.39
  -1   3  -3 3436.16   64.39
   1   3   3 3507.05   65.99
  -1   3  -3 3450.25   65.29
  -1   3  -3 3575.54   65.59
   1   3   3 3524.85   66.19
   1   3   3 3537.05   66.69
  -1   3  -3 3511.95   63.49
  -1   3  -3 3478.65   66.89
   1   3   3 3534.35   66.09
   2  -3   3 9222.98  165.68
  -2  -3  -3 9043.40  165.28
  -2  -3  -3 8913.71  165.38
  -2  -3  -3 9069.49  165.48
  -2  -3  -3 9073.49  165.08
   2   3   3 9100.29  165.28
   2   3   3 8990.10  165.28
  -2   3  -3 8858.01  163.78
  -2   3  -3 8978.40  165.48
   2   3   3 9087.29  165.68
  -3  -3  -3 2467.35   49.70
   3  -3   3 2485.95   46.00
  -3  -3  -3 2526.75   50.29
  -3  -3  -3 2504.95   50.19
   3  -3   3 2494.45   46.00
   3  -3   3 2485.95   49.60
   3  -3   3 2479.65   47.80
  -3  -3  -3 2491.15   49.60
   3  -3   3 2500.85   47.80
  -3  -3  -3 2475.35   49.60
  -3  -3  -3 2545.05   49.60
  -3  -3  -3 2575.74   48.70
   3   3   3 2451.15   50.19
  -3   3  -3 2481.45   47.70
  -3   3  -3 2493.35   49.50
   3   3   3 2473.85   49.99
  -3   3  -3 2427.66   47.70
  -3   3  -3 2496.05   47.70
  -3   3  -3 2468.55   47.60
   3   3   3 2529.55   49.99
   3   3   3 2498.35   49.60
   4  -3   3 1127.09   25.70
   4  -3   3 1123.89   21.00
  -4  -3  -3 1158.78   26.40
  -4  -3  -3 1148.79   26.70
  -4  -3  -3 1152.98   27.00
  -4  -3  -3 1118.59   25.80
  -4  -3  -3 1131.89   25.80
  -4  -3  -3 1174.38   27.20
   4  -3   3 1156.28   24.10
   4  -3   3 1105.49   23.90
  -4  -3  -3 1138.29   26.50
   4   3   3 1141.39   26.00
  -4   3  -3 1150.68   24.00
   4   3   3 1139.19   27.10
   4   3   3 1126.69   26.70
  -4   3  -3 1129.39   24.00
  -4   3  -3 1148.29   25.50
  -4   3  -3 1115.29   24.00
   4   3   3 1126.99   26.40
  -5  -3  -3  155.68   10.10
  -5  -3  -3  147.89   10.40
  -5  -3  -3  162.08   10.90
  -5  -3  -3  142.29   10.20
   5  -3   3  155.48    7.20
  -5  -3  -3  162.48    9.30
   5  -3   3  146.79    8.50
  -5  -3  -3  163.88    9.50
   5  -3   3  162.18    7.30
  -5  -3  -3  146.19    9.80
   5   3   3  144.09   10.70
   5   3   3  154.48   10.40
  -5   3  -3  137.19    7.30
  -5   3  -3  151.98    7.20
  -5   3  -3  169.28    8.40
  -5   3  -3  159.08    7.60
   5   3   3  157.98    9.40
   5   3   3  155.08    9.00
   6  -3   3  166.08    7.90
   6  -3   3  149.69    7.70
  -6  -3  -3  173.18   15.20
  -6  -3  -3  148.99   11.50
  -6  -3  -3  127.69   16.10
  -6  -3  -3  144.09   16.10
  -6  -3  -3  166.88   11.30
  -6  -3  -3  165.88   10.00
  -6  -3  -3  161.78   13.60
   6  -3   3  157.78    8.70
  -6   3  -3  149.39   15.10
   6   3   3  148.69    9.50
   6   3   3  146.29   11.40
  -6   3  -3  152.98    7.70
   6   3   3  168.98   11.80
  -6   3  -3  147.09    8.20
   6   3   3  160.18   10.20
  -6   3  -3  162.38    8.40
  -6   3  -3  148.39    8.40
  -7  -3  -3 1040.50   26.90
  -7  -3  -3  951.90   26.00
  -7  -3  -3  917.61   26.20
  -7  -3  -3  962.30   26.40
   7  -3   3  912.81   21.80
   7  -3   3  915.51   22.40
  -7  -3  -3  981.90   24.40
  -7  -3  -3  942.81   26.10
   7  -3   3  935.31   22.00
  -7   3  -3  909.41   27.50
  -7   3  -3  913.91   21.80
  -7   3  -3  930.21   22.10
   7   3   3  892.01   23.80
   7   3   3  957.70   26.50
  -7   3  -3  934.41   22.10
   7   3   3  939.61   25.70
  -7   3  -3  927.71   22.80
  -8  -3  -3    5.10    6.50
  -8  -3  -3   -4.70    6.30
  -8  -3  -3    7.00    6.60
   8  -3   3   -3.70    3.60
   8  -3   3    2.50    3.70
  -8  -3  -3   -0.70    6.10
  -8  -3  -3    1.80    5.30
   8  -3   3    5.20    3.40
  -8  -3  -3    3.30    7.60
  -8   3  -3    5.40    3.60
  -8   3  -3    2.90    3.80
   8   3   3    1.50    6.50
  -8   3  -3    1.10    5.30
   8   3   3    1.00    4.60
   8   3   3   -1.10    3.20
  -8   3  -3    5.20    4.40
   8   3   3    3.60   11.10
  -8   3  -3    4.90    7.20
  -9  -3  -3  111.59   11.20
  -9  -3  -3  135.49   12.50
  -9  -3  -3  143.29   13.50
  -9  -3  -3  144.09   13.60
  -9  -3  -3  147.29   13.50
  -9  -3  -3  127.79   11.40
  -9   3  -3  136.89    8.50
  -9   3  -3  136.99    9.30
   9   3   3  118.79    7.80
   9   3   3  134.59   12.50
  -9   3  -3  143.89   15.40
   9   3   3  108.49   10.90
   9   3   3  152.18   12.20
  10  -3   3    3.60    4.50
  10  -3   3    0.50    1.50
 -10  -3  -3    5.80    8.80
 -10  -3  -3    8.90    8.30
 -10  -3  -3   13.10    8.80
 -10  -3  -3    6.70    7.30
 -10  -3  -3   -4.20    8.30
 -10  -3  -3   -3.40    5.80
 -10  -3  -3    7.20    7.50
  10   3   3    2.00    1.30
  10   3   3    5.80    6.90
 -10   3  -3    0.10    3.90
 -10   3  -3   -6.90    6.10
 -10   3  -3   11.30    5.10
 -10   3  -3   -3.90    8.30
  10   3   3    6.10    7.20
  10   3   3   -1.60    6.40
 -10  -4   3  175.78   14.10
 -10  -4   3  123.09   18.10
 -10  -4   3  182.48   15.00
 -10  -4   3  120.79   17.80
 -10  -4   3  164.68   14.90
 -10   4   3  141.79   14.50
  10   4  -3  150.38   12.20
 -10   4   3  158.48   13.30
 -10   4   3  142.29    9.00
  10   4  -3  133.49   13.60
  10   4  -3  171.18   13.80
 -10   4   3  153.48    9.10
 -10   4   3  171.88   15.60
  10   4  -3  164.88   17.30
  -9  -4   3  433.16   18.00
  -9  -4   3  485.15   20.80
  -9  -4   3  450.95   19.20
  -9  -4   3  476.85   19.70
  -9  -4   3  495.95   19.80
  -9  -4   3  457.95   19.00
  -9   4   3  449.46   10.90
  -9   4   3  451.25   13.00
  -9   4   3  486.95   20.10
   9   4  -3  442.36   11.80
   9   4  -3  457.25   21.70
  -9   4   3  443.76   13.00
  -9   4   3  447.66   18.10
   9   4  -3  436.76   17.20
   9   4  -3  474.85   20.80
  -9   4   3  445.26   15.20
   9   4  -3  475.15   19.00
  -8  -4   3   44.80    8.60
  -8  -4   3   39.30    7.90
  -8  -4   3   62.19    9.20
  -8  -4   3   46.90    8.10
  -8  -4   3   45.80    8.60
   8   4  -3   29.30    7.70
  -8   4   3   36.10    7.00
  -8   4   3   51.09    6.00
   8   4  -3   62.69    6.10
  -8   4   3   46.20    6.90
  -8   4   3   57.99    5.90
  -8   4   3   44.50    4.50
  -8   4   3   58.79    6.00
   8   4  -3   52.59   10.40
   8   4  -3   52.39    8.10
  -7  -4   3  615.24   20.20
  -7  -4   3  618.94   20.20
  -7  -4   3  609.34   21.10
  -7  -4   3  657.53   21.00
  -7  -4   3  582.44   20.00
  -7  -4   3  621.94   20.30
   7   4  -3  606.64   21.00
   7   4  -3  624.04   16.10
  -7   4   3  623.44   17.50
   7   4  -3  637.24   20.40
  -7   4   3  629.34   19.00
  -7   4   3  610.74   15.90
   7   4  -3  584.84   19.90
   7   4  -3  618.64   22.10
  -7   4   3  614.54   19.50
  -7   4   3  598.14   13.70
   7   4  -3  598.34   18.80
  -6  -4   3  130.59   11.30
  -6  -4   3  117.49   10.40
  -6  -4   3  116.59   10.60
  -6  -4   3  104.59   15.20
  -6  -4   3  116.19   12.20
  -6  -4   3  112.89   10.60
  -6   4   3  117.69    9.40
   6   4  -3  137.19   12.90
   6   4  -3  120.09   10.80
  -6   4   3  125.59    8.00
  -6   4   3  124.39    7.90
  -6   4   3  115.39    4.60
  -6   4   3  119.49    9.30
   6   4  -3  125.89   10.30
   6   4  -3  112.39   10.00
   6   4  -3  129.09   11.50
   6   4  -3  115.19    7.70
  -5  -4   3  245.38   12.20
  -5  -4   3  258.07   12.10
  -5  -4   3  273.67   12.40
  -5  -4   3  282.47   12.70
  -5  -4   3  252.97   12.50
  -5  -4   3  250.67   11.70
  -5   4   3  265.87   10.40
  -5   4   3  262.07   10.50
  -5   4   3  254.07    5.90
   5   4  -3  275.37   12.10
  -5   4   3  263.17   10.30
   5   4  -3  268.97   12.50
   5   4  -3  253.67   10.30
   5   4  -3  275.87   12.40
  -5   4   3  254.27   10.40
   5   4  -3  266.17   12.10
   5   4  -3  264.47   12.70
  -4  -4   3  452.75   15.00
  -4  -4   3  440.56   14.00
  -4  -4   3  445.96   15.00
  -4  -4   3  449.16   14.00
  -4  -4   3  471.85   15.00
  -4  -4   3  450.85   15.10
  -4  -4   3  465.85   14.40
   4   4  -3  457.05   14.30
  -4   4   3  446.96   13.50
   4   4  -3  460.85   14.30
  -4   4   3  442.66   13.60
  -4   4   3  439.36   12.50
   4   4  -3  442.56   15.00
   4   4  -3  457.95   13.80
   4   4  -3  461.25   15.00
   4   4  -3  461.35   15.20
   4   4  -3  453.15   14.40
  -4   4   3  474.15   13.30
  -4   4   3  467.85    9.20
   3  -4  -3    1.10    3.20
  -3  -4   3    0.30    3.90
  -3  -4   3   -4.80    4.10
  -3  -4   3   -1.00    4.30
  -3  -4   3    2.20    4.30
  -3  -4   3   -5.10    3.60
   3  -4  -3    3.00    1.60
  -3  -4   3    3.70    4.20
  -3  -4   3    0.20    4.50
   3  -4  -3   -0.20    1.60
  -3   4   3    7.60    3.40
  -3   4   3    1.00    3.50
  -3   4   3    3.20    1.90
   3   4  -3   -2.40    3.60
   3   4  -3    2.30    4.00
   3   4  -3    3.00    4.40
  -3   4   3    1.90    1.60
   3   4  -3    2.30    4.30
  -3   4   3    1.60    1.70
   3   4  -3    4.40    4.30
   3   4  -3    5.60    4.70
   3   4  -3   -1.60    4.20
  -3   4   3    1.50    2.50
  -2  -4   3   17.20    4.60
   2  -4  -3   29.30    4.40
  -2  -4   3   25.00    5.00
  -2  -4   3   26.10    2.80
  -2  -4   3   26.60    4.70
   2  -4  -3   33.60    3.00
  -2  -4   3   36.30    5.20
  -2  -4   3   30.20    4.70
  -2  -4   3   28.70    4.90
  -2  -4   3   21.40    4.30
   2  -4  -3   22.70    3.60
   2  -4  -3   36.70    3.20
   2   4  -3   27.50    5.10
  -2   4   3   27.30    2.80
  -2   4   3   30.60    3.30
   2   4  -3   30.20    4.70
  -2   4   3   34.50    3.20
  -2   4   3   29.30    3.10
   2   4  -3   33.90    5.40
   2   4  -3   22.90    4.70
  -2   4   3   25.80    4.40
  -2   4   3   24.40    3.60
   2   4  -3   33.20    5.30
   2   4  -3   25.10    4.70
   2   4  -3   31.10    4.90
  -2   4   3   26.60    3.00
   1  -4  -3  379.26   10.30
  -1  -4   3  392.46   12.20
   1  -4  -3  373.76    8.80
  -1  -4   3  404.26   12.20
  -1  -4   3  370.76   13.00
  -1  -4   3  378.06    8.50
   1  -4  -3  390.16   10.40
   1  -4  -3  384.46   11.00
  -1  -4   3  383.36   11.90
   1  -4  -3  374.86    8.80
   1  -4  -3  385.16   12.00
  -1  -4   3  392.46   11.50
  -1  -4   3  386.06   11.40
  -1   4   3  389.66   10.30
   1   4  -3  373.46   12.50
   1   4  -3  386.46   12.00
  -1   4   3  377.06   12.30
  -1   4   3  367.86   10.30
  -1   4   3  378.16   11.10
   1   4  -3  364.96   11.50
   1   4  -3  394.56   12.00
   1   4  -3  386.36   11.90
  -1   4   3  378.36   10.30
   1   4  -3  378.16   11.90
  -1   4   3  382.66   10.50
   1   4  -3  381.86   12.80
   0  -4   3  964.60   23.30
   0  -4  -3  962.70   21.50
   0  -4   3  976.90   21.00
   0  -4  -3  956.20   22.60
   0  -4  -3  974.30   20.60
   0  -4  -3 1009.90   21.60
   0  -4  -3 1048.30   24.40
   0  -4  -3  931.51   21.40
   0  -4   3  976.50   21.80
   0  -4   3  941.91   20.90
   0  -4   3  958.30   21.90
   0  -4   3  974.20   21.50
   0   4  -3  981.00   23.30
   0   4   3  961.10   21.30
   0   4   3 1015.40   21.60
   0   4   3  971.70   21.50
   0   4  -3  966.90   22.20
   0   4   3  958.60   22.70
   0   4  -3  968.00   21.40
   0   4  -3  976.50   22.80
   0   4  -3  968.70   21.60
   0   4  -3  987.20   21.90
   0   4   3  973.20   21.60
   0   4  -3  977.70   21.70
  -1  -4  -3   95.99    6.70
  -1  -4  -3  110.99    7.70
  -1  -4  -3   98.19    7.10
   1  -4   3   88.39    6.90
  -1  -4  -3  100.29    7.60
  -1  -4  -3  105.59    6.70
  -1  -4  -3  102.29    4.10
   1  -4   3  100.39    5.40
   1  -4   3  107.99    8.50
  -1  -4  -3   98.29    7.20
   1  -4   3   87.19    6.20
   1  -4   3  100.89    5.90
   1  -4   3  103.79    6.60
  -1   4  -3   98.29    6.40
   1   4   3  100.99    7.50
  -1   4  -3   93.29    6.40
   1   4   3  106.99    7.30
   1   4   3  108.09    7.30
   1   4   3   92.69    7.30
  -1   4  -3   94.29    6.30
  -1   4  -3  105.39    7.90
  -1   4  -3  102.19    5.80
  -1   4  -3   97.49    2.80
   1   4   3  102.69    6.70
  -2  -4  -3 5914.41  108.79
   2  -4   3 5801.02  106.29
  -2  -4  -3 5741.13  109.19
   2  -4   3 5909.21  107.49
   2  -4   3 5791.02  105.49
  -2  -4  -3 5949.40  108.69
   2  -4   3 5840.62  109.89
  -2  -4  -3 5885.51  109.59
  -2  -4  -3 5718.03  106.39
   2  -4   3 5742.83  107.29
  -2  -4  -3 5862.31  109.29
   2  -4   3 5781.82  105.49
  -2  -4  -3 5924.91  108.69
   2   4   3 5933.41  109.69
   2   4   3 5879.21  109.49
  -2   4  -3 5766.62  106.19
  -2   4  -3 5750.92  105.29
  -2   4  -3 5841.32  107.39
  -2   4  -3 5868.11  107.29
   2   4   3 5739.63  108.99
  -2   4  -3 5800.02  107.09
   2   4   3 5760.32  108.99
  -2   4  -3 5899.21  109.79
   3  -4   3 1495.15   30.50
   3  -4   3 1550.24   33.30
  -3  -4  -3 1532.15   33.40
  -3  -4  -3 1513.55   33.10
  -3  -4  -3 1478.45   31.00
  -3  -4  -3 1523.35   32.80
  -3  -4  -3 1510.95   32.60
  -3  -4  -3 1469.15   32.50
  -3  -4  -3 1499.45   33.20
   3  -4   3 1508.15   30.30
   3  -4   3 1478.95   28.70
   3   4   3 1511.55   32.90
  -3   4  -3 1453.55   30.20
   3   4   3 1505.45   33.10
   3   4   3 1482.65   33.40
  -3   4  -3 1502.35   30.40
   3   4   3 1510.75   33.10
  -3   4  -3 1488.95   30.30
  -3   4  -3 1485.55   28.70
  -3   4  -3 1526.95   33.00
  -4  -4  -3 1077.09   25.70
   4  -4   3 1032.80   25.20
  -4  -4  -3 1049.00   25.70
  -4  -4  -3 1003.10   25.20
  -4  -4  -3 1081.59   25.80
  -4  -4  -3 1067.69   26.40
   4  -4   3 1054.69   22.50
  -4  -4  -3 1069.09   26.30
  -4  -4  -3 1065.89   24.40
   4  -4   3 1079.09   22.70
  -4   4  -3 1035.80   22.60
  -4   4  -3 1067.29   25.10
  -4   4  -3 1048.10   19.80
  -4   4  -3 1040.50   22.40
   4   4   3 1081.49   26.70
   4   4   3 1055.79   26.00
   4   4   3 1076.29   26.10
   4   4   3 1026.50   25.30
  -4   4  -3 1031.10   22.40
  -5  -4  -3   93.89    8.80
  -5  -4  -3   89.19    8.60
  -5  -4  -3   91.19    8.90
  -5  -4  -3  115.19    9.00
  -5  -4  -3   92.29    8.30
  -5  -4  -3  106.09   10.60
   5  -4   3   97.39    6.30
   5  -4   3   93.89    6.10
   5  -4   3   88.99    8.60
  -5  -4  -3   88.79    9.10
  -5   4  -3   95.09    6.70
  -5   4  -3  105.59    8.40
   5   4   3  108.49   10.00
   5   4   3   92.59    9.10
  -5   4  -3   90.69    6.20
  -5   4  -3  107.29    6.10
   5   4   3   92.89    9.10
   5   4   3   78.99    8.40
  -6  -4  -3  381.06   16.30
  -6  -4  -3  375.56   15.50
   6  -4   3  382.46   11.50
  -6  -4  -3  426.56   15.40
  -6  -4  -3  417.06   17.50
  -6  -4  -3  402.36   15.60
   6  -4   3  393.06   13.90
  -6  -4  -3  396.36   16.40
   6  -4   3  403.96   11.70
  -6   4  -3  391.36   17.70
  -6   4  -3  390.76   12.40
  -6   4  -3  416.26   11.80
  -6   4  -3  406.56   13.60
  -6   4  -3  392.56   11.40
   6   4   3  400.96   15.40
   6   4   3  430.46   17.10
   6   4   3  386.36   14.70
   6   4   3  403.26   16.60
   7  -4   3   23.30    4.10
  -7  -4  -3   26.90    7.70
  -7  -4  -3   23.20    7.50
   7  -4   3   27.20    4.20
  -7  -4  -3   10.00    6.60
   7  -4   3   20.80    5.10
  -7  -4  -3   25.90    8.10
  -7  -4  -3   31.50    7.00
   7   4   3   26.10    7.20
  -7   4  -3   29.50    5.30
  -7   4  -3   20.20    4.30
   7   4   3   26.10    7.80
   7   4   3   18.50    7.40
  -7   4  -3   24.20    3.90
  -7   4  -3   25.90    4.70
  -7   4  -3   22.90    7.70
  -8  -4  -3  209.78   16.30
   8  -4   3  195.48    8.60
  -8  -4  -3  220.38   14.70
  -8  -4  -3  176.78   14.00
  -8  -4  -3  184.58   14.20
  -8  -4  -3  192.08   14.10
  -8  -4  -3  187.38   12.60
  -8  -4  -3  199.88   13.20
  -8   4  -3  179.58   10.20
   8   4   3  186.78   10.30
   8   4   3  202.58   12.30
   8   4   3  187.18   14.10
  -8   4  -3  182.98    9.70
  -8   4  -3  201.58   15.70
  -8   4  -3  188.38   10.60
   8   4   3  201.88   14.40
   8   4   3  209.18   13.60
  -8   4  -3  193.98    9.00
   9  -4   3   37.60    4.70
  -9  -4  -3   41.60   11.50
  -9  -4  -3   41.50    9.10
  -9  -4  -3   37.30    7.70
  -9  -4  -3   44.80   11.50
  -9  -4  -3   26.00   14.10
  -9  -4  -3   20.10   10.60
  -9   4  -3   39.30   10.40
  -9   4  -3   37.20    5.10
   9   4   3   33.20    5.00
  -9   4  -3   38.70    4.90
  -9   4  -3   49.20    6.90
   9   4   3   46.80    9.10
   9   4   3   34.60    8.80
   9   4   3   40.20    8.50
 -10  -5   3   46.10    9.70
 -10  -5   3   55.29   10.00
 -10  -5   3   40.20    9.50
 -10  -5   3   59.59   10.80
 -10  -5   3   61.19   10.10
 -10  -5   3   76.99   10.30
  10   5  -3   73.09   11.70
  10   5  -3   71.09   10.40
 -10   5   3   51.99    6.60
 -10   5   3   69.89    9.30
 -10   5   3   78.99    7.10
  10   5  -3   56.59    8.90
 -10   5   3   74.39    7.10
 -10   5   3   83.59    7.00
 -10   5   3   61.09    9.60
  10   5  -3   59.89    9.60
  -9  -5   3    1.90    7.10
  -9  -5   3    1.40    7.00
  -9  -5   3    0.10    9.10
  -9  -5   3   12.50    8.00
  -9  -5   3   -5.20    7.20
  -9  -5   3    3.60    7.70
  -9   5   3   19.10    6.80
   9   5  -3    9.60    7.60
   9   5  -3    0.70    7.50
  -9   5   3    4.70    3.50
  -9   5   3    6.40    4.60
   9   5  -3   11.60    7.10
   9   5  -3   12.10    9.10
  -9   5   3    6.80    3.50
   9   5  -3    6.20    3.70
  -9   5   3   11.10    3.90
  -9   5   3    9.00    7.00
   9   5  -3   14.30    8.10
  -8  -5   3   -1.60    6.70
  -8  -5   3    6.80    6.70
  -8  -5   3    1.50    6.90
  -8  -5   3   -7.00    6.70
  -8  -5   3  -10.10    6.30
  -8  -5   3    2.30    7.10
  -8   5   3    4.70    5.80
  -8   5   3    2.90    5.40
  -8   5   3    1.90    2.80
   8   5  -3    1.70    6.90
  -8   5   3   -1.20    2.90
   8   5  -3   -1.20    6.60
   8   5  -3   -0.70    3.60
  -8   5   3   -0.60    3.70
   8   5  -3  -11.90    6.50
   8   5  -3   -0.50    6.80
  -8   5   3   -5.90    4.00
  -7  -5   3   92.29   10.00
  -7  -5   3   76.29    9.10
  -7  -5   3   85.19    9.30
  -7  -5   3   90.59    9.50
  -7  -5   3   69.09    9.20
  -7   5   3   84.09    4.20
   7   5  -3   95.89    9.50
  -7   5   3   92.19    4.20
   7   5  -3   81.29    8.10
  -7   5   3   94.09   10.00
  -7   5   3   94.49    9.50
  -7   5   3   69.79    6.70
   7   5  -3   77.49    9.20
  -7   5   3   77.29    8.00
   7   5  -3   89.59    9.70
   7   5  -3  107.69   10.80
   7   5  -3   54.89    7.60
  -6  -5   3    4.60    4.20
  -6  -5   3   25.80    7.00
  -6  -5   3   15.80    7.30
  -6  -5   3   29.60    7.20
  -6  -5   3   16.90    6.50
  -6   5   3   19.40    5.00
   6   5  -3   14.80    5.00
  -6   5   3   26.40    5.10
   6   5  -3   28.90    7.50
   6   5  -3   27.60    6.80
  -6   5   3    8.50    5.10
  -6   5   3   22.20    5.00
   6   5  -3   18.80    7.00
   6   5  -3   22.20    8.20
  -5  -5   3   20.60    6.40
  -5  -5   3   12.00    9.30
  -5  -5   3   17.80    6.70
  -5  -5   3   14.40    5.80
  -5  -5   3   11.80    5.90
  -5  -5   3    6.50    8.90
  -5   5   3   18.10    4.50
   5   5  -3   15.70    6.10
   5   5  -3   15.80    6.40
   5   5  -3   10.90    4.50
   5   5  -3    1.70   11.20
  -5   5   3   13.40    4.30
   5   5  -3   10.90    5.90
   5   5  -3   18.20    6.20
   5   5  -3   10.10    6.20
  -5   5   3   16.00    4.70
  -5   5   3    6.80    4.50
  -4  -5   3  574.54   17.30
  -4  -5   3  608.14   18.30
  -4  -5   3  584.74   17.60
  -4  -5   3  589.34   18.20
  -4  -5   3  594.54   18.20
  -4  -5   3  597.24   17.60
  -4  -5   3  595.04   18.30
   4   5  -3  607.34   18.40
  -4   5   3  569.34   12.00
  -4   5   3  594.54   15.80
   4   5  -3  589.94   17.50
  -4   5   3  597.74   17.50
   4   5  -3  602.44   18.30
   4   5  -3  597.04   18.20
  -4   5   3  576.64   14.90
   4   5  -3  591.84   18.00
  -4   5   3  617.74   17.00
   4   5  -3  597.14   17.60
  -4   5   3  568.14   12.00
   4   5  -3  579.74   18.00
   3  -5  -3    5.80    3.30
  -3  -5   3   10.00    5.00
  -3  -5   3   -0.80    4.60
  -3  -5   3    0.90    4.30
   3  -5  -3    7.50    2.00
  -3  -5   3    3.00    4.50
  -3  -5   3   13.70    4.80
   3  -5  -3    8.00    1.90
  -3  -5   3   -1.50    4.90
  -3  -5   3    7.60    4.70
  -3   5   3   11.90    2.10
  -3   5   3    8.30    4.40
  -3   5   3    9.00    2.50
   3   5  -3   11.80    4.90
   3   5  -3    1.40    4.70
  -3   5   3    9.50    3.30
  -3   5   3    9.10    2.60
   3   5  -3   12.60    5.20
  -3   5   3    9.00    2.60
   3   5  -3   11.70    5.30
  -3   5   3    8.10    1.90
  -3   5   3    5.00    4.00
   3   5  -3   11.70    5.00
   3   5  -3    8.20    4.60
   3   5  -3    6.60    4.70
   2  -5  -3  141.29    5.90
  -2  -5   3  123.49    8.70
  -2  -5   3  136.59    8.40
  -2  -5   3  140.49    8.80
  -2  -5   3  132.69    9.00
  -2  -5   3  128.49    9.10
  -2  -5   3  135.29    8.90
  -2  -5   3  126.99    5.30
   2  -5  -3  138.99    8.50
  -2  -5   3  137.39    8.40
   2  -5  -3  139.79    5.90
   2  -5  -3  145.09    7.20
   2   5  -3  134.99    9.30
   2   5  -3  135.29    9.50
   2   5  -3  144.89    8.90
  -2   5   3  129.09    6.00
   2   5  -3  143.99    8.30
  -2   5   3  133.09    5.90
  -2   5   3  138.69    4.40
   2   5  -3  134.99    8.80
  -2   5   3  135.79    5.80
   2   5  -3  141.69    8.90
  -2   5   3  116.09    8.00
   2   5  -3  138.89    8.30
  -2   5   3  149.09    7.20
   1  -5  -3   33.60    3.20
  -1  -5   3   29.80    5.50
  -1  -5   3   39.80    4.70
   1  -5  -3   41.10    4.40
  -1  -5   3   38.40    2.60
   1  -5  -3   43.00    5.50
  -1  -5   3   36.90    5.10
  -1  -5   3   42.70    5.00
   1  -5  -3   38.10    4.10
   1  -5  -3   31.80    3.30
  -1  -5   3   48.10    5.80
  -1  -5   3   37.30    5.00
   1  -5  -3   40.80    4.30
  -1   5   3   35.60    5.40
   1   5  -3   32.40    5.80
   1   5  -3   38.40    5.30
  -1   5   3   39.10    4.30
  -1   5   3   40.40    4.50
   1   5  -3   35.00    5.50
   1   5  -3   40.10    5.80
  -1   5   3   26.00    4.10
   1   5  -3   37.50    5.10
  -1   5   3   42.40    4.30
   1   5  -3   33.70    5.20
  -1   5   3   40.80    4.10
   1   5  -3   34.50    5.10
   0  -5   3  316.67   12.60
   0  -5  -3  330.47   10.50
   0  -5  -3  310.37    9.30
   0  -5   3  303.57    9.70
   0  -5   3  303.77   10.70
   0  -5  -3  319.67   11.70
   0  -5   3  303.57    9.80
   0  -5  -3  302.87   10.50
   0  -5  -3  297.27    9.40
   0  -5   3  289.07   10.80
   0  -5  -3  294.27   10.40
   0  -5   3  310.07   10.80
   0   5   3  301.57   10.70
   0   5  -3  317.27   10.80
   0   5   3  306.37   10.60
   0   5  -3  296.97   10.60
   0   5   3  310.67   12.00
   0   5  -3  309.57   12.30
   0   5   3  332.07   10.40
   0   5  -3  314.87   10.80
   0   5  -3  307.67   10.80
   0   5   3  310.17   10.70
   0   5  -3  312.47   12.00
   0   5   3  323.47   10.40
   0   5  -3  287.07   10.70
   1  -5   3  496.95   13.00
  -1  -5  -3  517.75   14.00
   1  -5   3  508.05   13.60
   1  -5   3  510.15   16.10
  -1  -5  -3  512.45   14.00
  -1  -5  -3  508.05   14.70
  -1  -5  -3  500.85   15.30
   1  -5   3  502.55   12.30
   1  -5   3  496.15   13.70
  -1  -5  -3  511.85   10.40
  -1  -5  -3  530.55   14.20
  -1  -5  -3  488.95   14.80
   1  -5   3  524.35   14.10
  -1   5  -3  509.05   13.90
  -1   5  -3  522.35   13.90
  -1   5  -3  488.35   13.50
   1   5   3  506.45   14.80
   1   5   3  499.85   14.80
   1   5   3  525.15   14.40
  -1   5  -3  493.45   16.20
   1   5   3  523.15   14.80
  -1   5  -3  500.25   13.60
   1   5   3  496.95   15.50
  -1   5  -3  511.15   13.90
   1   5   3  530.05   14.70
  -2  -5  -3  112.49    8.20
   2  -5   3  110.89    9.50
  -2  -5  -3  119.79    8.50
  -2  -5  -3  113.39    8.10
   2  -5   3  111.59    4.00
   2  -5   3  110.69    4.00
   2  -5   3  114.19    6.90
  -2  -5  -3  130.29    9.20
   2  -5   3  108.19    6.60
  -2  -5  -3  146.49    8.40
  -2  -5  -3  108.89    8.80
   2  -5   3  123.79    6.40
  -2  -5  -3  112.69    5.70
  -2   5  -3  101.39    6.70
   2   5   3  108.09    9.20
   2   5   3  136.69    9.00
  -2   5  -3  109.09    6.80
  -2   5  -3  121.29    9.30
  -2   5  -3  112.49    6.70
   2   5   3  127.29    8.90
  -2   5  -3  126.29    6.40
  -2   5  -3  112.89    3.10
  -2   5  -3  118.59    3.10
  -3  -5  -3   98.89    7.80
   3  -5   3   97.19    6.10
  -3  -5  -3   97.59    6.70
  -3  -5  -3   98.39    9.00
  -3  -5  -3  102.39    8.80
   3  -5   3  100.19    9.10
  -3  -5  -3   94.39    8.20
   3  -5   3   95.49    6.00
   3  -5   3   88.59    6.30
  -3  -5  -3   92.09    9.40
  -3  -5  -3  109.49    8.90
  -3   5  -3   98.99    6.60
   3   5   3   96.29    9.10
  -3   5  -3   94.59    6.10
   3   5   3   97.49    8.70
  -3   5  -3   99.89    9.20
  -3   5  -3  103.69    6.30
   3   5   3  102.59    9.40
  -3   5  -3   99.99    6.90
  -3   5  -3   99.49    5.00
  -4  -5  -3   90.69    8.60
  -4  -5  -3   68.79    7.00
  -4  -5  -3   95.69    8.90
  -4  -5  -3   76.09    7.50
  -4  -5  -3   85.79    7.90
   4  -5   3   68.89    7.00
  -4  -5  -3   73.19    7.50
   4  -5   3   90.59    5.80
  -4  -5  -3   81.39    8.10
   4  -5   3   85.59    6.20
   4   5   3   84.59    8.10
  -4   5  -3   82.49    5.90
   4   5   3   98.49    9.20
  -4   5  -3   61.69    6.50
  -4   5  -3   89.99    4.70
  -4   5  -3   71.89    6.20
  -4   5  -3   83.39    6.50
  -4   5  -3   85.39    5.80
   4   5   3   88.59    8.80
   5  -5   3   18.70    5.50
  -5  -5  -3   22.60    6.90
   5  -5   3   26.30    4.90
  -5  -5  -3   12.80    6.80
   5  -5   3   29.60    3.90
  -5  -5  -3   21.50    5.30
  -5  -5  -3   22.90    6.80
  -5  -5  -3   20.60    6.80
  -5  -5  -3   27.20    7.70
  -5   5  -3   19.50    3.60
   5   5   3   24.10    7.70
  -5   5  -3   24.50    2.10
   5   5   3   20.70    6.80
   5   5   3   30.40    7.60
  -5   5  -3   24.40    5.50
  -5   5  -3   24.40    4.50
   6  -5   3    1.20    4.70
  -6  -5  -3   -1.60    6.40
  -6  -5  -3    2.90    5.30
   6  -5   3   -5.50    2.80
  -6  -5  -3    2.60    6.20
  -6  -5  -3   -0.80    7.10
  -6  -5  -3   -2.60    5.80
  -6  -5  -3   -0.70    6.30
   6   5   3   -2.30    6.20
  -6   5  -3    0.30    4.40
   6   5   3   -6.70    5.40
   6   5   3   -2.70    6.60
  -6   5  -3   -2.30    7.10
  -6   5  -3    0.80    2.80
  -6   5  -3    2.60    4.10
   6   5   3    0.60    6.20
   7  -5   3   23.40    5.30
  -7  -5  -3   24.20    6.90
  -7  -5  -3   15.10    7.50
  -7  -5  -3   11.00    7.30
  -7  -5  -3   12.60    6.70
  -7  -5  -3   22.60    7.40
   7  -5   3   20.60    3.60
   7   5   3   28.40    8.10
  -7   5  -3   19.90    5.00
   7   5   3   18.40    8.00
  -7   5  -3   16.00    4.90
   7   5   3   23.00    5.70
   7   5   3   31.20    8.20
  -7   5  -3   21.00    3.40
   7   5   3   18.50    6.40
  -7   5  -3   19.70    3.80
  -7   5  -3   33.90    8.00
  -8  -5  -3   -3.70    7.30
   8  -5   3    4.10    2.10
  -8  -5  -3   -3.30    7.50
  -8  -5  -3   -2.00    6.10
  -8  -5  -3    6.50    7.20
  -8  -5  -3   -4.30    6.40
   8  -5   3    1.70    1.00
  -8  -5  -3    1.90    7.70
  -8  -5  -3   -5.60    7.30
  -8   5  -3   -1.10    7.50
   8   5   3   -5.00    6.00
   8   5   3    3.30    4.80
   8   5   3   -2.30    7.30
   8   5   3    4.90    6.80
   8   5   3    5.70    7.30
  -8   5  -3   -1.60    3.40
  -8   5  -3    1.40    2.80
  -8   5  -3    2.20    4.70
  -8   5  -3   -2.30    4.30
  -9  -5  -3   11.90    9.30
  -9  -5  -3   -9.70    6.10
  -9  -5  -3   17.40    8.00
  -9  -5  -3    0.80    6.60
   9  -5   3    0.60    1.10
   9  -5   3    3.80    1.20
  -9  -5  -3   -8.10    7.30
  -9  -5  -3   -4.20    8.10
  -9  -5  -3    3.00    8.20
   9   5   3    9.70    6.50
   9   5   3    6.90    4.60
   9   5   3   -1.00    7.80
   9   5   3   -5.10    7.70
  -9   5  -3    7.60    3.30
  -9   5  -3   -5.20    4.10
   9   5   3   11.10    8.70
  -9   5  -3    1.50    2.70
  -9   5  -3   -4.70    8.10
  -9  -6   3   47.00    9.80
  -9  -6   3   29.90    9.30
  -9  -6   3   43.30    9.80
  -9  -6   3   40.00    9.00
  -9  -6   3   35.30    9.30
  -9  -6   3   37.00    9.80
  -9   6   3   26.00    5.60
  -9   6   3   37.00    3.60
   9   6  -3   43.40   12.80
  -9   6   3   37.60    7.00
   9   6  -3   54.59    9.80
   9   6  -3   33.40    5.50
  -9   6   3   45.50    8.30
   9   6  -3   40.90    8.80
   9   6  -3   30.40    8.50
   9   6  -3   29.00    9.10
  -9   6   3   34.70    5.30
  -9   6   3   32.20    3.60
  -8  -6   3   16.50    7.70
  -8  -6   3   12.40    7.40
  -8  -6   3   15.90    8.20
  -8  -6   3   13.90    7.90
  -8  -6   3   10.20    7.60
  -8  -6   3   18.30    7.90
  -8   6   3   19.70    2.40
  -8   6   3   15.30    2.50
   8   6  -3    7.60    7.80
  -8   6   3    7.00    4.70
  -8   6   3    9.90    5.70
   8   6  -3   10.70    7.70
   8   6  -3   28.60    8.40
  -8   6   3    7.50    4.90
  -8   6   3   16.60    5.70
   8   6  -3    7.20    4.80
   8   6  -3   12.50    7.80
   8   6  -3   13.30    8.50
  -7  -6   3   40.20    9.10
  -7  -6   3   37.20    8.50
  -7  -6   3   44.00    8.20
  -7  -6   3   37.10    8.10
  -7  -6   3   39.60    8.40
   7   6  -3   43.90    8.30
  -7   6   3   41.20    6.60
   7   6  -3   21.10    8.00
   7   6  -3   53.19    9.10
   7   6  -3   34.00    8.50
   7   6  -3   40.10    8.50
  -7   6   3   36.60    5.90
  -7   6   3   38.60    6.20
  -7   6   3   37.80    5.80
   7   6  -3   32.00    6.00
  -6  -6   3   20.30    7.90
  -6  -6   3   20.30    7.00
  -6  -6   3   28.00    7.90
  -6  -6   3   22.50    7.90
   6   6  -3   27.20    8.20
  -6   6   3   29.90    5.60
   6   6  -3   26.70    6.00
   6   6  -3   43.00    8.60
  -6   6   3   28.30    5.90
  -6   6   3   13.60    5.10
  -6   6   3   27.40    5.40
   6   6  -3   41.30    7.80
   6   6  -3   30.70    7.80
  -5  -6   3   20.50    7.30
  -5  -6   3   20.80    7.40
  -5  -6   3   21.00    6.80
  -5  -6   3   13.10    6.90
  -5  -6   3    3.50    3.80
  -5  -6   3   16.10    9.50
  -5   6   3   17.30    4.70
   5   6  -3   13.30    5.80
   5   6  -3   18.00    6.40
  -5   6   3   23.40    5.80
   5   6  -3    4.60   10.10
  -5   6   3   21.30    4.60
   5   6  -3   21.60    6.50
  -5   6   3   18.80    2.30
   5   6  -3   26.20    7.50
   5   6  -3   13.40    6.40
   5   6  -3    2.90    3.60
  -5   6   3   14.60    5.00
  -5   6   3   17.70    2.30
  -4  -6   3   13.00    6.00
  -4  -6   3   15.30    6.20
  -4  -6   3   10.60    6.00
  -4  -6   3   12.60    6.40
  -4  -6   3   24.00    7.50
  -4  -6   3   16.40    5.90
  -4   6   3   15.10    5.00
  -4   6   3   17.00    2.90
  -4   6   3   12.70    5.60
   4   6  -3   15.20    8.70
  -4   6   3   14.00    2.90
   4   6  -3    8.70    5.50
   4   6  -3   14.00    6.40
   4   6  -3    8.50    6.80
  -4   6   3   16.00    3.80
  -4   6   3   16.30    4.20
   4   6  -3   26.20    6.80
   4   6  -3   18.20    6.30
   4   6  -3   22.60    6.00
  -3  -6   3   69.09    7.40
  -3  -6   3   60.69    6.80
  -3  -6   3   82.89    7.90
  -3  -6   3   69.99    7.60
  -3  -6   3   68.49    7.40
   3  -6  -3   64.19    4.40
   3  -6  -3   61.39    4.10
  -3  -6   3   61.09    7.40
   3  -6  -3   69.79    6.60
  -3  -6   3   72.69    7.40
  -3   6   3   72.09    6.70
   3   6  -3   56.49    7.00
   3   6  -3   75.89    8.00
  -3   6   3   56.49    7.20
  -3   6   3   66.39    5.10
   3   6  -3   64.79    7.60
   3   6  -3   66.09    7.30
   3   6  -3   68.39    7.90
  -3   6   3   69.29    4.90
   3   6  -3   71.89    7.50
   3   6  -3   61.79    7.20
  -3   6   3   72.99    6.90
  -3   6   3   62.09    4.30
  -3   6   3   62.59    4.40
  -2  -6   3   31.30    2.80
  -2  -6   3   30.30    5.60
   2  -6  -3   21.50    3.90
   2  -6  -3   29.50    3.70
  -2  -6   3   40.40    6.40
  -2  -6   3   28.70    5.70
  -2  -6   3   20.90    5.70
  -2  -6   3   36.80    6.10
   2  -6  -3   27.40    3.50
   2  -6  -3   27.40    5.50
  -2  -6   3   29.10    5.60
   2   6  -3   43.10    6.80
  -2   6   3   31.40    4.30
  -2   6   3   22.40    5.40
   2   6  -3   30.50    5.90
  -2   6   3   20.30    3.50
  -2   6   3   24.60    3.70
  -2   6   3   20.20    5.80
  -2   6   3   28.50    4.20
   2   6  -3   31.70    5.90
  -2   6   3   28.50    4.10
   2   6  -3   17.20    5.30
   2   6  -3   35.60    6.40
   2   6  -3   26.00    5.80
   2   6  -3   28.00    5.60
   1  -6  -3   11.30    4.80
   1  -6  -3   11.10    3.60
   1  -6  -3    9.70    1.80
  -1  -6   3   10.90    4.40
  -1  -6   3   14.30    4.60
  -1  -6   3    4.90    4.40
   1  -6  -3   11.50    3.60
  -1  -6   3   15.60    5.10
   1  -6  -3    9.30    3.70
  -1  -6   3   18.20    5.10
   1  -6  -3   12.10    1.80
  -1   6   3    6.10    3.50
  -1   6   3   11.80    3.80
   1   6  -3   11.30    5.40
   1   6  -3   12.20    4.80
   1   6  -3    7.30    4.90
  -1   6   3   14.50    5.40
   1   6  -3    8.00    4.60
   1   6  -3    8.50    4.60
   1   6  -3    5.50    5.10
  -1   6   3    2.00    4.00
  -1   6   3   12.40    3.60
   1   6  -3   13.80    5.30
  -1   6   3   10.10    4.10
  -1   6   3    5.70    5.00
   0  -6  -3 1390.66   28.70
   0  -6  -3 1414.76   32.60
   0  -6   3 1390.56   31.20
   0  -6   3 1411.56   31.10
   0  -6  -3 1398.26   28.60
   0  -6  -3 1416.06   30.60
   0  -6   3 1398.66   33.40
   0  -6  -3 1435.56   29.90
   0  -6   3 1405.06   30.90
   0  -6  -3 1371.46   33.00
   0  -6   3 1404.06   29.30
   0  -6   3 1406.26   29.20
   0   6   3 1432.56   30.70
   0   6   3 1405.16   30.50
   0   6  -3 1406.66   33.60
   0   6  -3 1451.95   31.30
   0   6  -3 1390.66   30.80
   0   6   3 1410.86   30.80
   0   6   3 1427.86   29.90
   0   6  -3 1425.46   31.80
   0   6   3 1408.56   32.80
   0   6  -3 1411.76   31.10
   0   6  -3 1408.96   30.90
   0   6   3 1419.76   30.50
   0   6  -3 1401.06   31.00
   1  -6   3   32.50    3.60
  -1  -6  -3   25.50    5.50
   1  -6   3   29.60    4.80
   1  -6   3   25.00    4.40
   1  -6   3   29.20    3.80
   1  -6   3   23.80    5.90
   1  -6   3   40.10    5.20
  -1  -6  -3   35.10    5.00
  -1  -6  -3   26.40    4.80
  -1  -6  -3   30.20    5.10
  -1  -6  -3   27.50    5.60
  -1  -6  -3   32.30    4.90
   1   6   3   33.80    5.80
  -1   6  -3   25.50    4.70
  -1   6  -3   29.90    5.10
  -1   6  -3   22.80    5.10
  -1   6  -3   29.70    6.00
   1   6   3   26.70    5.50
  -1   6  -3   33.50    6.00
   1   6   3   22.70    6.00
  -1   6  -3   26.80    4.60
   1   6   3   33.00    5.60
  -1   6  -3   33.20    5.00
  -2  -6  -3    8.20    5.10
   2  -6   3    9.50    3.70
  -2  -6  -3    5.30    5.00
  -2  -6  -3    9.60    2.80
  -2  -6  -3    4.90    5.60
  -2  -6  -3    6.30    5.00
  -2  -6  -3   15.50    5.20
   2  -6   3    8.50    5.80
  -2  -6  -3   16.80    4.70
   2  -6   3   10.10    4.10
   2  -6   3    8.30    3.60
  -2   6  -3   10.50    5.40
   2   6   3   22.10    6.20
  -2   6  -3    8.50    4.40
  -2   6  -3    4.70    3.80
  -2   6  -3    7.30    3.80
   2   6   3    5.40    5.10
  -2   6  -3   13.80    3.90
   2   6   3    8.90    5.50
   2   6   3    5.50    5.10
   3  -6   3   -1.40    3.10
  -3  -6  -3    1.10    5.30
  -3  -6  -3    6.10    5.80
  -3  -6  -3   -5.30    5.60
   3  -6   3   -6.40    3.30
  -3  -6  -3   -2.90    3.30
   3  -6   3   -3.70    5.20
  -3  -6  -3    1.60    5.20
   3  -6   3    0.10    3.10
  -3  -6  -3   -5.30    6.20
  -3  -6  -3   -2.10    4.90
  -3   6  -3   -3.10    3.50
   3   6   3   -3.80    6.50
  -3   6  -3   -6.40    3.90
  -3   6  -3   -0.50    1.40
   3   6   3    5.10    9.70
  -3   6  -3   -7.40    3.10
  -3   6  -3    5.60    5.10
  -3   6  -3    7.70    3.50
  -3   6  -3    0.40    1.60
  -4  -6  -3  267.17   12.20
   4  -6   3  261.87   13.50
  -4  -6  -3  250.87   21.60
  -4  -6  -3  264.77   13.20
  -4  -6  -3  269.17   11.30
  -4  -6  -3  268.47   13.90
   4  -6   3  276.17    9.50
   4  -6   3  283.47    9.10
  -4  -6  -3  275.67   14.30
  -4  -6  -3  280.77   14.20
   4   6   3  288.47   14.20
  -4   6  -3  271.27    9.30
  -4   6  -3  252.77   12.90
  -4   6  -3  281.87   12.70
  -4   6  -3  276.67    9.30
   4   6   3  254.77   13.70
   4   6   3  287.87   14.20
  -4   6  -3  283.27    9.10
  -4   6  -3  274.27   10.00
  -5  -6  -3   11.50    7.40
  -5  -6  -3    8.00    7.00
   5  -6   3    6.30    5.80
  -5  -6  -3   13.00    6.20
   5  -6   3   10.90    3.20
  -5  -6  -3    1.90    6.10
  -5  -6  -3    5.50    7.00
  -5  -6  -3    9.10    6.00
  -5  -6  -3   13.70    5.20
   5   6   3    4.90    6.40
  -5   6  -3   12.10    3.30
   5   6   3   10.10    6.30
  -5   6  -3    8.50    4.20
  -5   6  -3    8.40    3.30
  -5   6  -3    2.90    5.60
   5   6   3   16.40    7.50
  -5   6  -3   10.90    3.30
   5   6   3   17.50    7.60
  -5   6  -3   10.40    2.70
  -5   6  -3    1.80    3.50
  -6  -6  -3    7.70    6.90
   6  -6   3    0.00    1.10
   6  -6   3    4.00    9.10
  -6  -6  -3   -5.30    4.80
   6  -6   3    4.60    2.90
  -6  -6  -3   -1.80    5.60
  -6  -6  -3    4.40    6.50
  -6  -6  -3   -5.10    6.40
  -6  -6  -3    3.30    6.80
   6   6   3    7.90    7.60
  -6   6  -3    6.40    4.20
   6   6   3    1.10    6.70
   6   6   3   10.50    6.70
  -6   6  -3    4.00    6.00
   6   6   3   -3.90    5.90
  -6   6  -3    3.50    2.70
   6   6   3  -11.60    5.80
  -7  -6  -3   38.70    9.20
  -7  -6  -3   43.70    8.60
   7  -6   3   43.30    4.40
  -7  -6  -3   59.49    9.30
   7  -6   3   36.50    7.40
  -7  -6  -3   33.60    6.80
  -7  -6  -3   45.20    8.70
  -7  -6  -3   48.00    8.90
  -7  -6  -3   61.59    9.60
   7   6   3   58.59    9.50
  -7   6  -3   51.99    5.70
   7   6   3   45.00    6.90
   7   6   3   35.50    8.80
   7   6   3   42.70    8.20
  -7   6  -3   42.90    4.50
  -7   6  -3   45.30    4.50
  -7   6  -3   50.79    9.40
   7   6   3   52.59    8.80
  -8  -6  -3    6.30    7.60
  -8  -6  -3   25.40    8.70
  -8  -6  -3    2.30    6.50
  -8  -6  -3   15.70    8.10
  -8  -6  -3   15.00    8.40
  -8  -6  -3    9.20    8.70
   8   6   3    6.30    8.00
  -8   6  -3   23.20    7.80
   8   6   3   12.20    7.00
   8   6   3   14.60    5.70
  -8   6  -3   21.50    8.70
  -8   6  -3   17.30    5.10
   8   6   3   14.60    8.90
  -8  -7   3  165.28   15.10
  -8  -7   3  162.68   19.70
  -8  -7   3  143.69   15.00
  -8  -7   3  151.88   15.80
  -8  -7   3  167.28   14.90
  -8  -7   3  116.69   12.20
   8   7  -3  135.99   12.40
  -8   7   3  146.79   10.90
   8   7  -3  152.78   14.90
   8   7  -3  146.49   15.00
   8   7  -3  159.58   15.80
  -8   7   3  136.09   11.80
   8   7  -3  139.69   11.30
  -8   7   3  149.19   15.10
   8   7  -3  115.39   14.20
  -8   7   3  133.09   10.40
  -7  -7   3   19.40    8.00
  -7  -7   3   17.30    7.70
  -7  -7   3   15.90    7.50
  -7  -7   3   13.90    7.60
  -7  -7   3   17.30    7.70
  -7  -7   3   12.90    8.00
  -7   7   3   14.10    5.30
   7   7  -3   16.90    7.80
   7   7  -3   17.40    8.40
   7   7  -3   25.80    9.00
  -7   7   3   11.10    5.40
   7   7  -3   17.10    8.20
  -7   7   3   18.40    6.50
  -7   7   3   30.30    6.50
   7   7  -3   21.00    6.40
   7   7  -3   22.70    8.20
  -6  -7   3  108.09   10.20
  -6  -7   3  114.09   11.40
  -6  -7   3  110.09   10.70
  -6  -7   3  108.89   10.50
  -6  -7   3  130.99   11.90
   6   7  -3   79.49    9.20
  -6   7   3  116.49    9.00
   6   7  -3  108.09   10.00
  -6   7   3  108.39    4.10
   6   7  -3  119.59   11.40
  -6   7   3  114.19   11.80
   6   7  -3  107.89   10.70
  -6   7   3  101.99    9.40
   6   7  -3  125.79   11.60
  -6   7   3   98.09   10.80
   6   7  -3  121.29   11.30
  -5  -7   3   32.10    8.70
  -5  -7   3   46.30    8.30
  -5  -7   3   39.20    8.20
  -5  -7   3   64.49    9.50
   5   7  -3   32.10    6.90
   5   7  -3   49.30    9.00
  -5   7   3   45.10    4.50
   5   7  -3   47.90    8.10
   5   7  -3   42.90    7.70
  -5   7   3   41.10    8.20
  -5   7   3   47.30    5.30
   5   7  -3   32.80    7.90
  -5   7   3   40.70    7.70
  -5   7   3   45.80    5.80
   5   7  -3   41.40    7.90
  -5   7   3   47.40    5.70
  -4  -7   3  631.24   20.70
  -4  -7   3  650.33   20.00
  -4  -7   3  644.24   21.20
  -4  -7   3  611.44   19.20
  -4  -7   3  624.54   20.10
  -4   7   3  621.54   14.70
  -4   7   3  637.24   21.90
  -4   7   3  635.34   16.90
  -4   7   3  618.64   19.80
  -4   7   3  619.04   15.50
   4   7  -3  629.14   20.20
   4   7  -3  594.84   20.60
   4   7  -3  617.24   21.30
   4   7  -3  624.24   21.00
   4   7  -3  650.13   21.30
  -4   7   3  616.74   15.80
   4   7  -3  628.54   20.20
   4   7  -3  644.64   20.70
  -3  -7   3  216.28   11.90
   3  -7  -3  227.48   12.30
  -3  -7   3  239.18    8.10
   3  -7  -3  204.68    7.10
   3  -7  -3  230.38    9.40
  -3  -7   3  231.28   13.30
  -3  -7   3  235.58   11.90
   3  -7  -3  215.38    7.40
  -3  -7   3  225.78   13.30
  -3  -7   3  219.48    8.20
   3   7  -3  244.18   13.20
  -3   7   3  219.88    7.40
  -3   7   3  221.88    7.60
   3   7  -3  239.28   12.40
   3   7  -3  216.08   13.00
  -3   7   3  218.28    8.70
  -3   7   3  232.38   12.30
  -3   7   3  247.48   14.50
  -3   7   3  237.98    8.70
   3   7  -3  196.58   13.30
   3   7  -3  217.78   13.30
   3   7  -3  230.38   13.00
  -3   7   3  229.98    9.70
   3   7  -3  242.78   13.90
  -3   7   3  232.88    7.20
  -2  -7   3  271.37    7.00
  -2  -7   3  266.37   13.00
   2  -7  -3  254.87   15.00
  -2  -7   3  273.37   12.10
  -2  -7   3  263.87   12.80
   2  -7  -3  255.47    9.50
  -2  -7   3  216.28   19.70
   2  -7  -3  283.67   10.00
   2  -7  -3  272.37    9.30
  -2  -7   3  265.67   14.40
  -2  -7   3  269.47    7.20
  -2  -7   3  262.87   11.70
   2   7  -3  278.27   15.20
  -2   7   3  284.27   15.00
  -2   7   3  282.37   14.00
  -2   7   3  260.07   10.20
  -2   7   3  269.17    9.50
   2   7  -3  271.87   14.70
   2   7  -3  259.57   13.40
  -2   7   3  261.17    9.40
   2   7  -3  280.47   16.10
   2   7  -3  267.17   13.00
   2   7  -3  262.87   12.90
  -2   7   3  276.17   10.20
  -2   7   3  281.37   10.40
   1  -7  -3   27.20   10.10
  -1  -7   3   24.70    5.20
   1  -7  -3   24.70    4.80
  -1  -7   3   28.00    5.40
   1  -7  -3   20.20    4.40
  -1  -7   3   28.90    7.20
  -1  -7   3   20.00    5.70
   1  -7  -3   21.70    4.20
  -1  -7   3   23.10    5.70
  -1  -7   3   27.80    5.90
   1   7  -3   20.00    6.50
   1   7  -3   27.70    6.20
   1   7  -3   25.30    6.10
  -1   7   3   27.60   10.80
   1   7  -3   22.30    5.70
  -1   7   3   24.50    4.40
  -1   7   3   27.70    4.80
  -1   7   3   15.20    5.30
   1   7  -3   22.60    6.30
  -1   7   3   19.70    4.60
   1   7  -3    8.50    6.40
  -1   7   3   20.20    5.20
  -1   7   3   24.30    7.00
   1   7  -3   37.80    6.50
   0  -7  -3   18.00    3.80
   0  -7   3   19.90    4.30
   0  -7  -3   19.10    4.30
   0  -7  -3   17.90    5.90
   0  -7   3   18.20    7.40
   0  -7   3   22.90    5.50
   0  -7   3    1.50    5.80
   0  -7   3   19.30    5.60
   0  -7  -3   22.70    5.10
   0  -7  -3   16.10    4.90
   0  -7   3   13.50    4.10
   0  -7  -3   15.60    3.90
   0   7   3   20.40    4.60
   0   7  -3   16.10    5.20
   0   7   3    5.70    4.70
   0   7   3   14.90    6.40
   0   7  -3   20.10    5.40
   0   7   3   14.40    5.40
   0   7   3   15.60    5.40
   0   7  -3   18.70    5.60
   0   7  -3   12.80    6.10
   0   7  -3   18.20    5.70
   0   7  -3   16.80    5.70
   0   7  -3   14.50    5.30
   0   7   3   14.80    6.30
   0   7   3   19.90    5.30
  -1  -7  -3   22.60    5.10
   1  -7   3   17.80    5.50
   1  -7   3   27.80    5.30
  -1  -7  -3   25.10    4.90
  -1  -7  -3   20.90    5.50
  -1  -7  -3    9.40    5.90
   1  -7   3   25.10    5.30
  -1  -7  -3   23.00    4.60
   1  -7   3   19.00    3.10
  -1  -7  -3   19.20    5.20
   1  -7   3   26.20    6.70
  -1   7  -3   18.20    6.30
  -1   7  -3   26.90    5.70
  -1   7  -3   15.10    4.70
  -1   7  -3   26.70    5.70
   1   7   3   20.50    6.10
   1   7   3   26.30    6.50
   1   7   3   25.10    6.20
  -1   7  -3   15.80    5.70
   1   7   3   25.10    6.90
  -1   7  -3   27.70    6.40
  -1   7  -3   23.50    5.50
   1   7   3   13.00    6.30
   2  -7   3   23.20    6.80
   2  -7   3   20.00    4.40
  -2  -7  -3    5.00    3.60
  -2  -7  -3   18.20    6.00
  -2  -7  -3   15.40    5.80
  -2  -7  -3   25.90    5.80
  -2  -7  -3   12.60    5.70
  -2  -7  -3   24.10    5.10
   2  -7   3   22.50    4.80
   2  -7   3   19.60    4.60
  -2   7  -3   22.90    4.90
  -2   7  -3   19.60    4.60
  -2   7  -3   29.60    6.90
  -2   7  -3   19.80    5.00
   2   7   3   22.60    6.70
   2   7   3   21.00    7.70
  -2   7  -3   22.80    5.50
   2   7   3   16.40    6.70
  -2   7  -3   17.20    5.10
   2   7   3   17.80    6.20
  -3  -7  -3  330.17   13.70
  -3  -7  -3  305.77   13.40
   3  -7   3  330.17   11.40
   3  -7   3  326.97   11.10
   3  -7   3  321.47   15.20
  -3  -7  -3  317.07   14.80
  -3  -7  -3  290.37   15.10
  -3  -7  -3  309.27   10.30
   3  -7   3  314.27   10.60
  -3   7  -3  336.87   11.80
   3   7   3  319.37   15.50
  -3   7  -3  322.37   15.60
  -3   7  -3  333.77   11.10
   3   7   3  307.07   15.40
  -3   7  -3  304.37   11.30
  -3   7  -3  311.27   11.00
   3   7   3  336.87   15.10
   3   7   3  322.07   14.20
  -4  -7  -3  127.19   12.20
  -4  -7  -3  117.69   10.90
   4  -7   3  129.19    7.00
  -4  -7  -3  115.89    8.30
  -4  -7  -3  140.29   12.70
   4  -7   3  110.99   11.60
   4  -7   3  125.39    7.10
  -4  -7  -3  110.59   11.00
  -4  -7  -3  144.39   11.40
   4   7   3  116.89   12.10
  -4   7  -3  111.09    6.90
   4   7   3  128.29   11.10
  -4   7  -3  125.49    8.20
  -4   7  -3  117.09    4.00
  -4   7  -3  116.69    7.50
   4   7   3  128.19   11.80
  -4   7  -3  122.89    7.70
  -4   7  -3  125.09   11.50
   4   7   3  124.09   11.70
  -4   7  -3  117.69    4.00
   5  -7   3   15.00    3.20
  -5  -7  -3   13.50    5.20
  -5  -7  -3   11.60    7.60
  -5  -7  -3   15.80    7.00
  -5  -7  -3   18.40    8.00
  -5  -7  -3    5.00    7.30
  -5  -7  -3   24.40    7.00
   5  -7   3    0.20    6.20
   5   7   3   20.80    7.30
  -5   7  -3   17.70    6.50
   5   7   3   13.80    6.60
  -5   7  -3    5.50    3.10
  -5   7  -3   11.90    3.30
  -5   7  -3   11.90    3.20
  -5   7  -3   16.50    3.50
   5   7   3    0.00    7.10
  -5   7  -3   14.00    3.00
  -5   7  -3   14.80    4.70
   5   7   3   21.20    7.60
  -6  -7  -3   18.00    7.70
  -6  -7  -3   23.20    8.00
  -6  -7  -3   16.40    8.20
   6  -7   3   27.80    3.10
  -6  -7  -3   35.00    8.50
  -6  -7  -3   23.50    6.10
  -6  -7  -3   21.10    8.10
   6  -7   3   29.10    7.00
  -6   7  -3   23.80    4.00
   6   7   3   18.40    7.50
   6   7   3   26.90    8.00
  -6   7  -3   30.20    6.50
  -6   7  -3   26.80    5.10
   6   7   3   20.80    8.00
   6   7   3   23.80    6.90
  -6   7  -3   36.80    8.40
  -6   7  -3   25.50    4.30
  -6   7  -3   24.00    3.30
   6   7   3   36.20    9.20
  -7  -7  -3    3.20    6.00
  -7  -7  -3   -0.60    7.90
  -7  -7  -3    6.60    7.90
  -7  -7  -3    3.40    7.30
  -7  -7  -3    1.40    7.80
  -7  -7  -3   -5.90   12.10
   7   7   3    1.30    7.00
   7   7   3   16.10    9.40
   7   7   3    6.20    8.70
  -7   7  -3    6.00    4.60
  -7   7  -3   13.20    6.30
  -7   7  -3   15.10    7.90
  -7   7  -3   10.30    4.60
   7   7   3   13.20    6.30
   7   7   3    2.40    8.20
  -7   7  -3   -0.70    3.90
  -8  -7  -3   -5.50    7.60
  -8  -7  -3  -14.30    8.00
  -8  -7  -3   12.90    8.70
  -8  -7  -3  -10.50    6.10
  -8  -7  -3   -3.60    8.00
  -8  -7  -3   18.30    7.90
   8   7   3   -1.60    8.50
   8   7   3   -6.50    6.70
   8   7   3   -4.30    5.50
  -8   7  -3   -3.90    5.10
  -8   7  -3    5.00    4.60
  -8   7  -3    5.20    4.40
   8   7   3    7.70    8.20
   8   7   3   -5.30    7.70
  -7  -8   3  -15.80    6.70
  -7  -8   3   -5.30    6.40
  -7  -8   3   14.90    8.70
  -7  -8   3  -11.00    7.50
  -7  -8   3    9.10    8.00
  -7   8   3   14.10    6.00
  -7   8   3   17.60    5.90
   7   8  -3   -3.40    7.80
   7   8  -3   -2.30    5.70
  -7   8   3   -1.40    5.00
   7   8  -3   -2.60    7.60
   7   8  -3   -5.00    7.30
   7   8  -3    1.50    7.90
   7   8  -3   -7.10    7.60
  -6  -8   3   -0.30    7.50
  -6  -8   3   -7.10    9.10
  -6  -8   3   -8.10    6.90
  -6  -8   3    0.70    6.90
  -6  -8   3    4.40    7.30
  -6  -8   3   -4.60    6.50
  -6   8   3    4.60    5.70
   6   8  -3    2.70   14.00
   6   8  -3    2.40    7.10
  -6   8   3   -2.80    4.30
   6   8  -3    4.70    6.10
  -6   8   3    3.00    3.10
   6   8  -3    5.90    6.90
   6   8  -3    1.30    6.70
   6   8  -3    3.50    7.80
   6   8  -3   -3.50    7.40
  -6   8   3   10.30    6.20
  -6   8   3   -3.70    4.10
  -5  -8   3   58.09    9.10
  -5  -8   3   57.69   10.90
  -5  -8   3   64.29    9.30
  -5  -8   3   72.39    8.90
  -5  -8   3   81.79   10.70
  -5  -8   3   65.89    9.20
  -5  -8   3   44.80    5.30
   5   8  -3   75.29   10.60
   5   8  -3   52.39    8.20
   5   8  -3   71.29    9.40
  -5   8   3   54.79    5.70
   5   8  -3   66.19   10.40
  -5   8   3   62.49    5.70
   5   8  -3   53.89    8.50
   5   8  -3   60.29    9.60
  -5   8   3   63.99    8.10
  -5   8   3   60.89    5.90
   5   8  -3   53.39    9.30
  -5   8   3   72.59    5.70
  -5   8   3   53.59    8.30
  -4  -8   3   13.00    3.20
  -4  -8   3   21.20    7.50
  -4  -8   3   13.70    6.50
  -4  -8   3   20.90    4.00
  -4  -8   3   24.30    7.70
  -4  -8   3   19.50    8.30
   4   8  -3   28.80    7.50
  -4   8   3   20.00    4.40
  -4   8   3   18.50    3.70
  -4   8   3   23.10    4.50
  -4   8   3   22.40    4.60
  -4   8   3   11.00    6.20
   4   8  -3   12.40    7.20
   4   8  -3   13.80    7.10
   4   8  -3   12.70    6.90
   4   8  -3   15.70    7.40
   4   8  -3   21.30    8.50
   4   8  -3   22.10    7.90
  -4   8   3   14.40    7.20
  -3  -8   3    0.40    9.40
  -3  -8   3    0.60    2.40
  -3  -8   3    1.50    2.50
  -3  -8   3    1.80    5.80
   3  -8  -3    0.70    2.10
   3  -8  -3    1.70    5.60
   3  -8  -3   -2.10    2.70
  -3  -8   3    1.40    6.20
  -3  -8   3   -0.70    5.10
   3   8  -3   -4.60    5.70
  -3   8   3   -5.60    4.30
  -3   8   3    1.90    2.20
   3   8  -3    3.70    6.50
  -3   8   3   -3.20    6.50
  -3   8   3    0.50    2.90
   3   8  -3    3.40    7.10
  -3   8   3    2.30    2.20
  -3   8   3    0.10    3.50
   3   8  -3    4.70    7.40
  -3   8   3    5.90    4.50
  -3   8   3    4.40    3.00
  -3   8   3    4.50    5.80
   3   8  -3    2.30    5.80
   3   8  -3    6.40    6.70
   3   8  -3    2.30    6.60
   2  -8  -3  330.27   11.30
  -2  -8   3  359.96   16.00
   2  -8  -3  339.07   11.00
  -2  -8   3  342.87   15.20
   2  -8  -3  338.27   11.10
  -2  -8   3  341.57   13.50
  -2  -8   3  345.67   13.30
   2  -8  -3  347.07   15.30
  -2   8   3  334.57   12.60
   2   8  -3  346.57   15.50
  -2   8   3  312.27   16.50
  -2   8   3  351.56   15.50
   2   8  -3  337.07   15.20
  -2   8   3  330.87   11.40
  -2   8   3  339.77   11.50
   2   8  -3  374.46   15.30
   2   8  -3  336.87   15.60
   2   8  -3  331.17   17.00
   2   8  -3  329.97   14.90
  -2   8   3  343.77   11.40
   2   8  -3  358.96   15.70
  -2   8   3  345.17   12.30
  -1  -8   3    3.70    4.80
   1  -8  -3   -7.80    5.40
  -1  -8   3    0.70    4.50
   1  -8  -3    0.10    3.90
  -1  -8   3    0.90    5.50
  -1  -8   3   -1.40    5.30
  -1  -8   3   -0.80    5.20
   1  -8  -3   -3.70    3.30
   1  -8  -3   -1.80    3.80
  -1   8   3    1.30    6.20
   1   8  -3   -7.70    6.50
   1   8  -3    3.80    5.50
   1   8  -3    2.30    6.20
  -1   8   3    0.40    5.90
  -1   8   3   -1.20    4.90
   1   8  -3    2.80    5.50
   1   8  -3    4.20    5.20
  -1   8   3    1.00    5.20
  -1   8   3    5.60    4.60
   1   8  -3    9.00    6.20
  -1   8   3    0.40    4.00
  -1   8   3    1.30    4.20
   1   8  -3    0.80    5.80
   0  -8  -3  202.68    9.30
   0  -8   3  203.28    8.40
   0  -8  -3  198.58   10.70
   0  -8  -3  208.58    7.50
   0  -8   3  216.18   11.60
   0  -8   3  198.58   10.90
   0  -8   3  195.18    8.30
   0  -8  -3  194.98   10.70
   0   8   3  204.98   11.60
   0   8  -3  197.38   11.20
   0   8   3  203.08   13.30
   0   8  -3  188.78   17.20
   0   8  -3  185.98   11.40
   0   8  -3  187.68   14.00
   0   8   3  199.58   11.20
   0   8   3  193.98   11.10
   0   8  -3  197.28   11.50
   0   8   3  217.68   11.20
   0   8   3  197.68   14.30
   0   8  -3  198.28   12.30
   1  -8   3  208.18    5.60
  -1  -8  -3  215.58   10.10
   1  -8   3  189.78    5.50
  -1  -8  -3  209.78    9.30
  -1  -8  -3  216.38   10.00
   1  -8   3  225.08   12.00
   1  -8   3  213.68   10.50
  -1  -8  -3  153.58   10.90
  -1  -8  -3  225.08   12.00
   1  -8   3  214.08   11.00
  -1   8  -3  221.18   12.80
  -1   8  -3  191.58   11.00
  -1   8  -3  213.48   10.80
  -1   8  -3  192.58   13.90
   1   8   3  218.28   14.70
  -1   8  -3  222.88   11.60
   1   8   3  233.18   12.60
   1   8   3  220.28   12.40
  -1   8  -3  222.38   11.30
   1   8   3  218.28   11.90
   1   8   3  207.98   12.20
   1   8   3  218.38   14.10
  -1   8  -3  203.08   11.60
   2  -8   3    2.20    3.80
  -2  -8  -3    2.50    5.30
  -2  -8  -3   10.20    5.70
   2  -8   3    3.10    4.40
   2  -8   3    2.80    4.60
  -2  -8  -3   -3.60    6.10
  -2  -8  -3    4.00    4.40
  -2   8  -3    6.10    5.00
  -2   8  -3    9.10    6.80
   2   8   3   -1.80    5.40
   2   8   3   -2.60    6.40
  -2   8  -3    6.20    5.40
  -2   8  -3    6.70    6.50
  -2   8  -3    6.30    4.40
   2   8   3    6.40    6.50
   2   8   3    0.30    6.20
   2   8   3    4.80    6.70
  -2   8  -3    4.70    4.50
  -2   8  -3    0.50    5.20
  -3  -8  -3   18.30    6.50
  -3  -8  -3   26.50    5.90
  -3  -8  -3   15.40    6.80
   3  -8   3   12.60    3.70
   3  -8   3   15.00    4.50
   3  -8   3   22.60    4.60
  -3   8  -3   13.00    6.50
  -3   8  -3   24.10    4.60
   3   8   3   18.60    7.30
  -3   8  -3   29.20    5.80
   3   8   3   20.50    7.40
   3   8   3   25.30    7.90
   3   8   3   25.10    7.70
  -3   8  -3   21.40    5.00
  -3   8  -3   20.50    4.60
  -4  -8  -3  165.68   12.30
  -4  -8  -3  168.68   13.50
  -4  -8  -3  169.78   13.40
  -4  -8  -3  175.28   11.80
  -4  -8  -3  165.88    9.10
   4  -8   3  193.68    9.00
  -4   8  -3  184.58    8.20
  -4   8  -3  186.08    9.90
  -4   8  -3  182.78    9.60
   4   8   3  183.38   13.80
   4   8   3  186.08   14.00
  -4   8  -3  184.68   14.00
   4   8   3  173.98   13.80
   4   8   3  195.98   14.70
  -5  -8  -3    2.00    4.50
  -5  -8  -3   14.40    7.70
   5  -8   3   -0.40    2.80
  -5  -8  -3   10.90    7.90
  -5  -8  -3   -7.90    5.60
  -5  -8  -3    8.00    7.50
  -5  -8  -3    0.50    6.80
   5  -8   3    1.10    1.00
  -5  -8  -3    2.20    7.10
  -5   8  -3   -1.00    2.80
   5   8   3    2.40    7.20
  -5   8  -3    8.70    6.30
   5   8   3   -5.20    7.00
  -5   8  -3    4.70    4.60
  -5   8  -3    0.10    3.80
   5   8   3    4.40    8.10
  -5   8  -3    3.40    2.70
   5   8   3   -3.40    6.10
  -6  -8  -3   18.60    5.90
  -6  -8  -3   23.70    8.70
  -6  -8  -3   25.50    7.80
  -6  -8  -3   26.20    8.60
  -6  -8  -3   21.00    8.60
  -6  -8  -3   27.90    9.00
   6   8   3   19.80    8.80
  -6   8  -3   23.00    5.10
   6   8   3   21.30    7.80
  -6   8  -3   19.40    7.30
  -6   8  -3   20.50    3.60
   6   8   3   42.80    9.20
   6   8   3   34.60    9.50
   6   8   3   16.10    9.00
  -6   8  -3   20.80    3.40
  -6   8  -3   21.00    3.40
  -6   8  -3   26.10    7.90
  -7  -8  -3   18.40    9.50
  -7  -8  -3   33.60    8.50
  -7  -8  -3   29.90    8.80
  -7   8  -3   32.40    5.40
  -7   8  -3   20.90    4.50
  -7   8  -3   29.10    7.70
   7   8   3   17.30    7.00
  -6  -9   3   17.40    8.50
  -6  -9   3   16.30    9.30
  -6  -9   3   12.00    7.10
  -6  -9   3    5.90    8.40
  -6  -9   3   24.60    8.00
  -6  -9   3    6.80    8.00
  -6   9   3    9.70    6.10
   6   9  -3    8.50    7.40
  -6   9   3    9.60    3.40
  -6   9   3   16.90    5.40
   6   9  -3   -3.90    7.60
  -6   9   3   11.10    4.60
   6   9  -3    0.20    8.60
   6   9  -3   13.80    7.40
   6   9  -3   18.00    8.00
   6   9  -3   -2.50    7.70
  -6   9   3    3.90    6.60
   6   9  -3   23.70    8.50
  -5  -9   3    0.60    3.50
  -5  -9   3    4.10    7.40
  -5  -9   3   -5.50    7.30
  -5  -9   3   12.70    7.70
  -5  -9   3   18.70    8.10
  -5  -9   3   11.00    7.50
  -5  -9   3   -0.60    1.70
   5   9  -3    3.60    8.60
   5   9  -3    4.00    7.20
   5   9  -3    7.10    8.30
   5   9  -3   -5.50    6.60
   5   9  -3    1.30    6.60
  -5   9   3    5.40    4.10
  -5   9   3   -0.80    6.60
   5   9  -3    6.60    8.00
  -5   9   3   -7.20    5.90
  -5   9   3   -2.40    3.80
  -5   9   3    1.60    4.20
  -5   9   3    0.30    3.80
   5   9  -3    3.00    8.10
  -4  -9   3  288.67   16.10
  -4  -9   3  300.87   23.40
  -4  -9   3  297.67   16.80
  -4  -9   3  264.57    9.40
  -4  -9   3  277.67   15.00
   4   9  -3  305.77   17.30
   4   9  -3  292.67   17.00
  -4   9   3  314.77   10.10
   4   9  -3  280.97   15.50
   4   9  -3  273.47   16.30
   4   9  -3  276.37   16.20
  -4   9   3  281.97   15.00
   4   9  -3  280.47   15.90
  -4   9   3  284.27   10.80
  -4   9   3  265.77   10.60
  -4   9   3  272.07   10.60
   4   9  -3  288.07   15.40
  -4   9   3  310.27   17.70
  -3  -9   3  738.13   23.70
  -3  -9   3  687.23   20.90
  -3  -9   3  682.13   20.80
  -3  -9   3  715.53   23.90
  -3  -9   3  620.24   27.40
  -3   9   3  668.03   22.60
   3   9  -3  692.23   24.90
  -3   9   3  684.63   18.60
   3   9  -3  716.03   22.10
   3   9  -3  704.23   23.10
   3   9  -3  668.93   23.40
  -3   9   3  683.93   17.20
  -3   9   3  685.93   16.30
  -3   9   3  707.13   17.50
   3   9  -3  680.53   22.20
  -3   9   3  684.73   18.60
   3   9  -3  686.83   33.80
   3   9  -3  711.93   23.70
  -3   9   3  667.43   24.50
   2  -9  -3    2.90    1.30
  -2  -9   3    9.30    6.40
  -2  -9   3    6.70    6.80
   2  -9  -3    7.90    4.10
  -2  -9   3   16.40    8.60
  -2  -9   3   12.80    5.70
  -2  -9   3    5.60    6.10
   2   9  -3   22.20    7.70
   2   9  -3   23.40    7.50
   2   9  -3   14.40    6.20
  -2   9   3    3.40    4.00
   2   9  -3    8.50    7.20
   2   9  -3   -0.20    6.90
  -2   9   3   11.00    5.60
  -2   9   3    3.00    7.00
  -2   9   3    0.50    6.70
   2   9  -3   18.70    7.10
  -2   9   3    7.60    4.10
   2   9  -3   11.00    6.50
  -2   9   3    7.50    5.40
  -2   9   3   11.90    4.40
  -1  -9   3  195.78   12.90
  -1  -9   3  187.08    9.70
  -1  -9   3  193.18   12.20
  -1  -9   3  188.88    9.50
   1  -9  -3  203.18   13.10
   1  -9  -3  177.18   10.40
   1   9  -3  202.48   12.40
  -1   9   3  197.18   11.20
   1   9  -3  190.48   12.60
  -1   9   3  194.98   13.20
  -1   9   3  210.88   15.20
   1   9  -3  219.18   13.40
  -1   9   3  202.58   10.60
   1   9  -3  199.18   13.50
   1   9  -3  205.38   13.10
  -1   9   3  183.98   14.00
   1   9  -3  192.38   15.00
   1   9  -3  197.48   13.10
   0  -9  -3  130.69   12.60
   0  -9   3  141.39    6.90
   0  -9  -3  137.89   10.10
   0  -9   3  140.39   10.60
   0  -9   3  152.28   12.10
   0   9  -3  134.79   11.10
   0   9   3  142.79   14.10
   0   9   3  156.68   11.10
   0   9   3  136.89   10.30
   0   9  -3  147.29   12.00
   0   9  -3  161.28   14.20
   0   9  -3  150.38   11.40
   0   9   3  155.28   11.80
   0   9   3  145.89   11.50
   0   9  -3  138.99   12.00
   0   9  -3  157.78   10.90
   0   9  -3  150.78   12.10
   0   9   3  150.58   13.60
  -1  -9  -3  124.09   10.60
  -1  -9  -3  129.19    8.00
   1  -9   3  133.99   11.10
  -1  -9  -3  149.49   11.60
   1  -9   3  126.19    9.30
  -1  -9  -3  122.19   12.00
   1   9   3  140.79   11.70
   1   9   3  132.59   14.00
  -1   9  -3  109.29   11.70
   1   9   3  131.49   11.50
   1   9   3  134.29   13.10
  -1   9  -3  130.09    9.90
  -1   9  -3  123.79   10.20
  -1   9  -3  124.69   10.30
  -1   9  -3  143.49   13.90
  -1   9  -3  114.89   11.10
   1   9   3  135.59   10.90
  -1   9  -3  132.39   11.20
   1   9   3  124.29   11.80
  -2  -9  -3  147.19   10.00
   2  -9   3  147.79   10.60
  -2  -9  -3  141.49   12.10
  -2  -9  -3  140.99   10.50
  -2  -9  -3  127.59   13.10
  -2  -9  -3  106.89    8.80
  -2  -9  -3  148.99   12.50
  -2   9  -3  163.88   14.40
  -2   9  -3  152.18    9.60
  -2   9  -3  140.09   14.00
   2   9   3  147.59   12.10
  -2   9  -3  135.89   11.60
   2   9   3  132.59   12.60
   2   9   3  154.48   12.90
   2   9   3  138.29   14.40
   2   9   3  138.49   13.90
  -2   9  -3  144.89    9.70
   2   9   3  170.18   13.10
  -2   9  -3  135.29   10.50
  -2   9  -3  137.19   13.60
   3  -9   3    1.10    3.60
  -3  -9  -3    7.00    7.30
  -3  -9  -3    8.50   12.50
   3  -9   3    2.50    4.50
  -3  -9  -3  -13.20    6.60
   3  -9   3    0.10    1.30
  -3  -9  -3    5.50    4.90
  -3  -9  -3   -8.30    5.60
  -3  -9  -3    0.50    6.30
   3   9   3   -4.00    7.60
  -3   9  -3   -2.00    5.50
  -3   9  -3    5.90    6.90
  -3   9  -3   10.10    4.20
  -3   9  -3   -4.60    6.20
   3   9   3    8.90    7.30
   3   9   3    1.40    6.30
  -3   9  -3   13.00    4.70
   3   9   3   14.00    7.80
  -3   9  -3   -1.90    5.00
   3   9   3    3.80    6.90
  -4  -9  -3   -4.00    5.30
  -4  -9  -3    3.30    7.80
   4  -9   3    3.20    1.70
  -4  -9  -3   -0.40    7.20
  -4  -9  -3   -5.80    6.30
  -4  -9  -3    6.60    7.80
   4  -9   3    0.00    0.80
  -4  -9  -3   -6.30    6.90
   4  -9   3    7.80    3.60
   4   9   3   -0.90    7.70
  -4   9  -3   -4.20    6.70
   4   9   3    6.60    7.30
  -4   9  -3    0.40    3.50
  -4   9  -3    4.40    3.50
  -4   9  -3    4.10    4.80
   4   9   3    8.00    7.20
   4   9   3    3.90    7.40
  -4   9  -3    5.50    5.20
  -5  -9  -3    6.80    7.80
   5  -9   3   -0.10    1.10
  -5  -9  -3   -2.00    7.20
  -5  -9  -3  -13.40    6.90
  -5  -9  -3   -8.80    6.50
  -5  -9  -3    0.90    7.20
  -5  -9  -3    5.20    4.40
   5   9   3   -6.90    6.90
   5   9   3  -16.10    6.40
  -5   9  -3    1.10    2.50
  -5   9  -3   -5.60    6.80
  -5   9  -3    2.50    4.20
  -5   9  -3    0.30    4.80
   5   9   3   13.80    8.20
   5   9   3  -14.00    7.60
   5   9   3   13.50    8.20
  -4 -10   3   44.00    8.10
  -4 -10   3   55.89   13.10
  -4 -10   3   35.10    9.20
  -4 -10   3   50.49    8.30
  -4 -10   3   40.40    8.80
  -4  10   3   30.70    5.90
   4  10  -3   43.40    8.10
  -4  10   3   23.40    7.80
  -4  10   3   40.20    9.10
   4  10  -3   35.90    9.10
   4  10  -3   23.70    8.70
  -4  10   3   31.30    5.80
   4  10  -3   29.50    9.00
   4  10  -3   32.20    9.00
   4  10  -3   29.10    8.80
   4  10  -3   49.70   11.00
  -3 -10   3  152.88   14.60
  -3 -10   3  177.58   11.60
  -3 -10   3  177.58   15.60
   3 -10  -3  196.88   14.30
  -3 -10   3  176.58   14.30
   3  10  -3  162.88   15.30
   3  10  -3  158.18   13.30
  -3  10   3  146.09   10.40
  -3  10   3  160.58    7.60
  -3  10   3  155.28   13.80
   3  10  -3  151.48   14.70
  -3  10   3  152.98    7.60
   3  10  -3  178.48   16.30
   3  10  -3  155.28   15.10
  -3  10   3  145.19    8.00
  -3  10   3  168.68   15.90
   3  10  -3  181.18   15.40
   3  10  -3  179.78   13.90
  -2 -10   3  276.67   12.60
  -2 -10   3  272.77   16.10
  -2 -10   3  282.87   16.80
   2 -10  -3  303.27   16.70
  -2 -10   3  286.77   15.50
   2  10  -3  285.77   16.50
  -2  10   3  289.47   11.40
   2  10  -3  287.67   16.10
  -2  10   3  261.37   11.20
  -2  10   3  279.97   13.20
   2  10  -3  251.47   15.50
  -2  10   3  268.77   16.20
   2  10  -3  267.77   15.30
  -2  10   3  269.57   13.10
   2  10  -3  281.47   15.30
  -2  10   3  265.77   17.60
   2  10  -3  299.97   18.00
   2  10  -3  272.97   16.20
   1 -10  -3  234.68   17.40
  -1 -10   3  247.98   24.80
  -1 -10   3  260.07   13.70
  -1 -10   3  272.77   15.60
   1 -10  -3  252.37   12.20
  -1 -10   3  238.28   10.00
   1  10  -3  252.17   15.20
  -1  10   3  231.38   16.10
  -1  10   3  246.38   13.70
   1  10  -3  232.08   15.10
   1  10  -3  238.38   14.40
   1  10  -3  251.77   17.60
  -1  10   3  248.28   12.10
  -1  10   3  246.88   12.30
   1  10  -3  261.27   15.40
   1  10  -3  292.67   15.40
   1  10  -3  246.88   14.10
  -1  10   3  239.48   12.90
  -1  10   3  251.37   18.20
   0 -10  -3   -1.30    1.30
   0 -10  -3   -8.60    5.10
   0 -10  -3    1.10    4.00
   0 -10   3   -4.50    5.90
   0 -10  -3    4.50   11.30
   0 -10   3    1.40    1.10
   0 -10   3   11.50    5.40
   0 -10   3    6.10    5.90
   0  10   3   -2.80    6.50
   0  10  -3    8.00    6.30
   0  10  -3   -7.00    6.20
   0  10   3    8.80    7.90
   0  10   3   -0.10    6.80
   0  10  -3    6.90    7.60
   0  10   3   -6.70    5.60
   0  10  -3    0.70    6.50
   0  10   3    5.10    5.60
   0  10   3   22.80   13.20
   0  10  -3    0.10    5.60
   0  10  -3    4.50    7.00
   0  10  -3   -6.50    5.90
  -1 -10  -3  145.59   16.00
  -1 -10  -3  168.28   11.80
   1 -10   3  170.68   11.70
  -1 -10  -3  162.28   13.90
   1  10   3  186.28   13.40
  -1  10  -3  164.28   11.00
  -1  10  -3  139.09   12.80
   1  10   3  146.59   12.80
   1  10   3  175.88   13.00
  -1  10  -3  141.49   12.70
  -1  10  -3  154.48   15.40
  -1  10  -3  174.68   12.90
   1  10   3  171.98   13.30
  -1  10  -3  158.28   12.20
   1  10   3  159.28   15.60
   1  10   3  159.78   14.20
  -1  10  -3  167.88   11.60
   2 -10   3    5.00    2.90
   2 -10   3    0.40    1.60
  -2 -10  -3   -0.30    6.20
  -2 -10  -3    3.30    5.00
  -2 -10  -3   -4.60    2.60
   2 -10   3   -0.40    4.80
  -2 -10  -3   -7.30    6.10
  -2 -10  -3    2.50    7.20
  -2 -10  -3   -0.20    1.90
  -2  10  -3   13.10    5.20
  -2  10  -3    3.40    6.40
   2  10   3    4.30    7.20
  -2  10  -3    0.00    6.30
   2  10   3    7.40    8.10
   2  10   3   -6.80    7.30
  -2  10  -3    3.00    7.50
  -2  10  -3   14.30    5.10
   2  10   3   11.80    7.80
   2  10   3   -0.60    6.50
  -2  10  -3    3.50    6.30
  -2  10  -3    1.80    6.40
  -3 -10  -3    6.00    7.50
   3 -10   3   16.70    4.70
  -3 -10  -3   11.50    6.60
  -3 -10  -3   12.00    7.40
  -3 -10  -3    2.00    2.60
  -3 -10  -3   10.00    9.40
  -3  10  -3   13.00    4.70
   3  10   3    3.80    8.40
  -3  10  -3   10.90    6.00
  -3  10  -3    1.70    6.50
   3  10   3   14.70    8.30
  -3  10  -3   13.90    7.90
  -3  10  -3   14.90    5.00
   3  10   3    6.70    7.60
  -3  10  -3   25.40    6.80
   3  10   3    7.50    6.60
   3  10   3    8.50    8.20
 -11   0   4   20.40    8.70
 -11   0   4   33.60    6.80
 -11   0   4   22.50    6.00
  11   0  -4   19.30    6.00
 -11   0   4   16.60    7.10
  11   0  -4    9.50    8.10
 -11   0   4   17.20    7.60
 -11   0   4   17.30    7.20
 -10   0   4  108.89   10.40
 -10   0   4  130.19   11.90
 -10   0   4  113.39   11.30
  10   0  -4  131.29    9.30
 -10   0   4  132.69   11.20
 -10   0   4  129.69   10.80
 -10   0   4  125.89    9.90
 -10   0   4  139.49   10.30
  10   0  -4  135.49   14.90
  -9   0   4   68.49    7.90
  -9   0   4   63.69    6.80
   9   0  -4   85.29    7.80
  -9   0   4   66.59    8.70
  -9   0   4   71.69    7.20
   9   0  -4   52.39    6.30
  -9   0   4   59.39    9.10
  -9   0   4   70.89    8.20
   8   0  -4    4.40    5.20
  -8   0   4    6.30    5.50
  -8   0   4    5.10    5.40
  -8   0   4    3.60    6.40
  -8   0   4   -1.70    5.90
  -8   0   4    8.40    4.80
  -8   0   4    0.40    5.10
   8   0  -4    0.10    4.20
  -8   0   4    2.60    7.70
   8   0  -4   -2.80    5.70
  -7   0   4    7.50    5.40
  -7   0   4    3.40    4.70
   7   0  -4    1.60    4.80
  -7   0   4   -3.80    4.50
   7   0  -4   -1.30    4.20
  -7   0   4    2.10    4.10
  -7   0   4    8.10    6.00
  -7   0   4    0.60    5.10
   7   0  -4    5.50    5.30
   6   0  -4 1325.57   31.30
   6   0  -4 1358.86   27.30
  -6   0   4 1324.47   31.20
  -6   0   4 1326.17   30.50
  -6   0   4 1350.56   25.50
  -6   0   4 1343.67   28.90
  -6   0   4 1306.37   29.00
  -6   0   4 1332.27   28.80
   6   0  -4 1320.27   28.70
   6   0  -4 1320.37   28.80
  -6   0   4 1357.36   28.80
  -5   0   4  304.87   10.30
  -5   0   4  315.17   12.30
   5   0  -4  322.77    9.40
   5   0  -4  319.77   10.30
  -5   0   4  310.97   10.20
   5   0  -4  303.27   10.10
   5   0  -4  318.47   12.10
  -5   0   4  318.87   11.70
  -5   0   4  317.97   10.40
  -5   0   4  319.97    8.20
  -5   0   4  301.77   10.30
  -4   0   4 9999.00  182.58
   3   0  -4 1943.71   39.20
  -3   0   4 1969.70   38.20
   3   0  -4 1973.80   38.30
   3   0  -4 1928.11   37.70
  -3   0   4 1910.91   38.20
  -3   0   4 1958.20   38.90
  -3   0   4 1992.70   37.80
   3   0  -4 1916.81   38.80
  -3   0   4 1965.50   39.30
   3   0  -4 1959.20   38.20
  -3   0   4 1944.91   38.10
  -2   0   4   90.99    5.70
   2   0  -4  107.29    5.70
   2   0  -4   98.49    5.50
   2   0  -4   97.09    6.00
  -2   0   4  100.59    5.90
  -2   0   4  102.69    6.50
  -2   0   4   89.99    5.70
  -2   0   4   91.89    6.30
   2   0  -4  103.19    6.40
   2   0  -4  106.59    6.50
   2   0  -4   94.19    5.10
  -1   0   4 2663.83   51.09
   1   0  -4 2641.74   50.59
   1   0  -4 2654.53   50.79
  -1   0   4 2772.92   50.99
  -1   0   4 2713.93   50.79
  -1   0   4 2668.93   50.89
   1   0  -4 2741.13   51.49
   1   0  -4 2614.54   52.29
  -1   0   4 2680.33   50.89
   1   0  -4 2653.13   50.79
   1   0  -4 2694.23   50.89
   0   0   4 1202.08   27.50
   0   0   4 1293.47   26.10
   0   0   4 1295.77   26.60
   0   0   4 1305.67   26.30
   0   0  -4 1317.97   26.20
   0   0  -4 1239.08   26.20
   0   0  -4 1237.88   26.00
   0   0   4 1308.97   26.20
   0   0  -4 1320.67   26.60
  -1   0  -4  622.54   15.30
  -1   0  -4  650.53   15.30
   1   0   4  649.74   15.50
  -1   0  -4  649.83   15.40
  -1   0  -4  638.74   15.60
   1   0   4  661.13   15.50
   1   0   4  668.13   15.30
   1   0   4  647.84   15.40
  -1   0  -4  675.03   15.50
   1   0   4  672.53   14.10
   1   0   4  623.24   15.20
  -2   0  -4  436.26   12.20
   2   0   4  404.46   11.80
   2   0   4  427.36   12.10
  -2   0  -4  426.56   12.10
  -2   0  -4  425.96   11.80
  -2   0  -4  423.56   12.30
   2   0   4  432.66   10.00
   2   0   4  418.66   11.60
   2   0   4  420.76   11.90
   3   0   4  609.74   15.90
   3   0   4  621.74   15.30
  -3   0  -4  611.54   15.70
   3   0   4  588.04   15.00
  -3   0  -4  600.34   15.70
   3   0   4  597.84   13.00
  -3   0  -4  611.94   16.20
  -3   0  -4  598.54   12.90
  -3   0  -4  568.74   15.50
   3   0   4  597.84   15.50
   4   0   4  151.78    7.90
   4   0   4  152.08    7.40
   4   0   4  159.38    5.50
  -4   0  -4  144.49    9.00
  -4   0  -4  148.19    8.50
   4   0   4  149.39    8.20
  -4   0  -4  146.99    5.30
   4   0   4  144.89    8.40
  -4   0  -4  146.69    8.60
   5   0   4 1212.08   26.00
  -5   0  -4 1159.38   26.90
  -5   0  -4 1194.88   27.40
   5   0   4 1211.98   26.40
   5   0   4 1181.88   23.70
   5   0   4 1217.88   27.20
  -5   0  -4 1197.68   28.90
  -5   0  -4 1148.99   27.80
  -5   0  -4 1166.18   27.20
  -5   0  -4 1149.48   23.60
   5   0   4 1182.68   27.40
  -6   0  -4  273.27   12.20
  -6   0  -4  265.57   11.40
   6   0   4  272.77   12.30
  -6   0  -4  255.17   13.30
  -6   0  -4  272.77   14.40
  -6   0  -4  257.87   11.80
   6   0   4  266.77   10.00
   6   0   4  271.17   10.70
   6   0   4  285.07   11.70
  -7   0  -4  258.27   12.60
  -7   0  -4  252.67   14.00
   7   0   4  253.57   11.10
   7   0   4  239.38   12.50
   7   0   4  252.47    9.70
  -7   0  -4  260.17   12.80
   7   0   4  260.97   12.10
  -7   0  -4  236.68   14.90
  -7   0  -4  242.78    8.30
  -8   0  -4  142.79   11.30
  -8   0  -4  161.18   10.90
   8   0   4  151.98    9.50
  -8   0  -4  138.39   14.30
  -8   0  -4  133.49   11.30
   8   0   4  160.48   11.50
  -8   0  -4  149.39    7.10
   8   0   4  135.49    7.40
   9   0   4  143.69   11.60
  -9   0  -4  146.69   15.40
  -9   0  -4  150.88   12.80
   9   0   4  161.58   12.10
  -9   0  -4  130.09    7.10
  -9   0  -4  125.89   12.10
   9   0   4  141.09    9.50
  -9   0  -4  125.79   12.00
  -9   0  -4  150.18   12.30
 -10   0  -4  341.17   19.60
  10   0   4  340.57   12.20
  10   0   4  338.17   16.00
 -10   0  -4  314.97   20.40
 -10   0  -4  348.57   16.90
 -10   0  -4  312.17   10.30
 -10   0  -4  337.27   16.40
 -10   0  -4  341.77   16.70
  10   0   4  344.47   16.10
 -10   0  -4  359.06   17.80
 -11  -1   4  -15.50    6.70
 -11  -1   4   -9.70    5.70
 -11  -1   4   -0.10    7.40
  11  -1  -4    2.10    4.70
 -11  -1   4   -7.50    6.70
 -11  -1   4   -0.50    7.00
 -11  -1   4    2.60    9.10
 -11  -1   4   -9.60    6.70
  11  -1  -4    0.40    1.50
  11  -1  -4    5.60    8.20
 -11   1   4   10.00    7.10
 -11   1   4    7.20    6.70
 -11   1   4    2.20    4.30
  11   1  -4    8.10    8.40
 -11   1   4   -9.00    7.30
  11   1  -4   -1.50    7.70
 -11   1   4    3.10    6.50
  11   1  -4    1.70    5.20
 -11   1   4   -2.30    6.30
 -11   1   4    8.30    4.70
 -10  -1   4    5.70    7.70
  10  -1  -4   16.40    7.60
 -10  -1   4   18.00    7.20
 -10  -1   4   11.00    7.10
 -10  -1   4   19.90    6.10
 -10  -1   4   36.70    7.00
  10  -1  -4    1.60    3.00
 -10  -1   4   26.10    7.20
 -10  -1   4   12.50    6.80
 -10   1   4   16.30    7.90
 -10   1   4    7.60    5.80
  10   1  -4   21.50    5.80
 -10   1   4   14.10    7.00
  10   1  -4   14.80    7.80
 -10   1   4   20.40    4.90
  10   1  -4    8.20    5.60
 -10   1   4    5.60    6.70
 -10   1   4   25.30    5.20
 -10   1   4    6.40    6.00
  -9  -1   4   75.69    8.60
  -9  -1   4   84.59    8.80
  -9  -1   4   67.89    8.10
   9  -1  -4   71.09    6.90
   9  -1  -4   77.39    7.90
  -9  -1   4   67.89    9.40
  -9  -1   4   72.79    8.20
  -9  -1   4   73.89    8.50
  -9  -1   4   63.69    7.50
  -9   1   4   60.49    8.70
  -9   1   4   76.89    8.70
  -9   1   4   75.19    7.50
  -9   1   4   79.39    7.80
  -9   1   4   76.79    7.50
  -9   1   4   83.19    8.10
   9   1  -4   76.09    7.90
  -8  -1   4  649.43   20.50
  -8  -1   4  633.84   21.80
   8  -1  -4  646.64   21.40
   8  -1  -4  635.24   17.10
   8  -1  -4  629.54   16.70
  -8  -1   4  646.44   19.20
  -8  -1   4  670.73   19.40
  -8  -1   4  644.84   19.00
  -8  -1   4  637.64   19.00
  -8   1   4  635.04   17.50
  -8   1   4  648.04   21.60
   8   1  -4  634.14   18.90
  -8   1   4  639.44   17.20
  -8   1   4  660.03   17.80
  -8   1   4  634.24   20.70
   8   1  -4  645.14   18.90
  -8   1   4  644.24   17.10
  -7  -1   4 1572.34   34.50
  -7  -1   4 1544.75   35.60
   7  -1  -4 1538.15   32.20
  -7  -1   4 1565.34   34.40
  -7  -1   4 1541.55   34.90
  -7  -1   4 1566.64   36.90
   7  -1  -4 1505.95   32.30
   7  -1  -4 1562.64   36.10
  -7  -1   4 1600.14   34.40
  -7  -1   4 1586.94   34.50
  -7   1   4 1497.95   35.90
  -7   1   4 1548.25   32.80
  -7   1   4 1549.24   32.40
  -7   1   4 1547.25   32.30
   7   1  -4 1563.04   32.80
  -7   1   4 1510.55   32.60
  -7   1   4 1555.94   35.70
   7   1  -4 1537.35   34.20
   7   1  -4 1511.35   34.20
   7   1  -4 1557.64   37.00
  -6  -1   4  631.64   17.60
  -6  -1   4  611.94   13.50
  -6  -1   4  624.84   17.00
  -6  -1   4  623.44   16.90
  -6  -1   4  592.94   18.80
   6  -1  -4  641.04   18.40
  -6  -1   4  598.54   17.80
   6  -1  -4  610.04   15.00
  -6  -1   4  618.54   16.90
   6  -1  -4  621.14   15.40
  -6  -1   4  592.04   17.00
   6   1  -4  621.74   17.00
   6   1  -4  640.64   18.80
   6   1  -4  612.14   16.90
  -6   1   4  607.14   15.20
  -6   1   4  619.84   15.60
  -6   1   4  640.24   18.20
   6   1  -4  630.84   16.00
  -6   1   4  608.04   13.10
  -6   1   4  631.74   18.50
  -6   1   4  626.84   15.40
  -6   1   4  607.34   15.30
  -5  -1   4  206.48   11.10
  -5  -1   4  209.48   10.10
   5  -1  -4  220.78   10.20
  -5  -1   4  235.88    9.20
   5  -1  -4  218.58    7.80
  -5  -1   4  220.28    9.40
   5  -1  -4  206.78    6.10
  -5  -1   4  228.18    9.40
  -5  -1   4  213.08    9.40
   5  -1  -4  221.38    7.70
  -5  -1   4  213.48    7.00
  -5   1   4  205.58    7.80
   5   1  -4  206.28    9.40
   5   1  -4  215.08    9.20
  -5   1   4  221.58    7.80
   5   1  -4  224.88   10.50
   5   1  -4  221.98    8.80
  -5   1   4  214.18    9.90
  -5   1   4  232.88    8.00
  -5   1   4  211.88    6.70
  -5   1   4  228.88   10.30
   5   1  -4  219.08    6.80
  -4  -1   4    0.30    2.50
   4  -1  -4    0.80    2.40
  -4  -1   4    0.80    3.70
  -4  -1   4    3.20    3.80
   4  -1  -4    0.50    2.70
  -4  -1   4   -3.10    4.20
   4  -1  -4    3.20    3.80
  -4  -1   4   13.60    4.10
   4  -1  -4    2.40    2.80
  -4  -1   4   -3.90    4.20
  -4  -1   4   -6.70    3.40
   4   1  -4    0.60    4.20
  -4   1   4    1.10    3.20
  -4   1   4   -0.40    2.70
   4   1  -4   -4.30    3.70
  -4   1   4   -2.60    2.30
  -4   1   4    1.80    2.80
   4   1  -4    2.40    2.40
  -4   1   4   -2.20    4.00
   4   1  -4    1.70    4.00
  -4   1   4    7.50    4.20
   4   1  -4   -1.70    3.80
  -3  -1   4 3678.43   73.39
   3  -1  -4 3842.82   72.49
   3  -1  -4 3752.32   71.29
  -3  -1   4 3999.90   72.59
   3  -1  -4 3908.21   72.89
  -3  -1   4 3853.91   72.79
  -3  -1   4 3870.51   73.49
   3  -1  -4 3772.82   70.59
  -3  -1   4 3912.01   72.69
  -3  -1   4 3943.41   72.59
  -3  -1   4 3820.72   72.39
   3  -1  -4 3843.52   71.49
   3   1  -4 3945.91   72.39
   3   1  -4 3883.91   72.69
   3   1  -4 3886.41   73.49
  -3   1   4 3816.52   72.59
  -3   1   4 3863.01   71.39
  -3   1   4 3862.21   72.49
   3   1  -4 3827.72   72.99
  -3   1   4 3763.82   71.39
  -3   1   4 3892.01   72.89
  -2  -1   4   33.50    4.20
   2  -1  -4   33.60    3.70
  -2  -1   4   29.90    4.20
  -2  -1   4   42.00    4.80
   2  -1  -4   37.30    3.40
  -2  -1   4   33.80    3.70
   2  -1  -4   30.10    3.90
   2  -1  -4   32.00    3.30
  -2  -1   4   26.60    3.90
   2  -1  -4   33.60    3.30
  -2  -1   4   35.10    3.70
  -2   1   4   35.20    3.60
  -2   1   4   35.70    4.30
   2   1  -4   26.90    3.90
   2   1  -4   30.70    4.60
  -2   1   4   34.50    3.70
   2   1  -4   39.20    4.80
  -2   1   4   28.00    3.20
   2   1  -4   28.70    3.40
   2   1  -4   33.20    3.90
   2   1  -4   32.80    4.10
  -1  -1   4  227.58    7.90
   1  -1  -4  222.28    7.50
   1  -1  -4  220.98    8.20
  -1  -1   4  218.48    7.50
   1  -1  -4  218.68    7.30
   1  -1  -4  229.38    7.40
  -1  -1   4  220.98    8.10
  -1  -1   4  220.58    8.00
  -1  -1   4  208.88    7.60
  -1   1   4  208.08    7.80
  -1   1   4  226.98    7.50
   1   1  -4  219.98    7.90
   1   1  -4  247.18    8.20
  -1   1   4  212.18    7.50
   1   1  -4  207.98    7.90
   1   1  -4  223.18    8.10
   1   1  -4  222.58    8.60
  -1   1   4  212.38    8.10
   1   1  -4  231.38    8.80
   0  -1  -4 2081.19   40.20
   0  -1  -4 2067.59   40.40
   0  -1   4 2075.69   40.90
   0  -1   4 2052.09   40.50
   0  -1   4 2143.59   45.40
   0  -1  -4 2008.60   40.50
   0  -1  -4 2067.69   40.40
   0  -1   4 2085.19   40.30
   0  -1   4 2027.00   39.80
   0   1  -4 2067.09   42.10
   0   1  -4 2078.59   39.90
   0   1  -4 2055.59   40.80
   0   1   4 2109.79   40.50
   0   1  -4 2068.99   40.50
   0   1   4 2090.19   40.30
   0   1   4 2148.09   40.80
   0   1   4 2070.89   40.40
   0   1  -4 2105.89   40.40
   0   1   4 2153.28   40.70
  -1  -1  -4  423.56   12.00
  -1  -1  -4  442.56   13.90
  -1  -1  -4  400.36   11.40
   1  -1   4  421.26   11.80
   1  -1   4  387.76   11.60
  -1  -1  -4  418.36   11.90
   1  -1   4  445.56   11.60
   1  -1   4  436.26   13.10
  -1  -1  -4  435.86   12.10
   1  -1   4  446.46   11.70
  -1   1  -4  448.86   11.80
  -1   1  -4  420.76   11.20
   1   1   4  434.26   11.90
  -1   1  -4  426.26   16.10
   1   1   4  433.56   12.00
   1   1   4  444.36   12.00
   1   1   4  446.76   11.70
  -1   1  -4  431.56   12.20
  -1   1  -4  422.86   11.50
  -2  -1  -4   65.99    6.70
   2  -1   4   72.29    6.00
  -2  -1  -4   92.99    7.00
  -2  -1  -4   74.39    6.90
  -2  -1  -4   68.79    6.20
   2  -1   4   66.49    8.20
   2  -1   4   76.09    6.10
  -2  -1  -4   63.39    5.50
   2  -1   4   73.89    3.20
   2  -1   4   76.69    6.20
  -2   1  -4   71.69    6.30
   2   1   4   71.29    6.70
   2   1   4   52.09    5.10
  -2   1  -4   77.19    6.10
  -2   1  -4   70.09    5.70
  -2   1  -4   73.39    6.20
   2   1   4   59.99    5.50
   2   1   4   68.19    6.30
   2   1   4   70.69    6.20
  -3  -1  -4  265.07   10.20
   3  -1   4  262.47    9.90
   3  -1   4  278.17    6.00
  -3  -1  -4  275.47    8.50
   3  -1   4  286.47    9.30
  -3  -1  -4  278.67   10.50
   3  -1   4  286.57    9.70
  -3  -1  -4  276.47   11.00
   3  -1   4  282.17    9.80
  -3  -1  -4  273.87   10.50
  -3   1  -4  270.47    9.80
   3   1   4  277.67    9.80
  -3   1  -4  270.57    9.90
  -3   1  -4  255.17    9.60
   3   1   4  279.07   10.20
  -3   1  -4  272.37   10.10
   3   1   4  277.97    8.60
   3   1   4  281.97   10.70
   3   1   4  300.67   10.10
  -3   1  -4  279.47    9.80
   4  -1   4   89.79    6.30
  -4  -1  -4   88.19    5.60
   4  -1   4   97.79    7.20
   4  -1   4   81.59    6.80
  -4  -1  -4   89.59    8.70
  -4  -1  -4   87.59    7.90
   4  -1   4   86.79    6.70
  -4  -1  -4   86.99    7.10
  -4  -1  -4   96.79    8.90
  -4  -1  -4   99.79    7.80
  -4   1  -4   95.49    6.80
   4   1   4   95.89    7.80
   4   1   4   86.79    7.30
   4   1   4   97.49    5.70
   4   1   4   77.19    7.50
  -4   1  -4   90.19    7.00
   4   1   4   88.29    6.50
  -4   1  -4   98.59    8.30
  -4   1  -4   91.09    7.20
  -4   1  -4   94.79    7.10
  -5  -1  -4    5.30    4.70
  -5  -1  -4    5.70    4.70
  -5  -1  -4    1.30    4.60
  -5  -1  -4    6.60    3.00
  -5  -1  -4    8.00    5.50
   5  -1   4   -2.00    3.90
   5  -1   4    7.90    3.90
   5  -1   4    1.90    3.30
   5  -1   4   -0.50    3.70
  -5  -1  -4   -3.40    5.00
   5   1   4    4.80    3.40
   5   1   4    6.10    3.00
  -5   1  -4    3.60    4.30
   5   1   4    6.80    4.80
   5   1   4    1.00    4.10
  -5   1  -4    7.70    4.20
   5   1   4    5.00    4.80
  -5   1  -4   -1.60    4.60
  -6  -1  -4   -4.60    5.00
   6  -1   4    4.90    3.40
   6  -1   4    4.10    4.30
  -6  -1  -4    4.60    5.70
  -6  -1  -4    4.90    7.10
   6  -1   4    4.80    4.70
  -6  -1  -4    6.40    6.00
   6  -1   4    3.40    4.00
  -6  -1  -4    1.30    5.20
  -6  -1  -4    0.30    3.20
   6   1   4    2.60    3.30
  -6   1  -4    4.30    1.40
   6   1   4    6.70    5.70
  -6   1  -4    9.30    4.50
  -6   1  -4    5.20    7.20
   6   1   4   16.40    5.50
   6   1   4    9.10    9.00
  -6   1  -4   -2.70    5.20
   6   1   4   11.80    3.50
  -6   1  -4    2.40    4.70
  -7  -1  -4  255.27   12.50
   7  -1   4  253.87    9.80
   7  -1   4  247.78   11.60
  -7  -1  -4  262.67   15.10
  -7  -1  -4  276.07   13.30
  -7  -1  -4  266.27   15.40
  -7  -1  -4  250.07    9.80
   7  -1   4  323.67   12.80
   7  -1   4  263.37   10.00
  -7  -1  -4  252.37   13.30
  -7  -1  -4  267.67   13.60
  -7   1  -4  261.57   12.00
  -7   1  -4  247.58    6.20
  -7   1  -4  265.77   12.30
   7   1   4  259.47   12.70
   7   1   4  257.87   12.00
   7   1   4  253.67    9.90
  -7   1  -4  259.47   12.30
  -7   1  -4  289.87   15.80
   7   1   4  244.78   13.60
   8  -1   4   28.60    4.70
  -8  -1  -4   40.20    9.00
  -8  -1  -4   29.30    7.40
  -8  -1  -4   25.90    7.00
  -8  -1  -4   21.30    7.90
  -8  -1  -4   15.70    6.50
  -8  -1  -4   23.10    4.50
  -8  -1  -4   15.80    6.60
   8  -1   4   20.20    3.80
   8  -1   4   29.70    6.30
   8   1   4   25.10    6.50
   8   1   4   31.10    7.30
  -8   1  -4   24.90    2.20
  -8   1  -4   19.50    6.20
   8   1   4   23.40    4.00
  -8   1  -4   17.90    6.50
  -8   1  -4   17.00    7.60
  -8   1  -4   21.70    5.90
   9  -1   4  315.77   10.40
  -9  -1  -4  320.57   16.40
  -9  -1  -4  308.37   11.70
  -9  -1  -4  324.07   18.20
   9  -1   4  305.17   14.10
  -9  -1  -4  335.07   16.30
  -9  -1  -4  320.27   15.10
  -9  -1  -4  324.87   15.90
  -9  -1  -4  329.97   19.10
   9  -1   4  335.97   14.60
   9   1   4  338.37   15.90
  -9   1  -4  314.87   15.30
   9   1   4  329.27   16.20
  -9   1  -4  303.77   14.60
   9   1   4  330.57   14.40
  -9   1  -4  346.27   19.30
  -9   1  -4  319.47   14.20
 -10  -1  -4   -2.80    9.20
  10  -1   4    3.60    5.10
 -10  -1  -4  -11.70    7.60
 -10  -1  -4   24.60    7.90
  10  -1   4   -5.10    6.70
 -10  -1  -4   32.70   13.30
 -10  -1  -4   -1.50    4.10
 -10   1  -4   -2.30    7.10
  10   1   4   -1.20    6.50
 -10   1  -4    1.20    8.20
  10   1   4   -2.60    8.70
 -10   1  -4  -12.10    9.40
  10   1   4   -2.40    0.90
 -10   1  -4    3.80    5.50
 -10   1  -4   -6.50    6.80
 -11  -2   4    5.20    9.00
 -11  -2   4    3.00    8.30
 -11  -2   4    0.40    7.60
 -11  -2   4   28.50    7.50
 -11  -2   4   18.50    7.90
 -11  -2   4   15.10    6.90
  11   2  -4    8.80    6.90
 -11   2   4   10.40    6.00
 -11   2   4   11.30    7.60
  11   2  -4   10.60    8.20
  11   2  -4    6.70    6.10
 -11   2   4   14.30    4.10
 -11   2   4   10.70    6.30
 -11   2   4   13.90    6.80
 -11   2   4    6.90    8.00
 -10  -2   4   12.40    7.10
 -10  -2   4   18.50    6.30
 -10  -2   4   26.70    8.10
 -10  -2   4   14.80    7.50
 -10  -2   4   26.20    7.20
 -10  -2   4   17.50    7.70
 -10  -2   4   19.20    8.40
 -10   2   4   18.30    4.00
  10   2  -4    9.90    6.20
 -10   2   4   23.90    7.20
 -10   2   4   19.30    5.90
 -10   2   4    3.50    7.60
 -10   2   4   21.50    4.40
  10   2  -4   26.30    7.30
 -10   2   4   14.20    9.00
  10   2  -4   11.60    7.80
  -9  -2   4  665.03   23.60
  -9  -2   4  622.24   20.80
  -9  -2   4  652.83   21.20
  -9  -2   4  664.83   21.20
  -9  -2   4  657.33   20.70
  -9  -2   4  662.83   21.50
   9   2  -4  632.54   20.50
  -9   2   4  646.34   16.60
  -9   2   4  637.94   16.60
  -9   2   4  637.44   22.70
  -9   2   4  673.83   18.10
  -9   2   4  633.14   17.80
  -9   2   4  674.73   22.00
  -8  -2   4  340.57   14.50
   8  -2  -4  311.27    9.70
  -8  -2   4  333.07   16.80
   8  -2  -4  320.37   15.50
  -8  -2   4  322.57   14.60
  -8  -2   4  309.27   14.40
  -8  -2   4  310.27   13.60
  -8  -2   4  346.57   14.50
   8  -2  -4  316.47   10.50
  -8   2   4  313.27   10.40
   8   2  -4  303.57   14.00
  -8   2   4  318.47   11.60
  -8   2   4  323.87   15.90
   8   2  -4  325.57   14.30
  -8   2   4  308.77   14.60
   8   2  -4  324.67   12.90
  -8   2   4  320.27   11.50
  -8   2   4  294.87   10.00
  -7  -2   4  678.73   19.80
   7  -2  -4  642.04   15.50
   7  -2  -4  668.03   20.10
   7  -2  -4  637.94   15.10
  -7  -2   4  675.03   19.40
  -7  -2   4  675.23   19.30
  -7  -2   4  654.23   19.50
  -7  -2   4  601.74   21.70
   7   2  -4  653.83   26.60
  -7   2   4  632.34   15.20
  -7   2   4  662.83   16.10
  -7   2   4  639.14   13.70
  -7   2   4  624.44   15.60
   7   2  -4  641.04   14.20
   7   2  -4  637.54   19.30
  -7   2   4  620.24   19.60
  -7   2   4  613.64   15.90
   7   2  -4  644.04   18.20
   7   2  -4  641.14   23.20
  -7   2   4  629.84   13.90
  -7   2   4  634.04   20.10
  -6  -2   4  247.08   11.60
  -6  -2   4  227.78   10.90
  -6  -2   4  235.78   10.50
  -6  -2   4  244.28   11.20
  -6  -2   4  228.68   10.90
   6  -2  -4  232.98    7.60
  -6  -2   4  232.78   11.30
  -6  -2   4  241.48   12.90
   6  -2  -4  240.28   11.50
   6  -2  -4  234.78    7.90
   6   2  -4  232.38   11.00
   6   2  -4  249.68   12.30
   6   2  -4  239.88   10.50
  -6   2   4  240.58    7.70
  -6   2   4  239.98    8.40
  -6   2   4  259.17   11.90
  -6   2   4  228.08    8.30
  -6   2   4  234.28    8.70
   6   2  -4  215.18   11.00
  -6   2   4  236.78   11.40
  -5  -2   4   91.49    7.10
  -5  -2   4   89.99    5.80
  -5  -2   4   82.09    7.60
   5  -2  -4   87.79    5.00
  -5  -2   4   91.59    9.20
  -5  -2   4   86.09    8.10
   5  -2  -4   81.29    7.60
  -5  -2   4   82.99    7.60
  -5  -2   4   85.09    7.80
  -5  -2   4   84.19    7.50
   5  -2  -4   78.49    4.50
   5   2  -4   97.19    7.80
  -5   2   4   93.89    7.90
  -5   2   4   86.79    5.40
  -5   2   4   83.69    4.70
   5   2  -4   88.89    5.40
   5   2  -4   95.69    7.80
  -5   2   4   82.09    7.90
   5   2  -4   96.09    7.90
  -5   2   4   84.99    5.20
   5   2  -4   90.39    8.90
  -4  -2   4  472.25   14.20
   4  -2  -4  470.25   11.00
  -4  -2   4  462.25   14.00
   4  -2  -4  458.65   13.70
  -4  -2   4  477.35   13.40
  -4  -2   4  458.25   12.40
  -4  -2   4  452.95   13.40
  -4  -2   4  467.15   13.60
   4  -2  -4  468.55   13.40
   4  -2  -4  462.55   11.20
  -4  -2   4  474.75   14.90
  -4  -2   4  487.75   14.40
   4   2  -4  490.75   15.20
  -4   2   4  471.45   11.20
   4   2  -4  485.05   13.60
  -4   2   4  477.05   11.20
  -4   2   4  437.86   12.10
   4   2  -4  484.95   12.40
  -4   2   4  486.15   14.00
  -4   2   4  456.15   13.40
   4   2  -4  493.35   14.30
   4   2  -4  474.55   14.10
  -3  -2   4  511.15   14.40
  -3  -2   4  498.85   13.20
  -3  -2   4  519.65   14.20
  -3  -2   4  495.75   13.30
   3  -2  -4  500.75   11.70
   3  -2  -4  486.35   12.80
   3  -2  -4  509.85    9.80
   3  -2  -4  507.05   14.00
  -3  -2   4  494.65   13.70
  -3  -2   4  496.45   13.60
  -3  -2   4  510.65   15.10
  -3  -2   4  509.35   14.20
   3  -2  -4  494.65   11.60
  -3   2   4  508.45   14.00
   3   2  -4  496.45   14.20
   3   2  -4  495.35   13.30
   3   2  -4  494.45   14.00
   3   2  -4  497.55   13.70
  -3   2   4  506.95   11.80
  -3   2   4  500.25   14.30
  -3   2   4  510.35   11.80
   3   2  -4  509.85   15.20
  -3   2   4  499.35   11.70
  -2  -2   4  322.37   10.10
  -2  -2   4  311.17   10.00
   2  -2  -4  310.87    8.70
  -2  -2   4  299.97   10.40
   2  -2  -4  316.77    8.00
   2  -2  -4  318.57   10.40
  -2  -2   4  313.17   11.50
  -2  -2   4  319.07    9.40
  -2  -2   4  323.37   10.90
  -2  -2   4  345.07   10.50
  -2  -2   4  312.77   10.20
   2  -2  -4  313.57    8.70
   2  -2  -4  311.47    8.70
  -2   2   4  327.27    8.90
   2   2  -4  321.77   10.20
  -2   2   4  322.97    9.10
   2   2  -4  313.07   10.40
   2   2  -4  332.37   10.40
  -2   2   4  323.87   10.10
   2   2  -4  320.37    9.30
  -2   2   4  327.47   10.30
  -2   2   4  325.17    8.80
  -2   2   4  322.87    8.80
   2   2  -4  315.37   10.70
   2   2  -4  320.27   11.50
  -1  -2   4    0.10    3.30
   1  -2  -4   -1.90    2.70
  -1  -2   4    4.40    3.70
   1  -2  -4   -7.10    3.20
  -1  -2   4    0.60    3.20
  -1  -2   4    1.10    2.40
  -1  -2   4    0.70    3.50
  -1  -2   4    1.90    3.30
   1  -2  -4    0.30    2.60
   1  -2  -4    0.80    2.80
   1  -2  -4    0.40    2.00
   1   2  -4    1.20    3.30
   1   2  -4    0.40    2.40
   1   2  -4    0.90    3.80
  -1   2   4   -1.40    3.30
  -1   2   4   -1.40    3.30
  -1   2   4   -0.40    2.60
  -1   2   4    1.30    3.00
   1   2  -4    0.90    3.20
   1   2  -4    2.40    3.60
   1   2  -4    1.40    3.40
  -1   2   4   -3.50    2.50
   0  -2   4  779.02   17.50
   0  -2   4  782.42   18.10
   0  -2  -4  789.62   18.00
   0  -2   4  782.42   18.60
   0  -2  -4  771.32   17.80
   0  -2  -4  771.12   17.40
   0  -2  -4  795.52   17.80
   0  -2   4  784.82   19.80
   0  -2   4  777.92   16.70
   0  -2  -4  809.42   18.30
   0  -2   4  796.22   16.60
   0   2   4  784.62   17.70
   0   2   4  774.82   17.70
   0   2  -4  775.22   18.10
   0   2   4  789.52   18.10
   0   2  -4  773.62   16.50
   0   2  -4  786.52   18.10
   0   2   4  783.52   17.80
   0   2   4  801.52   18.40
   0   2  -4  782.02   18.60
   0   2  -4  794.12   17.70
   1  -2   4 5104.19   93.49
   1  -2   4 5242.38   94.89
  -1  -2  -4 5013.00   95.69
   1  -2   4 5194.38   94.19
  -1  -2  -4 5121.49   95.79
  -1  -2  -4 5094.59   95.39
  -1  -2  -4 5153.88   95.39
   1  -2   4 5120.09   95.39
   1  -2   4 5132.49   95.39
   1  -2   4 5132.49   96.19
  -1  -2  -4 5143.89   95.79
   1   2   4 5095.39   95.79
  -1   2  -4 5114.89   95.09
[truncated: 1,134,866 more chars]
