# Supplementary material for: Norpsilocin: freebase and fumarate salt
Source: Acta Crystallogr E Crystallogr Commun. 2020 Mar 27;76(Pt 4):589–93. doi: 10.1107/S2056989020004077 (PMC7133046; doi:10.1107/S2056989020004077)
Supplement: Supplementary file 2 [file e-76-00589-Isup2.hkl]

data_I                                                                
_shelx_title ' UMD2019E_a.res in P2(1)/c'                                       
_shelx_refln_list_code          4                                               
_shelx_F_calc_maximum       55.83                                               
_exptl_crystal_F_000       408.00                                               
_reflns_d_resolution_high  0.8068                                               
                                                                                
loop_                                                                           
 _space_group_symop_operation_xyz                                               
 'x, y, z'                                                                      
 '-x, y+1/2, -z+1/2'                                                            
 '-x, -y, -z'                                                                   
 'x, -y-1/2, z-1/2'                                                             
                                                                                
_cell_length_a     9.4060                                                       
_cell_length_b     8.8436                                                       
_cell_length_c    12.1445                                                       
_cell_angle_alpha  90.000                                                       
_cell_angle_beta  100.601                                                       
_cell_angle_gamma  90.000                                                       
                                                                                
_shelx_F_squared_multiplier     1.000                                           
                                                                                
loop_                                                                           
 _refln_index_h                                                                 
 _refln_index_k                                                                 
 _refln_index_l                                                                 
 _refln_F_squared_calc                                                          
 _refln_F_squared_meas                                                          
 _refln_F_squared_sigma                                                         
 _refln_observed_status                                                         
   3   0   0         80.35         79.12         0.81 o                         
   4   0   0       2074.78       1952.72        12.68 o                         
   5   0   0       1028.06       1048.48         6.69 o                         
   6   0   0        524.19        539.20         3.56 o                         
   7   0   0          0.01         -0.47         0.47 o                         
   8   0   0         28.85         26.76         0.85 o                         
   9   0   0        210.15        206.87         3.16 o                         
  10   0   0          3.63          5.08         0.70 o                         
  11   0   0         64.86         68.04         1.90 o                         
   1   1   0        765.00        753.67        10.55 o                         
   2   1   0        171.64        156.81         0.82 o                         
   3   1   0        845.32        828.07         3.67 o                         
   4   1   0         53.29         47.23         0.49 o                         
   5   1   0         54.22         60.87         0.57 o                         
   6   1   0         94.87        104.47         0.74 o                         
   7   1   0         34.49         33.39         0.65 o                         
   8   1   0         64.82         63.54         0.85 o                         
   9   1   0         41.51         38.09         0.82 o                         
  10   1   0         41.44         40.65         1.00 o                         
  11   1   0          8.91         11.64         0.63 o                         
   2   2   0         52.76         56.34         0.43 o                         
   3   2   0        270.31        270.30         1.27 o                         
   4   2   0          4.62         10.72         0.32 o                         
   5   2   0          9.58          9.47         0.33 o                         
   6   2   0         48.91         44.04         0.56 o                         
   7   2   0          0.65          0.66         0.30 o                         
   8   2   0          3.86          3.56         0.29 o                         
   9   2   0         83.35         88.00         1.00 o                         
  10   2   0          0.05          0.41         0.32 o                         
  11   2   0         36.15         40.36         0.96 o                         
   1   3   0        160.47        158.04         0.74 o                         
   2   3   0         11.81         11.32         0.23 o                         
   3   3   0          1.84          3.68         0.20 o                         
   4   3   0         17.22         23.71         0.33 o                         
   5   3   0         30.21         32.11         0.41 o                         
   6   3   0         22.99         25.84         0.43 o                         
   7   3   0        157.21        145.40         1.28 o                         
   8   3   0         71.15         64.17         0.78 o                         
   9   3   0          3.11          2.58         0.33 o                         
  10   3   0          0.07         -0.03         0.26 o                         
   0   4   0       1311.99       1448.35         7.43 o                         
   1   4   0         18.21         14.00         0.28 o                         
   2   4   0         68.17         64.81         0.50 o                         
   3   4   0         91.38        110.47         0.70 o                         
   4   4   0        321.46        332.28         1.74 o                         
   5   4   0         16.19         17.34         0.43 o                         
   6   4   0        142.86        132.80         1.18 o                         
   7   4   0          3.56          4.62         0.35 o                         
   8   4   0         17.85         19.36         0.60 o                         
   9   4   0          1.09          1.72         0.31 o                         
  10   4   0         11.77         11.13         0.50 o                         
   1   5   0          0.92          1.34         0.20 o                         
   2   5   0         95.76        110.85         0.72 o                         
   3   5   0         67.19         70.68         0.54 o                         
   4   5   0         21.70         22.40         0.49 o                         
   5   5   0        141.80        156.09         1.18 o                         
   6   5   0        299.64        283.14         2.33 o                         
   7   5   0         76.21         70.89         0.95 o                         
   8   5   0         25.03         22.39         0.71 o                         
   9   5   0          6.81          8.55         0.54 o                         
  10   5   0          6.33          8.39         0.61 o                         
   0   6   0         54.90         63.10         0.80 o                         
   1   6   0         23.55         26.53         0.46 o                         
   2   6   0         60.43         71.38         0.60 o                         
   3   6   0        298.54        309.83         1.48 o                         
   4   6   0        247.24        252.74         1.61 o                         
   5   6   0        571.94        565.66         2.97 o                         
   6   6   0         18.15         14.82         0.53 o                         
   7   6   0        106.42        112.30         1.17 o                         
   8   6   0          3.48          3.45         0.48 o                         
   9   6   0          0.44          0.65         0.53 o                         
   1   7   0        217.40        209.53         1.21 o                         
   2   7   0         53.89         60.03         0.67 o                         
   3   7   0         38.80         34.99         0.51 o                         
   4   7   0         49.06         46.49         0.59 o                         
   5   7   0         13.53         13.86         0.53 o                         
   6   7   0         16.16         12.17         0.52 o                         
   7   7   0          3.72          2.44         0.50 o                         
   8   7   0          2.81          1.83         0.57 o                         
   0   8   0         88.59         88.35         1.01 o                         
   1   8   0         78.56         82.05         0.82 o                         
   2   8   0          5.27          5.95         0.35 o                         
   3   8   0         52.73         58.44         0.77 o                         
   4   8   0         10.82         11.66         0.41 o                         
   5   8   0          0.00         -0.37         0.37 o                         
   6   8   0         52.29         48.33         0.89 o                         
   7   8   0          6.36          4.53         0.56 o                         
   1   9   0         12.42         12.26         0.46 o                         
   2   9   0         36.37         38.92         0.72 o                         
   3   9   0          3.69          3.14         0.46 o                         
   4   9   0          0.79          0.07         0.28 o                         
   5   9   0          3.23          2.78         0.41 o                         
   6   9   0          0.72          2.02         0.46 o                         
   0  10   0         12.99         14.74         0.76 o                         
   1  10   0         11.21         10.38         0.51 o                         
   2  10   0         28.97         30.65         0.84 o                         
   3  10   0         20.32         20.85         0.62 o                         
   4  10   0          8.71          9.01         0.56 o                         
 -11   1   1         44.10         48.18         1.36 o                         
 -10   1   1         12.94         13.67         0.65 o                         
  -9   1   1          1.26          1.43         0.39 o                         
  -8   1   1          8.75          7.10         0.42 o                         
  -7   1   1          4.07          5.49         0.37 o                         
  -6   1   1          8.12          9.61         0.35 o                         
  -5   1   1         33.71         34.60         0.47 o                         
  -4   1   1       1027.60       1053.76         4.31 o                         
  -3   1   1        333.01        314.94         1.54 o                         
  -2   1   1        794.36        773.43         3.40 o                         
  -1   1   1       1171.25        874.67        16.07 o                         
   1   1   1        420.49        386.68         1.61 o                         
   3   1   1         52.63         50.26         0.42 o                         
   4   1   1         55.42         57.15         0.50 o                         
   5   1   1        459.23        442.59         2.01 o                         
   6   1   1        125.54        126.87         0.89 o                         
   7   1   1         66.48         67.98         0.65 o                         
   8   1   1          0.90          0.81         0.44 o                         
   9   1   1          1.41          1.36         0.43 o                         
  10   1   1          6.87          4.67         0.47 o                         
  11   1   1          6.72          5.64         0.54 o                         
 -11   2   1          0.51          0.36         0.45 o                         
 -10   2   1          0.14          0.79         0.30 o                         
  -9   2   1         28.16         28.49         0.68 o                         
  -8   2   1        130.04        137.03         1.10 o                         
  -7   2   1         21.36         21.06         0.46 o                         
  -6   2   1        162.45        170.78         1.09 o                         
  -5   2   1         29.08         33.25         0.46 o                         
  -4   2   1          3.21          2.66         0.20 o                         
  -3   2   1        333.75        347.48         1.86 o                         
  -2   2   1          1.40          0.31         0.21 o                         
  -1   2   1          2.32          2.21         0.16 o                         
   0   2   1          3.56          8.68         0.22 o                         
   2   2   1        398.09        390.26         1.80 o                         
   3   2   1       1556.89       1544.01         7.95 o                         
   4   2   1        228.88        251.42         1.33 o                         
   5   2   1          1.50          0.80         0.24 o                         
   6   2   1         44.79         41.99         0.54 o                         
   7   2   1          5.43          6.61         0.39 o                         
   8   2   1         17.40         18.38         0.47 o                         
   9   2   1         25.12         26.24         0.65 o                         
  10   2   1         28.54         31.23         1.01 o                         
  11   2   1          0.56          0.17         0.37 o                         
 -11   3   1         17.98         18.92         0.65 o                         
 -10   3   1          7.08          8.40         0.50 o                         
  -9   3   1          2.23          2.05         0.38 o                         
  -8   3   1          5.24          4.59         0.30 o                         
  -7   3   1         20.35         20.28         0.55 o                         
  -6   3   1         67.71         68.76         0.63 o                         
  -5   3   1          0.32          0.27         0.26 o                         
  -4   3   1          7.34          3.29         0.30 o                         
  -3   3   1        198.66        201.64         1.23 o                         
  -2   3   1       1388.36       1316.70         4.98 o                         
  -1   3   1        181.68        163.08         0.79 o                         
   1   3   1         58.32         49.76         0.38 o                         
   2   3   1        101.72         86.60         0.60 o                         
   3   3   1        380.66        414.83         1.98 o                         
   4   3   1        204.93        212.70         1.27 o                         
   5   3   1        201.07        180.07         1.10 o                         
   6   3   1        199.14        210.45         1.24 o                         
   7   3   1         28.36         28.89         0.75 o                         
   8   3   1         43.42         42.35         0.74 o                         
   9   3   1         11.54         12.33         0.56 o                         
  10   3   1          0.01         -0.44         0.44 o                         
 -10   4   1         25.50         25.57         0.80 o                         
  -9   4   1          0.00          0.33         0.41 o                         
  -8   4   1         47.98         49.12         0.97 o                         
  -7   4   1          1.07         -0.04         0.37 o                         
  -6   4   1          1.00          1.92         0.34 o                         
  -5   4   1          9.42          7.54         0.47 o                         
  -4   4   1        219.67        222.69         1.42 o                         
  -3   4   1         53.14         46.80         0.63 o                         
  -2   4   1         35.97         32.04         0.40 o                         
  -1   4   1          0.44          1.79         0.20 o                         
   0   4   1        206.50        187.80         0.89 o                         
   1   4   1         79.38         65.70         0.48 o                         
   2   4   1        244.99        296.91         1.31 o                         
   3   4   1        180.73        167.14         0.90 o                         
   4   4   1         48.24         55.00         0.52 o                         
   5   4   1        273.58        266.69         1.40 o                         
   6   4   1         33.81         30.60         0.59 o                         
   7   4   1        146.46        139.01         1.46 o                         
   8   4   1         52.65         58.46         0.79 o                         
   9   4   1         15.78         18.35         0.73 o                         
  10   4   1         19.20         18.95         0.70 o                         
 -10   5   1         12.86          9.79         0.64 o                         
  -9   5   1         48.17         54.59         1.02 o                         
  -8   5   1          6.53          5.61         0.51 o                         
  -7   5   1         13.50         12.00         0.49 o                         
  -6   5   1        191.45        182.76         1.44 o                         
  -5   5   1        142.23        146.43         1.21 o                         
  -4   5   1        134.10        129.89         1.07 o                         
  -3   5   1         13.75         11.14         0.26 o                         
  -2   5   1         22.50         24.00         0.39 o                         
  -1   5   1        626.49        685.07         2.71 o                         
   0   5   1         45.48         36.62         0.43 o                         
   1   5   1        366.06        376.30         1.62 o                         
   2   5   1        148.92        160.63         0.88 o                         
   3   5   1         81.61         85.73         0.63 o                         
   4   5   1         33.00         32.76         0.44 o                         
   5   5   1         95.06         83.29         0.74 o                         
   6   5   1         23.99         21.89         0.60 o                         
   7   5   1         91.35         86.31         1.03 o                         
   8   5   1         15.84         16.98         0.62 o                         
   9   5   1          5.72          6.01         0.46 o                         
  -9   6   1          2.51          2.76         0.44 o                         
  -8   6   1          0.00         -0.43         0.43 o                         
  -7   6   1          1.05          0.50         0.39 o                         
  -6   6   1         15.96         18.24         0.63 o                         
  -5   6   1          8.83          8.71         0.37 o                         
  -4   6   1          2.74          1.20         0.42 o                         
  -3   6   1        127.82        130.29         0.85 o                         
  -2   6   1          1.52          2.27         0.25 o                         
  -1   6   1         29.22         28.83         0.43 o                         
   0   6   1        235.88        257.29         1.28 o                         
   1   6   1        172.14        199.37         1.03 o                         
   2   6   1          0.00          0.29         0.25 o                         
   3   6   1         47.68         46.35         0.54 o                         
   4   6   1         52.46         50.50         0.56 o                         
   5   6   1          7.80          6.80         0.43 o                         
   6   6   1          2.54          2.26         0.47 o                         
   7   6   1          0.00         -0.39         0.39 o                         
   8   6   1         15.56         13.32         0.55 o                         
   9   6   1          0.12         -0.38         0.38 o                         
  -8   7   1          1.97          1.15         0.50 o                         
  -7   7   1         12.20         10.23         0.50 o                         
  -6   7   1         38.31         39.88         0.99 o                         
  -5   7   1        169.10        163.35         1.49 o                         
  -4   7   1          0.08         -0.01         0.35 o                         
  -3   7   1        151.75        155.13         1.00 o                         
  -2   7   1          0.50          0.60         0.28 o                         
  -1   7   1        269.22        296.73         1.52 o                         
   0   7   1        204.87        205.64         1.15 o                         
   1   7   1         77.18         77.69         0.77 o                         
   2   7   1        108.59        104.94         0.87 o                         
   3   7   1          9.14         10.11         0.38 o                         
   4   7   1          2.92          2.90         0.27 o                         
   5   7   1          7.93          9.32         0.45 o                         
   6   7   1          8.86          9.58         0.50 o                         
   7   7   1        101.61         99.97         1.15 o                         
   8   7   1         10.32         10.55         0.55 o                         
  -7   8   1          4.08          2.28         0.46 o                         
  -6   8   1          0.05          0.15         0.41 o                         
  -5   8   1          4.73          4.71         0.46 o                         
  -4   8   1         13.43         10.86         0.47 o                         
  -3   8   1         10.87         11.41         0.38 o                         
  -2   8   1         53.69         54.56         0.73 o                         
  -1   8   1          8.37          7.28         0.34 o                         
   0   8   1          3.54          3.26         0.32 o                         
   1   8   1          9.11         10.85         0.40 o                         
   2   8   1          0.01         -0.31         0.31 o                         
   3   8   1          2.40          3.20         0.37 o                         
   4   8   1          0.44         -0.04         0.35 o                         
   5   8   1          0.37          0.07         0.47 o                         
   6   8   1         13.60         15.55         0.61 o                         
   7   8   1          4.94          4.92         0.49 o                         
  -6   9   1          0.39          0.91         0.45 o                         
  -5   9   1         88.89         96.95         1.10 o                         
  -4   9   1         13.95         15.86         0.57 o                         
  -3   9   1          4.29          3.40         0.34 o                         
  -2   9   1         17.78         19.33         0.50 o                         
  -1   9   1          2.54          1.94         0.36 o                         
   0   9   1         33.43         33.43         0.68 o                         
   1   9   1          8.28          7.24         0.44 o                         
   2   9   1         17.17         17.82         0.51 o                         
   3   9   1         48.55         57.29         0.80 o                         
   4   9   1         43.81         47.66         0.98 o                         
   5   9   1          7.59          9.90         0.58 o                         
   6   9   1          0.43         -0.30         0.46 o                         
  -4  10   1          1.43          2.04         0.52 o                         
  -3  10   1         10.74         13.18         0.54 o                         
  -2  10   1         20.79         22.29         0.64 o                         
  -1  10   1          0.04         -0.33         0.33 o                         
   0  10   1         51.73         56.41         0.99 o                         
   1  10   1         14.41         13.95         0.55 o                         
   2  10   1          1.01          0.83         0.36 o                         
   3  10   1          4.48          4.57         0.40 o                         
   4  10   1          1.75          1.32         0.36 o                         
 -11   0   2         20.52         16.73         0.98 o                         
 -10   0   2          5.46          5.73         0.72 o                         
  -9   0   2        194.43        182.08         2.20 o                         
  -8   0   2        501.44        498.87         3.77 o                         
  -7   0   2        451.53        462.68         3.46 o                         
  -6   0   2         28.91         34.76         0.81 o                         
  -5   0   2        700.64        756.66         5.26 o                         
  -4   0   2        660.46        626.37         3.86 o                         
  -3   0   2        523.59        490.18         3.02 o                         
  -2   0   2        966.09        926.31         5.72 o                         
  -1   0   2          3.48          0.94         0.23 o                         
   0   0   2        956.83        912.69        16.75 o                         
   1   0   2        228.92        283.75         2.09 o                         
   3   0   2        436.89        417.81         2.69 o                         
   4   0   2       1297.38       1232.75         7.30 o                         
   5   0   2        261.20        260.09         2.04 o                         
   6   0   2          1.69          1.41         0.38 o                         
   7   0   2         46.22         39.94         0.86 o                         
   8   0   2          1.55          1.77         0.43 o                         
   9   0   2          0.50         -0.18         0.58 o                         
  10   0   2         10.44         10.83         0.70 o                         
  11   0   2          4.18          5.82         0.82 o                         
 -11   1   2         14.48         13.77         0.68 o                         
 -10   1   2        131.43        132.12         1.38 o                         
  -9   1   2          4.61          5.15         0.46 o                         
  -8   1   2        185.48        179.29         1.33 o                         
  -7   1   2          0.76          0.07         0.34 o                         
  -6   1   2         25.13         30.53         0.54 o                         
  -5   1   2        602.75        615.48         2.66 o                         
  -4   1   2        101.82        110.41         0.67 o                         
  -3   1   2         73.85         62.82         0.49 o                         
  -2   1   2         24.40         25.72         0.29 o                         
   2   1   2          6.42          5.67         0.24 o                         
   3   1   2         10.17          8.86         0.34 o                         
   4   1   2        631.15        643.48         2.83 o                         
   5   1   2        365.45        384.95         1.82 o                         
   6   1   2         11.57          7.78         0.35 o                         
   7   1   2         15.71         16.23         0.54 o                         
   8   1   2          0.12         -0.30         0.30 o                         
   9   1   2          0.45          0.97         0.39 o                         
  10   1   2         12.17         10.69         0.54 o                         
 -11   2   2         33.97         40.56         0.96 o                         
 -10   2   2         12.55         11.25         0.53 o                         
  -9   2   2         32.10         25.41         0.63 o                         
  -8   2   2        239.92        225.17         1.52 o                         
  -7   2   2        234.21        238.53         1.62 o                         
  -6   2   2        139.45        136.92         0.91 o                         
  -5   2   2         32.14         28.85         0.41 o                         
  -4   2   2        212.76        208.97         1.10 o                         
  -3   2   2        108.52        115.71         0.68 o                         
  -2   2   2        581.65        545.20         2.26 o                         
  -1   2   2       1179.64       1094.08         4.32 o                         
   0   2   2       1195.84       1185.06         4.76 o                         
   3   2   2        321.47        323.03         1.68 o                         
   4   2   2         32.84         32.47         0.48 o                         
   5   2   2        177.16        165.27         1.01 o                         
   6   2   2        118.47        119.18         0.89 o                         
   7   2   2        181.04        196.08         1.82 o                         
   8   2   2        278.09        266.68         1.77 o                         
   9   2   2          3.90          3.40         0.45 o                         
  10   2   2          1.41          1.27         0.48 o                         
 -11   3   2          0.28          0.77         0.38 o                         
 -10   3   2         11.98         13.17         0.52 o                         
  -9   3   2          4.13          5.50         0.39 o                         
  -8   3   2        115.95        114.30         0.87 o                         
  -7   3   2         10.33         13.24         0.40 o                         
  -6   3   2          8.21          9.28         0.26 o                         
  -5   3   2          4.51          3.53         0.36 o                         
  -4   3   2        193.62        193.14         1.21 o                         
  -3   3   2        371.85        425.73         2.14 o                         
  -2   3   2         36.26         37.33         0.38 o                         
  -1   3   2        184.70        171.71         0.76 o                         
   0   3   2       1163.32       1133.18         4.42 o                         
   1   3   2       1754.17       1826.80         8.14 o                         
   2   3   2         39.15         30.92         0.36 o                         
   3   3   2        310.40        341.91         1.66 o                         
   4   3   2        224.53        242.87         1.33 o                         
   5   3   2        128.90        131.74         0.91 o                         
   6   3   2         15.66         15.54         0.35 o                         
   7   3   2        147.08        142.40         1.02 o                         
   8   3   2          2.57          2.81         0.26 o                         
   9   3   2          0.55          0.40         0.30 o                         
  10   3   2          0.00          0.11         0.41 o                         
 -10   4   2         26.62         31.38         1.09 o                         
  -9   4   2         42.10         45.97         0.79 o                         
  -8   4   2          7.84          8.24         0.46 o                         
  -7   4   2          0.64          1.20         0.37 o                         
  -6   4   2          1.26          0.84         0.33 o                         
  -5   4   2        333.22        341.48         2.00 o                         
  -4   4   2        144.22        133.97         1.05 o                         
  -3   4   2        557.98        595.43         3.00 o                         
  -2   4   2         45.34         46.85         0.44 o                         
  -1   4   2        167.73        173.21         0.84 o                         
   0   4   2        430.08        410.54         1.84 o                         
   1   4   2        345.05        362.45         1.51 o                         
   2   4   2          1.30          3.48         0.23 o                         
   3   4   2        225.89        196.17         1.09 o                         
   4   4   2         32.06         31.47         0.53 o                         
   5   4   2         33.55         33.22         0.62 o                         
   6   4   2         61.68         63.26         0.73 o                         
   7   4   2         79.00         76.95         1.03 o                         
   8   4   2         31.41         27.23         0.64 o                         
   9   4   2         31.53         27.07         0.76 o                         
  10   4   2          0.03         -0.01         0.33 o                         
 -10   5   2          0.39          0.26         0.47 o                         
  -9   5   2        109.30        117.48         1.26 o                         
  -8   5   2          0.67         -0.36         0.37 o                         
  -7   5   2         20.46         20.24         0.67 o                         
  -6   5   2        105.22        101.30         1.08 o                         
  -5   5   2        160.90        159.50         1.27 o                         
  -4   5   2          0.49         -0.13         0.34 o                         
  -3   5   2         82.03         85.94         0.60 o                         
  -2   5   2         45.80         52.29         0.52 o                         
  -1   5   2        197.17        200.01         0.90 o                         
   0   5   2       1152.70       1206.11         4.49 o                         
   1   5   2          0.00         -0.21         0.23 o                         
   2   5   2        120.12        120.47         0.78 o                         
   3   5   2         36.08         34.52         0.47 o                         
   4   5   2         84.95         75.68         0.75 o                         
   5   5   2         29.19         28.16         0.53 o                         
   6   5   2        191.98        183.02         1.16 o                         
   7   5   2         20.44         25.94         0.50 o                         
   8   5   2          2.42          2.10         0.37 o                         
   9   5   2          7.30          7.67         0.49 o                         
  -9   6   2         37.02         38.86         1.15 o                         
  -8   6   2          0.07         -0.35         0.35 o                         
  -7   6   2          5.57          4.84         0.54 o                         
  -6   6   2        155.65        157.62         1.57 o                         
  -5   6   2         45.51         44.27         0.89 o                         
  -4   6   2        145.23        148.02         1.19 o                         
  -3   6   2          7.64          7.05         0.27 o                         
  -2   6   2          1.01          0.49         0.22 o                         
  -1   6   2          0.04          0.02         0.18 o                         
   0   6   2          5.31          5.60         0.25 o                         
   1   6   2          2.26          0.97         0.23 o                         
   2   6   2         96.37        101.60         0.78 o                         
   3   6   2         82.33         84.38         0.64 o                         
   4   6   2          7.99          7.08         0.36 o                         
   5   6   2          0.13         -0.26         0.26 o                         
   6   6   2          1.92          0.34         0.39 o                         
   7   6   2         11.58         15.13         0.58 o                         
   8   6   2          0.68          0.13         0.59 o                         
   9   6   2         21.58         20.48         0.85 o                         
  -8   7   2          2.25          3.55         0.61 o                         
  -7   7   2         15.10         14.74         0.68 o                         
  -6   7   2          7.81          7.77         0.57 o                         
  -5   7   2        118.75        113.04         1.22 o                         
  -4   7   2        232.91        231.96         1.55 o                         
  -3   7   2        260.73        268.51         1.41 o                         
  -2   7   2         57.51         60.83         0.60 o                         
  -1   7   2          2.41          2.09         0.30 o                         
   0   7   2          0.39          0.15         0.26 o                         
   1   7   2        111.92        113.99         0.79 o                         
   2   7   2        178.44        185.59         1.19 o                         
   3   7   2          0.29          0.62         0.29 o                         
   4   7   2         56.39         59.31         0.61 o                         
   5   7   2         46.32         46.04         0.69 o                         
   6   7   2          5.60          4.74         0.45 o                         
   7   7   2         11.79         10.49         0.62 o                         
   8   7   2         10.61         12.88         0.67 o                         
  -7   8   2         11.88         10.46         0.62 o                         
  -6   8   2          0.32          0.64         0.42 o                         
  -5   8   2        142.70        142.36         1.28 o                         
  -4   8   2         51.85         54.45         0.82 o                         
  -3   8   2        136.91        141.58         0.99 o                         
  -2   8   2          8.91          8.98         0.36 o                         
  -1   8   2         13.56         14.05         0.45 o                         
   0   8   2         54.85         55.89         0.69 o                         
   1   8   2         36.16         36.10         0.63 o                         
   2   8   2         24.67         26.25         0.59 o                         
   3   8   2         29.21         28.93         0.70 o                         
   4   8   2          0.03         -0.06         0.34 o                         
   5   8   2          4.51          6.18         0.48 o                         
   6   8   2         29.94         29.69         0.79 o                         
   7   8   2         14.76         14.81         0.61 o                         
  -6   9   2          0.99          0.15         0.41 o                         
  -5   9   2         27.33         26.83         0.70 o                         
  -4   9   2         33.61         30.80         0.71 o                         
  -3   9   2          9.21         10.17         0.41 o                         
  -2   9   2         23.40         24.96         0.55 o                         
  -1   9   2          1.57          1.25         0.29 o                         
   0   9   2          3.49          3.66         0.41 o                         
   1   9   2          7.58          7.59         0.47 o                         
   2   9   2        112.96        110.29         1.06 o                         
   3   9   2         87.93         94.67         1.06 o                         
   4   9   2         28.26         30.83         0.79 o                         
   5   9   2          0.51          0.24         0.51 o                         
   6   9   2          6.60         10.16         2.48 o                         
  -4  10   2         25.42         27.30         0.71 o                         
  -3  10   2         33.92         36.75         0.96 o                         
  -2  10   2          2.58          2.03         0.45 o                         
  -1  10   2          0.59          0.36         0.33 o                         
   0  10   2         56.92         58.58         0.99 o                         
   1  10   2          3.19          1.91         0.38 o                         
   2  10   2         10.06          8.66         0.54 o                         
   3  10   2          2.07          0.85         0.39 o                         
   4  10   2          0.08          0.37         0.26 o                         
 -11   1   3          6.65          6.39         0.56 o                         
 -10   1   3          2.29          2.22         0.51 o                         
  -9   1   3        111.32        103.31         1.09 o                         
  -8   1   3         17.56         14.25         0.49 o                         
  -7   1   3         69.83         68.94         0.78 o                         
  -6   1   3         46.35         43.64         0.59 o                         
  -5   1   3          3.31          0.52         0.20 o                         
  -4   1   3          4.18          4.65         0.25 o                         
  -3   1   3          1.95          0.57         0.18 o                         
  -2   1   3        364.51        348.35         1.49 o                         
  -1   1   3         64.38         60.47         0.46 o                         
   0   1   3        511.09        502.52         2.25 o                         
   1   1   3       1112.22       1107.95         4.77 o                         
   2   1   3         17.93         19.91         0.36 o                         
   3   1   3         70.41         68.56         0.62 o                         
   4   1   3         89.98         90.59         0.80 o                         
   5   1   3         12.61          8.00         0.32 o                         
   6   1   3         15.15         15.44         0.46 o                         
   7   1   3        107.26        111.87         0.96 o                         
   8   1   3         53.18         55.19         0.79 o                         
   9   1   3          0.45          1.19         0.42 o                         
  10   1   3         11.35         10.25         0.53 o                         
 -11   2   3          5.19          3.49         0.55 o                         
 -10   2   3          0.26          0.52         0.34 o                         
  -9   2   3          0.07          2.16         0.42 o                         
  -8   2   3          4.18          1.89         0.37 o                         
  -7   2   3        347.55        350.36         1.77 o                         
  -6   2   3         44.83         43.26         0.52 o                         
  -5   2   3          0.03         -0.15         0.23 o                         
  -4   2   3       1051.44       1115.56         4.74 o                         
  -3   2   3        390.08        399.13         1.87 o                         
  -2   2   3       1627.47       1635.77         7.12 o                         
  -1   2   3        200.79        203.48         0.96 o                         
   0   2   3        132.85        141.47         0.80 o                         
   1   2   3       1774.36       1664.84         8.87 o                         
   2   2   3        360.09        338.24         1.67 o                         
   3   2   3          6.05          5.42         0.28 o                         
   4   2   3        117.34        131.22         0.90 o                         
   5   2   3        154.91        162.42         1.12 o                         
   6   2   3          0.54          0.39         0.28 o                         
   7   2   3         80.65         85.60         0.85 o                         
   8   2   3          6.63          8.08         0.50 o                         
   9   2   3         49.39         51.01         1.05 o                         
  10   2   3          2.27          1.77         0.55 o                         
 -11   3   3         23.31         22.06         0.78 o                         
 -10   3   3          5.81          7.85         0.52 o                         
  -9   3   3         57.55         56.79         0.81 o                         
  -8   3   3         34.18         33.41         0.56 o                         
  -7   3   3         22.56         19.56         0.58 o                         
  -6   3   3          2.90          2.64         0.21 o                         
  -5   3   3         51.05         48.58         0.52 o                         
  -4   3   3        780.45        790.39         3.38 o                         
  -3   3   3        267.48        299.39         1.38 o                         
  -2   3   3        284.21        277.99         1.26 o                         
  -1   3   3        264.84        249.47         1.14 o                         
   0   3   3        345.05        345.31         1.50 o                         
   1   3   3       1085.35       1127.18         4.33 o                         
   2   3   3       3117.45       2915.46        16.86 o                         
   3   3   3        745.82        804.54         3.43 o                         
   4   3   3        372.00        366.90         1.87 o                         
   5   3   3         52.93         49.92         0.67 o                         
   6   3   3         53.19         50.35         0.74 o                         
   7   3   3        307.55        302.62         1.90 o                         
   8   3   3          1.18          0.68         0.36 o                         
   9   3   3         39.98         42.86         1.03 o                         
  10   3   3          1.09          0.75         0.40 o                         
 -10   4   3         48.28         50.11         1.43 o                         
  -9   4   3        143.44        146.99         1.28 o                         
  -8   4   3         14.90         16.38         0.66 o                         
  -7   4   3        201.80        198.23         1.47 o                         
  -6   4   3         37.95         38.60         0.71 o                         
  -5   4   3         77.38         84.36         0.84 o                         
  -4   4   3        146.73        147.07         1.02 o                         
  -3   4   3          0.40          0.45         0.19 o                         
  -2   4   3         12.89          9.43         0.25 o                         
  -1   4   3        108.26        123.18         0.70 o                         
   0   4   3        291.27        314.34         1.44 o                         
   1   4   3         22.29         32.19         0.39 o                         
   2   4   3       1875.70       1881.49         7.26 o                         
   3   4   3        456.25        484.19         2.29 o                         
   4   4   3        332.25        340.22         1.80 o                         
   5   4   3         31.17         31.18         0.60 o                         
   6   4   3        127.10        128.94         1.08 o                         
   7   4   3          8.44          7.87         0.45 o                         
   8   4   3         65.68         62.39         0.91 o                         
   9   4   3         13.66         12.46         0.60 o                         
 -10   5   3         23.43         21.71         0.89 o                         
  -9   5   3          1.71          2.25         0.42 o                         
  -8   5   3          0.11         -0.33         0.37 o                         
  -7   5   3         28.37         27.52         0.79 o                         
  -6   5   3          7.15          6.53         0.54 o                         
  -5   5   3          3.97          4.36         0.45 o                         
  -4   5   3        186.25        190.18         1.20 o                         
  -3   5   3          2.80          2.59         0.21 o                         
  -2   5   3         44.90         44.03         0.47 o                         
  -1   5   3         14.49         12.20         0.28 o                         
   0   5   3        105.85         99.57         0.69 o                         
   1   5   3        180.60        164.24         0.90 o                         
   2   5   3         43.13         37.46         0.55 o                         
   3   5   3         35.79         31.69         0.52 o                         
   4   5   3         32.49         26.78         0.58 o                         
   5   5   3          8.46          7.76         0.38 o                         
   6   5   3          0.33         -0.30         0.39 o                         
   7   5   3          5.87          6.82         0.43 o                         
   8   5   3          0.33          0.21         0.25 o                         
   9   5   3          0.66          0.65         0.48 o                         
  -9   6   3         14.08         11.77         0.50 o                         
  -8   6   3          3.30          4.81         0.38 o                         
  -7   6   3         13.49         12.51         0.62 o                         
  -6   6   3          8.83          9.14         0.60 o                         
  -5   6   3          5.18          5.42         0.38 o                         
  -4   6   3          4.54          5.08         0.37 o                         
  -3   6   3         21.56         21.41         0.40 o                         
  -2   6   3          9.62          9.27         0.30 o                         
  -1   6   3          2.22          3.38         0.24 o                         
   0   6   3        435.54        455.03         1.99 o                         
   1   6   3          9.28          9.68         0.34 o                         
   2   6   3          2.92          3.08         0.32 o                         
   3   6   3          0.09         -0.27         0.27 o                         
   4   6   3         88.47         88.46         0.87 o                         
   5   6   3          4.50          2.97         0.33 o                         
   6   6   3          0.82          0.47         0.37 o                         
   7   6   3         15.48         14.91         0.52 o                         
   8   6   3          5.46          4.52         0.65 o                         
  -8   7   3         41.25         46.45         1.09 o                         
  -7   7   3          5.05          5.97         0.58 o                         
  -6   7   3         35.57         35.57         0.73 o                         
  -5   7   3         16.59         14.41         0.56 o                         
  -4   7   3        200.13        202.33         1.45 o                         
  -3   7   3         65.04         72.87         0.66 o                         
  -2   7   3         95.17         86.87         0.72 o                         
  -1   7   3         10.36          7.77         0.37 o                         
   0   7   3          5.38          5.47         0.32 o                         
   1   7   3          8.43          7.15         0.36 o                         
   2   7   3          7.34          6.45         0.38 o                         
   3   7   3        106.08        103.11         0.97 o                         
   4   7   3         35.85         39.01         0.56 o                         
   5   7   3          3.35          4.27         0.37 o                         
   6   7   3          8.99          8.39         0.42 o                         
   7   7   3          3.83          1.87         0.52 o                         
   8   7   3          0.08         -0.16         0.66 o                         
  -7   8   3          0.03          0.10         0.72 o                         
  -6   8   3          0.95          0.25         0.45 o                         
  -5   8   3         18.75         20.02         0.56 o                         
  -4   8   3          5.80          6.04         0.41 o                         
  -3   8   3          0.10          0.39         0.24 o                         
  -2   8   3        101.22        110.15         0.93 o                         
  -1   8   3          0.16          0.16         0.33 o                         
   0   8   3         63.34         64.79         0.78 o                         
   1   8   3         69.24         67.48         0.84 o                         
   2   8   3          0.68          1.15         0.39 o                         
   3   8   3          5.74          6.75         0.46 o                         
   4   8   3         52.07         58.33         0.97 o                         
   5   8   3          1.42          0.56         0.32 o                         
   6   8   3          5.50          7.41         0.46 o                         
   7   8   3          8.13          8.56         0.81 o                         
  -6   9   3          4.24          3.42         0.50 o                         
  -5   9   3          0.93          0.62         0.35 o                         
  -4   9   3         86.16         91.88         1.04 o                         
  -3   9   3        216.47        222.75         1.59 o                         
  -2   9   3          2.32          2.71         0.37 o                         
  -1   9   3         61.58         63.24         0.93 o                         
   0   9   3         49.94         47.05         0.85 o                         
   1   9   3         42.72         41.84         0.81 o                         
   2   9   3         47.82         46.02         0.84 o                         
   3   9   3          0.33          0.65         0.41 o                         
   4   9   3          0.17          0.54         0.31 o                         
   5   9   3          0.05         -0.30         0.59 o                         
  -4  10   3         13.51         12.09         0.67 o                         
  -3  10   3         50.56         52.45         0.96 o                         
  -2  10   3         85.69         89.64         1.12 o                         
  -1  10   3         71.10         80.58         1.06 o                         
   0  10   3          0.25          0.31         0.40 o                         
   1  10   3         57.87         52.65         1.02 o                         
   2  10   3          0.51          0.62         0.30 o                         
   3  10   3          5.51          3.36         0.45 o                         
 -11   0   4          7.28          6.76         0.80 o                         
 -10   0   4         45.78         41.26         1.17 o                         
  -9   0   4         18.93         21.91         0.87 o                         
  -8   0   4          1.66          0.86         0.55 o                         
  -7   0   4          0.38          0.75         0.52 o                         
  -6   0   4        418.28        430.65         2.81 o                         
  -5   0   4         76.43        101.44         1.00 o                         
  -4   0   4       3083.60       3226.75        58.92 o                         
  -3   0   4        597.88        629.79         3.74 o                         
  -2   0   4         38.24         31.77         0.57 o                         
  -1   0   4        952.13        865.69         4.97 o                         
   0   0   4        412.50        413.69         4.03 o                         
   1   0   4        242.20        210.27         1.49 o                         
   2   0   4        139.14        136.97         1.26 o                         
   3   0   4        190.53        193.80         1.52 o                         
   4   0   4         46.74         48.55         0.78 o                         
   5   0   4        367.85        381.99         2.57 o                         
   6   0   4         80.24         86.89         1.27 o                         
   7   0   4         81.87         80.88         1.23 o                         
   8   0   4         45.37         47.38         1.11 o                         
   9   0   4         44.86         45.29         1.17 o                         
  10   0   4         96.02        108.28         1.56 o                         
 -11   1   4          0.54         -0.02         0.40 o                         
 -10   1   4          6.77          5.11         0.52 o                         
  -9   1   4         24.20         24.02         0.65 o                         
  -8   1   4        213.65        207.51         1.47 o                         
  -7   1   4        502.78        499.55         2.47 o                         
  -6   1   4        187.38        199.48         1.12 o                         
  -5   1   4         69.19         70.25         0.58 o                         
  -4   1   4          0.28          0.21         0.22 o                         
  -3   1   4       1226.13       1244.09         5.10 o                         
  -2   1   4         12.37         10.68         0.27 o                         
  -1   1   4         76.41         71.37         0.58 o                         
   0   1   4        763.43        671.81         3.02 o                         
   1   1   4        122.18        138.78         0.94 o                         
   2   1   4         21.42         23.01         0.43 o                         
   3   1   4         75.30         89.37         0.68 o                         
   4   1   4         30.72         29.43         0.51 o                         
   5   1   4          2.69          1.17         0.30 o                         
   6   1   4          1.57          1.48         0.27 o                         
   7   1   4         78.87         84.09         0.82 o                         
   8   1   4          6.38          7.87         0.38 o                         
   9   1   4        103.58        103.91         1.16 o                         
  10   1   4          0.08         -0.15         0.64 o                         
 -11   2   4          3.05          3.72         0.56 o                         
 -10   2   4          6.82          5.92         0.52 o                         
  -9   2   4        215.00        209.84         1.78 o                         
  -8   2   4        101.70        102.44         0.97 o                         
  -7   2   4        220.00        207.20         1.22 o                         
  -6   2   4         73.22         76.37         0.72 o                         
  -5   2   4         26.35         28.08         0.46 o                         
  -4   2   4        131.40        151.96         0.90 o                         
  -3   2   4        142.90        162.13         0.88 o                         
  -2   2   4         92.64        103.17         0.63 o                         
  -1   2   4          0.02          0.02         0.20 o                         
   0   2   4        247.98        253.31         1.26 o                         
   1   2   4       1625.42       1662.76         6.72 o                         
   2   2   4        393.84        416.43         2.02 o                         
   3   2   4       1172.54       1238.23         5.40 o                         
   4   2   4        416.38        393.67         2.01 o                         
   5   2   4        453.50        475.99         2.40 o                         
   6   2   4        122.37        123.92         1.02 o                         
   7   2   4         84.56         91.94         0.99 o                         
   8   2   4         65.05         62.26         0.94 o                         
   9   2   4         43.98         51.51         1.01 o                         
  10   2   4          0.49          0.08         0.34 o                         
 -11   3   4          9.29          9.07         0.61 o                         
 -10   3   4         20.68         18.39         0.68 o                         
  -9   3   4         23.17         25.22         0.60 o                         
  -8   3   4        336.16        300.23         2.28 o                         
  -7   3   4         35.35         30.83         0.48 o                         
  -6   3   4          1.02          1.02         0.23 o                         
  -5   3   4          4.30          3.87         0.25 o                         
  -4   3   4        456.82        468.64         2.07 o                         
  -3   3   4        157.05        189.79         1.00 o                         
  -2   3   4         46.75         58.05         0.48 o                         
  -1   3   4         10.07          6.98         0.23 o                         
   0   3   4        182.86        180.06         0.93 o                         
   1   3   4        577.82        591.97         2.48 o                         
   2   3   4         12.95         21.87         0.45 o                         
   3   3   4        991.91        950.02         4.05 o                         
   4   3   4         50.67         51.50         0.62 o                         
   5   3   4          1.45          0.71         0.28 o                         
   6   3   4          6.69          5.36         0.42 o                         
   7   3   4        128.89        133.04         1.17 o                         
   8   3   4         12.06         11.29         0.52 o                         
   9   3   4          6.38          4.78         0.61 o                         
 -10   4   4         63.96         69.87         1.22 o                         
  -9   4   4         46.01         46.44         0.91 o                         
  -8   4   4        203.81        216.72         1.59 o                         
  -7   4   4          4.20          3.77         0.43 o                         
  -6   4   4          0.15          0.16         0.37 o                         
  -5   4   4          9.38          7.71         0.38 o                         
  -4   4   4        716.55        745.12         3.20 o                         
  -3   4   4         17.14         13.84         0.37 o                         
  -2   4   4        790.60        792.77         3.26 o                         
  -1   4   4        123.23        126.84         0.79 o                         
   0   4   4         27.51         27.99         0.42 o                         
   1   4   4        529.56        549.91         2.36 o                         
   2   4   4        754.90        717.52         3.14 o                         
   3   4   4        428.64        390.56         1.84 o                         
   4   4   4         43.13         50.88         0.68 o                         
   5   4   4         32.21         27.37         0.63 o                         
   6   4   4          0.85          0.49         0.39 o                         
   7   4   4          0.41          0.71         0.39 o                         
   8   4   4          2.55          3.46         0.44 o                         
   9   4   4         33.31         31.49         0.81 o                         
 -10   5   4         30.42         30.78         0.97 o                         
  -9   5   4         56.42         59.20         0.95 o                         
  -8   5   4          2.22          3.27         0.43 o                         
  -7   5   4         64.74         63.06         0.97 o                         
  -6   5   4         11.27         10.16         0.51 o                         
  -5   5   4          0.09         -0.26         0.35 o                         
  -4   5   4         46.31         47.78         0.56 o                         
  -3   5   4         30.25         25.22         0.43 o                         
  -2   5   4        271.43        269.13         1.37 o                         
  -1   5   4          1.62          2.67         0.23 o                         
   0   5   4          0.41          0.56         0.26 o                         
   1   5   4          0.03         -0.10         0.26 o                         
   2   5   4         64.64         73.43         0.64 o                         
   3   5   4        355.40        353.03         1.85 o                         
   4   5   4        684.26        680.56         3.41 o                         
   5   5   4         26.74         25.10         0.59 o                         
   6   5   4          0.56          0.22         0.36 o                         
   7   5   4         14.53         15.95         0.55 o                         
   8   5   4         60.36         61.91         1.45 o                         
   9   5   4          7.85          7.30         0.56 o                         
  -9   6   4          0.12          0.19         0.42 o                         
  -8   6   4         17.55         17.56         0.58 o                         
  -7   6   4         75.44         76.52         1.18 o                         
  -6   6   4         10.06         11.07         0.53 o                         
  -5   6   4          3.39          3.19         0.41 o                         
  -4   6   4          1.08          1.36         0.30 o                         
  -3   6   4         30.27         29.85         0.49 o                         
  -2   6   4          7.83          9.30         0.33 o                         
  -1   6   4          4.29          5.17         0.33 o                         
   0   6   4         14.81         16.41         0.39 o                         
   1   6   4        283.83        289.41         1.50 o                         
   2   6   4         14.92         18.33         0.50 o                         
   3   6   4        116.92        106.62         0.87 o                         
   4   6   4         57.74         54.86         0.78 o                         
   5   6   4          0.00         -0.13         0.34 o                         
   6   6   4          8.21          6.56         0.48 o                         
   7   6   4          2.46          1.94         0.40 o                         
   8   6   4          1.88          1.76         0.37 o                         
  -8   7   4          0.55          0.61         0.56 o                         
  -7   7   4          6.11          4.70         0.44 o                         
  -6   7   4         19.99         21.62         0.64 o                         
  -5   7   4         19.37         21.64         0.63 o                         
  -4   7   4        122.77        129.60         1.08 o                         
  -3   7   4         12.10         15.70         0.43 o                         
  -2   7   4          3.97          3.57         0.28 o                         
  -1   7   4          0.88          1.24         0.34 o                         
   0   7   4          1.78          1.42         0.32 o                         
   1   7   4          0.38         -0.31         0.31 o                         
   2   7   4          1.15          0.47         0.39 o                         
   3   7   4          9.47          7.98         0.43 o                         
   4   7   4         16.81         14.05         0.49 o                         
   5   7   4          0.01         -0.35         0.35 o                         
   6   7   4          5.49          6.70         0.43 o                         
   7   7   4          3.05          3.80         0.55 o                         
  -7   8   4         10.98         10.34         0.53 o                         
  -6   8   4          4.72          4.79         0.50 o                         
  -5   8   4          8.92          9.12         0.49 o                         
  -4   8   4        322.78        325.53         2.43 o                         
  -3   8   4         16.49         17.41         0.51 o                         
  -2   8   4        394.36        406.57         2.23 o                         
  -1   8   4         15.32         15.20         0.55 o                         
   0   8   4         81.90         80.70         0.86 o                         
   1   8   4         76.02         76.85         0.92 o                         
   2   8   4        135.30        132.37         1.28 o                         
   3   8   4        115.23        113.53         1.13 o                         
   4   8   4          0.59          0.57         0.30 o                         
   5   8   4          3.33          3.71         0.48 o                         
   6   8   4          0.04          0.32         0.44 o                         
  -6   9   4         29.69         28.69         0.79 o                         
  -5   9   4        120.49        124.31         1.33 o                         
  -4   9   4         34.20         32.58         0.87 o                         
  -3   9   4         32.20         33.33         0.71 o                         
  -2   9   4          0.13          0.80         0.28 o                         
  -1   9   4         61.79         64.96         0.95 o                         
   0   9   4         26.20         27.11         0.65 o                         
   1   9   4          3.01          1.83         0.33 o                         
   2   9   4         13.14         13.41         0.61 o                         
   3   9   4          1.77          0.43         0.35 o                         
   4   9   4          0.01         -0.13         0.35 o                         
   5   9   4          2.45          0.91         0.46 o                         
  -4  10   4          1.01          2.09         0.75 o                         
  -3  10   4          0.27          0.30         0.33 o                         
  -2  10   4         13.11         14.40         0.66 o                         
  -1  10   4         14.69         16.45         0.63 o                         
   0  10   4          3.13          1.63         0.56 o                         
   1  10   4          1.00          0.93         0.44 o                         
   2  10   4          7.77         10.06         0.63 o                         
 -11   1   5          0.39         -0.27         0.36 o                         
 -10   1   5         21.10         17.66         0.60 o                         
  -9   1   5         37.36         38.23         0.80 o                         
  -8   1   5          1.16          1.35         0.38 o                         
  -7   1   5        231.09        204.98         1.50 o                         
  -6   1   5        203.91        202.57         1.22 o                         
  -5   1   5        141.34        151.93         0.94 o                         
  -4   1   5        299.64        297.57         1.46 o                         
  -3   1   5        491.60        521.18         2.23 o                         
  -2   1   5        125.48        130.65         0.79 o                         
  -1   1   5        483.27        524.90         2.40 o                         
   0   1   5        128.53        133.38         0.86 o                         
   1   1   5         52.51         47.16         0.56 o                         
   2   1   5          8.16          8.46         0.29 o                         
   3   1   5        789.33        798.31         3.54 o                         
   4   1   5          0.06          0.28         0.23 o                         
   5   1   5         82.89         87.77         0.84 o                         
   6   1   5          0.05         -0.14         0.34 o                         
   7   1   5         11.48         11.89         0.47 o                         
   8   1   5         76.48         83.30         1.10 o                         
   9   1   5         77.79         86.31         1.21 o                         
  10   1   5          0.89          0.40         0.83 o                         
 -11   2   5          2.63          3.94         0.67 o                         
 -10   2   5          0.03          0.25         0.30 o                         
  -9   2   5          0.58          0.90         0.36 o                         
  -8   2   5         17.22         18.53         0.44 o                         
  -7   2   5        256.93        268.62         1.51 o                         
  -6   2   5         18.60         20.28         0.43 o                         
  -5   2   5         17.63         20.03         0.43 o                         
  -4   2   5        167.45        212.89         1.14 o                         
  -3   2   5        193.64        179.94         1.00 o                         
  -2   2   5         36.02         48.75         0.51 o                         
  -1   2   5         98.08         93.12         0.69 o                         
   0   2   5         59.28         56.62         0.60 o                         
   1   2   5        107.34        100.83         0.76 o                         
   2   2   5        392.14        376.30         1.86 o                         
   3   2   5         38.12         33.11         0.71 o                         
   4   2   5         69.97         75.65         0.75 o                         
   5   2   5          0.09          0.00         0.32 o                         
   6   2   5          0.59          0.07         0.33 o                         
   7   2   5          3.70          2.46         0.40 o                         
   8   2   5         34.11         34.13         0.91 o                         
   9   2   5          0.83          0.45         0.31 o                         
 -10   3   5         18.07         17.57         0.68 o                         
  -9   3   5         31.53         26.49         1.02 o                         
  -8   3   5        331.64        323.85         1.73 o                         
  -7   3   5        251.77        237.41         1.39 o                         
  -6   3   5        405.48        417.44         2.13 o                         
  -5   3   5         56.42         60.09         0.65 o                         
  -4   3   5        153.44        154.89         0.93 o                         
  -3   3   5        450.47        506.05         2.28 o                         
  -2   3   5        171.38        175.55         0.92 o                         
  -1   3   5        366.28        359.08         1.66 o                         
   0   3   5          2.48          4.13         0.25 o                         
   1   3   5          0.69          1.63         0.27 o                         
   2   3   5        378.34        390.03         1.84 o                         
   3   3   5          0.02          0.12         0.29 o                         
   4   3   5          0.07         -0.05         0.31 o                         
   5   3   5         22.33         22.82         0.54 o                         
   6   3   5          0.33          0.50         0.34 o                         
   7   3   5         11.88         11.05         0.51 o                         
   8   3   5          5.59          3.72         0.41 o                         
   9   3   5          6.68          7.92         0.61 o                         
 -10   4   5          2.37          1.68         0.56 o                         
  -9   4   5         99.34         92.87         1.00 o                         
  -8   4   5         12.45         10.31         0.51 o                         
  -7   4   5         16.58         14.30         0.57 o                         
  -6   4   5          2.94          4.92         0.25 o                         
  -5   4   5          0.06          0.13         0.23 o                         
  -4   4   5         25.39         25.66         0.46 o                         
  -3   4   5        177.96        176.33         1.01 o                         
  -2   4   5         78.76         77.83         0.62 o                         
  -1   4   5        118.51        104.34         0.76 o                         
   0   4   5         25.02         25.23         0.36 o                         
   1   4   5          8.15          6.20         0.28 o                         
   2   4   5         78.66         77.51         0.67 o                         
   3   4   5        147.46        138.41         0.95 o                         
   4   4   5         99.01         94.77         0.88 o                         
   5   4   5          5.33          3.94         0.30 o                         
   6   4   5         10.03          9.48         0.49 o                         
   7   4   5          0.09          0.08         0.40 o                         
   8   4   5          3.20          3.00         0.42 o                         
   9   4   5          3.79          2.91         0.41 o                         
 -10   5   5         13.78         13.58         0.64 o                         
  -9   5   5          0.30          0.54         0.45 o                         
  -8   5   5          9.93          7.63         0.48 o                         
  -7   5   5          6.53          6.07         0.50 o                         
  -6   5   5         54.17         49.53         0.84 o                         
  -5   5   5         41.87         41.20         0.65 o                         
  -4   5   5         22.43         25.05         0.48 o                         
  -3   5   5          0.01          0.59         0.25 o                         
  -2   5   5        397.16        418.72         2.11 o                         
  -1   5   5          6.00          6.09         0.30 o                         
   0   5   5         85.78         98.44         0.80 o                         
   1   5   5        185.62        198.44         1.11 o                         
   2   5   5         81.15         81.99         0.72 o                         
   3   5   5        290.41        289.97         1.73 o                         
   4   5   5        416.23        408.45         2.26 o                         
   5   5   5        119.94        133.89         1.20 o                         
   6   5   5          2.00          2.97         0.45 o                         
   7   5   5         26.22         27.41         0.82 o                         
   8   5   5          4.99          4.69         0.54 o                         
  -9   6   5          0.01          0.05         0.42 o                         
  -8   6   5        126.48        128.02         1.32 o                         
  -7   6   5         20.70         21.26         0.63 o                         
  -6   6   5          0.01         -0.17         0.43 o                         
  -5   6   5          1.42          0.51         0.40 o                         
  -4   6   5         91.89         92.99         0.78 o                         
  -3   6   5          4.42          4.60         0.34 o                         
  -2   6   5         66.98         64.23         0.76 o                         
  -1   6   5          4.05          4.58         0.35 o                         
   0   6   5         20.95         18.95         0.47 o                         
   1   6   5        101.78         97.48         0.89 o                         
   2   6   5         89.34         84.37         0.84 o                         
   3   6   5         17.78         18.93         0.52 o                         
   4   6   5          0.52          0.93         0.38 o                         
   5   6   5         13.14         13.34         0.58 o                         
   6   6   5          8.78         10.96         0.53 o                         
   7   6   5         14.81         14.70         0.67 o                         
   8   6   5          0.49          0.04         0.49 o                         
  -8   7   5          9.39          9.41         0.55 o                         
  -7   7   5         34.69         37.57         0.84 o                         
  -6   7   5         32.67         34.13         1.04 o                         
  -5   7   5         64.71         67.01         0.99 o                         
  -4   7   5        262.71        264.70         1.52 o                         
  -3   7   5         29.83         31.91         0.65 o                         
  -2   7   5        284.43        279.60         1.60 o                         
  -1   7   5        120.35        118.26         1.00 o                         
   0   7   5         92.64         86.93         0.85 o                         
   1   7   5          2.76          1.61         0.37 o                         
   2   7   5         24.79         21.12         0.57 o                         
   3   7   5         81.17         74.13         0.99 o                         
   4   7   5          6.81          9.81         0.39 o                         
   5   7   5        123.30        120.41         1.14 o                         
   6   7   5          0.48          0.61         0.36 o                         
   7   7   5          7.30          8.33         0.50 o                         
  -7   8   5         42.59         47.70         1.09 o                         
  -6   8   5         13.74         12.07         0.57 o                         
  -5   8   5          7.61          7.38         0.49 o                         
  -4   8   5          1.38          1.13         0.34 o                         
  -3   8   5          7.33          7.85         0.41 o                         
  -2   8   5         32.34         30.59         0.63 o                         
  -1   8   5          3.48          3.89         0.43 o                         
   0   8   5          9.91          7.37         0.44 o                         
   1   8   5         89.96         86.39         0.98 o                         
   2   8   5         37.50         38.17         0.84 o                         
   3   8   5         12.99          7.91         0.56 o                         
   4   8   5          5.20          7.08         0.54 o                         
   5   8   5          2.35          0.22         0.47 o                         
   6   8   5          1.83          0.78         0.34 o                         
  -5   9   5          8.51          8.31         0.61 o                         
  -4   9   5         15.59         16.20         0.60 o                         
  -3   9   5        105.97        110.64         1.18 o                         
  -2   9   5         51.44         52.81         0.92 o                         
  -1   9   5         28.69         30.00         0.96 o                         
   0   9   5          0.06         -0.04         0.25 o                         
   1   9   5          3.83          3.21         0.45 o                         
   2   9   5          0.00          0.41         0.38 o                         
   3   9   5         12.34         12.02         0.67 o                         
   4   9   5         39.30         36.99         1.06 o                         
  -3  10   5          7.04          6.02         0.54 o                         
  -2  10   5         52.24         52.20         1.00 o                         
  -1  10   5          8.99          7.86         0.55 o                         
   0  10   5          5.86          6.01         0.60 o                         
   1  10   5          0.44          0.40         0.36 o                         
 -11   0   6          1.39          1.31         0.75 o                         
 -10   0   6          2.94          5.77         0.65 o                         
  -9   0   6         12.17         12.32         0.84 o                         
  -8   0   6        144.77        143.85         1.53 o                         
  -7   0   6       1209.17       1184.46         7.39 o                         
  -6   0   6          0.63          0.75         0.40 o                         
  -5   0   6        362.50        346.47         2.53 o                         
  -4   0   6          0.17          0.22         0.36 o                         
  -3   0   6        554.68        616.63         3.80 o                         
  -2   0   6       2571.13       2560.55        14.88 o                         
  -1   0   6        403.16        477.67         3.19 o                         
   0   0   6          9.92         10.34         0.67 o                         
   1   0   6         29.35         32.05         0.75 o                         
   2   0   6         13.46          7.68         0.46 o                         
   3   0   6        875.69        835.62         5.60 o                         
   4   0   6        511.50        528.81         4.10 o                         
   5   0   6        252.18        248.55         4.18 o                         
   6   0   6         15.35         15.18         1.05 o                         
   7   0   6         17.65         17.60         0.88 o                         
   8   0   6        239.83        263.82         3.08 o                         
   9   0   6         15.97         18.19         1.10 o                         
 -11   1   6          7.37          8.52         0.56 o                         
 -10   1   6          5.24          5.46         0.55 o                         
  -9   1   6         11.59          9.43         0.52 o                         
  -8   1   6          4.81          4.92         0.34 o                         
  -7   1   6        106.06        109.19         0.92 o                         
  -6   1   6         85.21         70.97         0.71 o                         
  -5   1   6        252.40        269.83         1.42 o                         
  -4   1   6         30.78         32.40         0.50 o                         
  -3   1   6        292.12        303.26         1.48 o                         
  -2   1   6        665.40        730.29         3.04 o                         
  -1   1   6         54.56         53.75         0.59 o                         
   0   1   6        391.26        397.05         1.95 o                         
   1   1   6        149.95        162.92         1.05 o                         
   2   1   6         14.36         25.49         0.49 o                         
   3   1   6          1.93          2.64         0.30 o                         
   4   1   6         82.15         92.54         0.83 o                         
   5   1   6         19.50         16.59         0.50 o                         
   6   1   6         92.39         95.52         1.01 o                         
   7   1   6         10.45         10.42         0.48 o                         
   8   1   6          3.68          2.75         0.41 o                         
   9   1   6         50.59         51.30         1.09 o                         
 -11   2   6         20.62         25.80         0.91 o                         
 -10   2   6          0.05         -0.21         0.40 o                         
  -9   2   6         31.42         27.17         0.72 o                         
  -8   2   6        299.09        297.82         1.78 o                         
  -7   2   6         52.52         47.79         0.76 o                         
  -6   2   6          0.66          1.17         0.29 o                         
  -5   2   6         11.57         10.67         0.32 o                         
  -4   2   6        166.54        170.02         1.02 o                         
  -3   2   6        860.06        907.77         3.72 o                         
  -2   2   6        144.93        164.20         1.01 o                         
  -1   2   6        153.48        186.61         1.09 o                         
   0   2   6         38.05         34.02         0.56 o                         
   1   2   6        177.44        173.50         1.13 o                         
   2   2   6         66.13         63.19         0.71 o                         
   3   2   6          1.85          2.47         0.25 o                         
   4   2   6        144.17        140.03         1.06 o                         
   5   2   6        155.86        159.82         1.20 o                         
   6   2   6         13.67         15.30         0.58 o                         
   7   2   6         12.70         11.78         0.53 o                         
   8   2   6         19.88         20.51         0.64 o                         
   9   2   6         10.60         14.12         0.70 o                         
 -10   3   6          0.03          0.48         0.27 o                         
  -9   3   6         60.44         56.37         0.88 o                         
  -8   3   6         11.91         14.39         0.41 o                         
  -7   3   6        185.70        184.33         1.27 o                         
  -6   3   6          9.91         10.34         0.43 o                         
  -5   3   6         17.64         17.17         0.41 o                         
  -4   3   6        442.32        456.12         2.09 o                         
  -3   3   6        674.35        699.44         2.90 o                         
  -2   3   6         81.95         86.45         0.69 o                         
  -1   3   6        107.34        100.11         0.74 o                         
   0   3   6         71.96         81.17         0.67 o                         
   1   3   6         25.26         25.94         0.49 o                         
   2   3   6        233.56        255.54         1.49 o                         
   3   3   6         20.94         19.15         0.48 o                         
   4   3   6         20.84         20.69         0.54 o                         
   5   3   6        169.31        173.13         1.26 o                         
   6   3   6         15.26         14.74         0.51 o                         
   7   3   6          0.15         -0.41         0.41 o                         
   8   3   6          0.59         -0.02         0.37 o                         
   9   3   6          1.39          1.87         0.46 o                         
 -10   4   6          0.48          0.29         0.36 o                         
  -9   4   6          7.15          6.90         0.48 o                         
  -8   4   6          0.08          0.68         0.28 o                         
  -7   4   6        507.86        471.60         2.71 o                         
  -6   4   6        362.67        363.85         2.02 o                         
  -5   4   6         37.84         36.06         0.62 o                         
  -4   4   6          7.15          5.94         0.31 o                         
  -3   4   6         87.34         80.13         0.70 o                         
  -2   4   6         81.66         81.97         0.68 o                         
  -1   4   6         60.65         51.80         0.56 o                         
   0   4   6         20.59         24.62         0.44 o                         
   1   4   6          6.58          9.53         0.33 o                         
   2   4   6        214.56        217.52         1.23 o                         
   3   4   6          2.63          2.76         0.30 o                         
   4   4   6        184.78        191.69         1.30 o                         
   5   4   6         23.15         21.36         0.54 o                         
   6   4   6          3.36          3.12         0.49 o                         
   7   4   6          9.84         12.77         0.56 o                         
   8   4   6         81.93         89.70         1.17 o                         
  -9   5   6          7.59          9.45         0.53 o                         
  -8   5   6          3.73          2.78         0.49 o                         
  -7   5   6          0.18          1.38         0.46 o                         
  -6   5   6         70.27         64.21         0.81 o                         
  -5   5   6         89.08         82.88         0.80 o                         
  -4   5   6        173.64        164.59         1.57 o                         
  -3   5   6        101.28        104.72         0.94 o                         
  -2   5   6         33.13         38.94         0.55 o                         
  -1   5   6        146.88        151.25         1.02 o                         
   0   5   6        150.38        128.56         0.88 o                         
   1   5   6         28.20         24.58         0.48 o                         
   2   5   6         13.64         15.36         0.58 o                         
   3   5   6        264.03        247.86         1.53 o                         
   4   5   6        233.90        228.32         1.48 o                         
   5   5   6          0.95          2.64         0.44 o                         
   6   5   6         22.14         22.06         0.76 o                         
   7   5   6          1.74          1.04         0.41 o                         
   8   5   6          0.63          0.36         0.31 o                         
  -9   6   6          0.38          0.20         0.45 o                         
  -8   6   6         20.34         20.30         0.77 o                         
  -7   6   6          4.82          4.63         0.50 o                         
  -6   6   6         41.33         41.46         0.84 o                         
  -5   6   6         40.25         37.98         0.86 o                         
  -4   6   6         49.52         50.67         0.71 o                         
  -3   6   6        195.78        200.38         1.33 o                         
  -2   6   6        363.73        374.22         2.20 o                         
  -1   6   6         21.81         20.80         0.46 o                         
   0   6   6        441.50        435.10         2.23 o                         
   1   6   6          3.84          2.16         0.38 o                         
   2   6   6         46.59         48.25         0.64 o                         
   3   6   6        272.95        265.15         1.65 o                         
   4   6   6        182.28        163.36         1.55 o                         
   5   6   6        153.47        146.00         1.41 o                         
   6   6   6         13.94          9.15         0.57 o                         
   7   6   6          9.92         11.14         0.65 o                         
  -8   7   6          3.03          2.20         0.51 o                         
  -7   7   6         12.55         13.00         0.60 o                         
  -6   7   6          1.99          1.58         0.46 o                         
  -5   7   6         16.33         17.16         0.63 o                         
  -4   7   6          5.16          4.06         0.37 o                         
  -3   7   6        120.92        118.27         1.04 o                         
  -2   7   6          5.79          5.80         0.40 o                         
  -1   7   6         54.57         55.71         0.83 o                         
   0   7   6          9.30          6.59         0.43 o                         
   1   7   6         47.63         44.92         0.90 o                         
   2   7   6          5.42          5.33         0.42 o                         
   3   7   6         37.68         34.95         0.87 o                         
   4   7   6        131.71        130.18         1.45 o                         
   5   7   6          0.07          0.69         0.35 o                         
   6   7   6         19.90         17.33         0.64 o                         
  -7   8   6         22.96         23.49         0.90 o                         
  -6   8   6         18.79         19.81         0.65 o                         
  -5   8   6         27.22         28.84         1.05 o                         
  -4   8   6         56.96         54.86         0.78 o                         
  -3   8   6         17.06         14.14         0.68 o                         
  -2   8   6          0.01         -0.40         0.40 o                         
  -1   8   6         60.78         60.63         0.91 o                         
   0   8   6          2.33          2.46         0.39 o                         
   1   8   6         21.29         20.09         0.58 o                         
   2   8   6          0.36          0.40         0.26 o                         
   3   8   6         36.69         37.61         0.98 o                         
   4   8   6          1.94          2.16         0.49 o                         
   5   8   6          1.32          0.23         0.37 o                         
  -5   9   6          0.32          1.35         0.66 o                         
  -4   9   6          1.29          0.71         0.38 o                         
  -3   9   6          1.94          1.36         0.36 o                         
  -2   9   6          1.33          0.72         0.38 o                         
  -1   9   6          0.07         -0.42         0.42 o                         
   0   9   6          0.96          0.43         0.33 o                         
   1   9   6          1.15          0.59         0.27 o                         
   2   9   6          1.07          0.57         0.48 o                         
   3   9   6          0.02          0.24         0.56 o                         
  -1  10   6         27.67         29.60         0.94 o                         
 -11   1   7         51.04         62.28         1.17 o                         
 -10   1   7          0.01          0.35         0.37 o                         
  -9   1   7          0.52          0.18         0.30 o                         
  -8   1   7        270.51        263.36         1.66 o                         
  -7   1   7         14.69         16.69         0.50 o                         
  -6   1   7        666.26        653.84         3.08 o                         
  -5   1   7        142.92        130.47         0.92 o                         
  -4   1   7          0.91          0.87         0.27 o                         
  -3   1   7         13.90         15.18         0.44 o                         
  -2   1   7        534.91        560.99         2.58 o                         
  -1   1   7          0.00          0.06         0.28 o                         
   0   1   7        114.45        115.16         0.85 o                         
   1   1   7         75.17         83.56         0.78 o                         
   2   1   7          6.50          7.64         0.35 o                         
   3   1   7         13.73         15.47         0.45 o                         
   4   1   7          3.19          2.59         0.38 o                         
   5   1   7         60.42         62.72         0.82 o                         
   6   1   7         11.29         14.30         0.59 o                         
   7   1   7          3.85          2.75         0.47 o                         
   8   1   7          3.13          1.44         0.55 o                         
   9   1   7          2.80          2.12         0.61 o                         
 -10   2   7          1.30          1.03         0.34 o                         
  -9   2   7          0.04          0.29         0.28 o                         
  -8   2   7          2.80          3.51         0.38 o                         
  -7   2   7        226.17        208.14         1.33 o                         
  -6   2   7         11.50         12.84         0.48 o                         
  -5   2   7          0.74          1.01         0.31 o                         
  -4   2   7          8.83          7.05         0.32 o                         
  -3   2   7          4.92          3.23         0.28 o                         
  -2   2   7          1.05          1.67         0.28 o                         
  -1   2   7         76.42         81.16         0.72 o                         
   0   2   7          6.44          5.42         0.32 o                         
   1   2   7          6.26          6.48         0.40 o                         
   2   2   7         34.60         34.66         0.63 o                         
   3   2   7         10.42          9.03         0.38 o                         
   4   2   7          5.47          4.43         0.41 o                         
   5   2   7         56.73         57.39         0.89 o                         
   6   2   7         39.98         40.52         0.85 o                         
   7   2   7         27.49         26.91         0.66 o                         
   8   2   7          2.30          1.68         0.41 o                         
 -10   3   7          1.23          1.97         0.44 o                         
  -9   3   7          2.31          1.59         0.35 o                         
  -8   3   7         16.25         15.47         0.56 o                         
  -7   3   7         33.31         29.53         0.60 o                         
  -6   3   7          0.03          0.07         0.30 o                         
  -5   3   7        171.35        155.10         1.17 o                         
  -4   3   7         80.11         81.10         0.71 o                         
  -3   3   7          4.19          3.62         0.28 o                         
  -2   3   7        225.24        211.79         1.20 o                         
  -1   3   7          6.03          5.72         0.31 o                         
   0   3   7         66.84         63.73         0.67 o                         
   1   3   7        125.62        121.81         0.95 o                         
   2   3   7         33.20         30.76         0.60 o                         
   3   3   7        138.37        136.72         1.03 o                         
   4   3   7         52.88         50.56         0.78 o                         
   5   3   7          0.40         -0.16         0.42 o                         
   6   3   7          2.24          2.41         0.45 o                         
   7   3   7          0.30          0.10         0.42 o                         
   8   3   7          6.64          8.30         0.68 o                         
 -10   4   7          0.24          0.65         0.45 o                         
  -9   4   7          2.59          2.24         0.33 o                         
  -8   4   7         14.23          9.85         0.38 o                         
  -7   4   7          1.37          0.91         0.29 o                         
  -6   4   7          5.82          5.13         0.42 o                         
  -5   4   7          2.88          2.17         0.33 o                         
  -4   4   7         66.22         56.54         0.72 o                         
  -3   4   7          0.39          1.12         0.27 o                         
  -2   4   7         36.41         41.88         0.56 o                         
  -1   4   7          0.00         -0.27         0.27 o                         
   0   4   7         46.24         46.82         0.59 o                         
   1   4   7         84.98         76.80         0.75 o                         
   2   4   7          2.51          3.74         0.36 o                         
   3   4   7          7.42          5.32         0.36 o                         
   4   4   7         76.37         76.73         0.88 o                         
   5   4   7         17.14         17.95         0.57 o                         
   6   4   7          0.93          0.23         0.30 o                         
   7   4   7          4.05          4.56         0.64 o                         
   8   4   7          2.42          2.23         0.52 o                         
  -9   5   7          4.56          4.34         0.48 o                         
  -8   5   7         60.22         59.35         0.99 o                         
  -7   5   7          5.54          6.32         0.44 o                         
  -6   5   7         45.09         43.20         0.70 o                         
  -5   5   7          2.08          2.03         0.34 o                         
  -4   5   7         37.47         34.79         0.74 o                         
  -3   5   7        290.60        303.69         1.75 o                         
  -2   5   7          3.29          1.31         0.38 o                         
  -1   5   7        276.86        276.88         1.61 o                         
   0   5   7        153.72        153.26         1.08 o                         
   1   5   7          3.30          3.93         0.31 o                         
   2   5   7         48.42         46.49         0.68 o                         
   3   5   7         67.84         63.87         0.76 o                         
   4   5   7          6.42          4.54         0.39 o                         
   5   5   7         76.89         67.07         1.03 o                         
   6   5   7          9.92          9.78         0.54 o                         
   7   5   7          0.10          0.00         0.41 o                         
  -8   6   7          0.32          0.05         0.52 o                         
  -7   6   7         20.44         16.76         0.62 o                         
  -6   6   7        260.33        248.92         1.74 o                         
  -5   6   7         67.89         63.66         0.82 o                         
  -4   6   7        151.37        151.87         1.22 o                         
  -3   6   7        226.01        224.30         1.49 o                         
  -2   6   7         18.20         16.93         0.47 o                         
  -1   6   7         37.71         36.67         0.67 o                         
   0   6   7        115.27        107.30         1.07 o                         
   1   6   7         40.55         33.99         0.61 o                         
   2   6   7         21.83         19.40         0.56 o                         
   3   6   7          7.67          8.76         0.43 o                         
   4   6   7          1.07          1.81         0.39 o                         
   5   6   7        114.99        121.49         1.23 o                         
   6   6   7         10.55         10.32         0.61 o                         
  -7   7   7          3.80          2.98         0.52 o                         
  -6   7   7         18.98         20.39         0.66 o                         
  -5   7   7          7.42          6.89         0.37 o                         
  -4   7   7         43.70         40.49         0.83 o                         
  -3   7   7         19.67         17.53         0.60 o                         
  -2   7   7          0.10         -0.35         0.41 o                         
  -1   7   7         91.80         93.76         1.32 o                         
   0   7   7         48.46         43.85         0.82 o                         
   1   7   7          4.95          4.88         0.45 o                         
   2   7   7          5.42          4.42         0.40 o                         
   3   7   7          9.29         11.35         0.62 o                         
   4   7   7          0.99          0.80         0.47 o                         
   5   7   7        116.19        111.14         1.25 o                         
   6   7   7          5.18          2.21         2.95 o                         
  -6   8   7         24.16         24.15         0.75 o                         
  -5   8   7          2.17          2.16         0.47 o                         
  -4   8   7         25.01         26.13         0.82 o                         
  -3   8   7         31.98         32.75         0.79 o                         
  -2   8   7         11.14          9.97         0.62 o                         
  -1   8   7          4.48          3.03         0.47 o                         
   0   8   7         24.31         22.65         0.59 o                         
   1   8   7          0.90          0.19         0.34 o                         
   2   8   7          2.62          2.17         0.54 o                         
   3   8   7          9.82         11.01         0.71 o                         
   4   8   7          2.37          1.05         0.41 o                         
  -4   9   7         35.61         37.12         0.87 o                         
  -3   9   7         10.73          9.34         0.56 o                         
  -2   9   7          3.26          6.11         0.57 o                         
  -1   9   7         19.38         21.94         0.75 o                         
   0   9   7         18.93         22.06         0.69 o                         
   1   9   7          0.09         -0.33         0.33 o                         
   2   9   7          0.33          0.43         0.39 o                         
 -10   0   8         59.06         79.58         1.63 o                         
  -9   0   8          4.41          4.12         0.56 o                         
  -8   0   8          1.07          1.74         0.55 o                         
  -7   0   8         74.48         81.87         1.28 o                         
  -6   0   8       1310.12       1299.83         7.74 o                         
  -5   0   8         57.45         59.80         1.05 o                         
  -4   0   8         41.36         49.37         0.95 o                         
  -3   0   8         12.25          7.87         0.54 o                         
  -2   0   8         99.47        107.73         1.28 o                         
  -1   0   8        718.82        764.32         4.97 o                         
   0   0   8         67.12         70.39         1.08 o                         
   1   0   8         96.24        104.97         1.29 o                         
   2   0   8         39.04         44.94         0.97 o                         
   3   0   8          4.81          6.36         0.65 o                         
   4   0   8         10.71         12.32         0.69 o                         
   5   0   8         14.13         15.45         0.97 o                         
   6   0   8         61.16         68.74         1.49 o                         
   7   0   8          9.63          8.95         0.82 o                         
   8   0   8          4.65          3.16         0.87 o                         
 -10   1   8         24.10         28.31         0.87 o                         
  -9   1   8          8.52         11.16         0.45 o                         
  -8   1   8         11.03         12.12         0.62 o                         
  -7   1   8        225.49        210.75         1.34 o                         
  -6   1   8        373.16        332.48         1.96 o                         
  -5   1   8        424.64        442.04         2.20 o                         
  -4   1   8        241.42        227.91         1.31 o                         
  -3   1   8        114.13        116.75         0.89 o                         
  -2   1   8        365.76        383.84         1.96 o                         
  -1   1   8          2.83          3.67         0.34 o                         
   0   1   8        178.44        188.89         1.18 o                         
   1   1   8          5.90          5.34         0.36 o                         
   2   1   8          1.93          1.46         0.36 o                         
   3   1   8          4.63          4.48         0.43 o                         
   4   1   8        257.28        269.50         1.81 o                         
   5   1   8        134.07        141.21         1.38 o                         
   6   1   8          2.74          0.95         0.48 o                         
   7   1   8          1.42          1.48         0.48 o                         
   8   1   8         29.76         32.94         0.99 o                         
 -10   2   8          0.33          1.68         0.39 o                         
  -9   2   8          6.30          7.97         0.46 o                         
  -8   2   8          0.89          0.96         0.36 o                         
  -7   2   8         12.30          9.77         0.47 o                         
  -6   2   8         66.68         65.62         0.83 o                         
  -5   2   8        219.22        197.61         1.55 o                         
  -4   2   8        203.79        197.12         1.18 o                         
  -3   2   8        191.57        183.66         1.22 o                         
  -2   2   8          2.17          3.36         0.32 o                         
  -1   2   8          0.08         -0.22         0.30 o                         
   0   2   8        660.11        637.60         2.90 o                         
   1   2   8         22.06         22.97         0.51 o                         
   2   2   8         12.38         13.37         0.43 o                         
   3   2   8         16.82         19.33         0.53 o                         
   4   2   8         28.39         29.44         1.12 o                         
   5   2   8          5.85          6.44         0.53 o                         
   6   2   8          8.24          7.29         0.53 o                         
   7   2   8          3.67          2.87         0.50 o                         
   8   2   8          0.14         -0.38         0.40 o                         
 -10   3   8          0.18          0.27         0.33 o                         
  -9   3   8          0.12          0.12         0.42 o                         
  -8   3   8         20.27         20.93         0.64 o                         
  -7   3   8          0.75          0.55         0.37 o                         
  -6   3   8        202.99        195.26         1.34 o                         
  -5   3   8        172.19        163.98         1.07 o                         
  -4   3   8         82.97         85.98         0.90 o                         
  -3   3   8         79.17         80.47         0.78 o                         
  -2   3   8        301.22        318.09         1.68 o                         
  -1   3   8         42.96         46.71         0.68 o                         
   0   3   8        208.85        227.11         1.35 o                         
   1   3   8         10.23          7.54         0.40 o                         
   2   3   8         29.82         30.29         0.70 o                         
   3   3   8         24.61         22.68         0.52 o                         
   4   3   8          4.15          3.32         0.45 o                         
   5   3   8         43.52         43.57         0.91 o                         
   6   3   8         20.40         18.77         0.58 o                         
   7   3   8          7.04          4.33         0.63 o                         
   8   3   8         16.69          0.26         0.90 o                         
  -9   4   8          0.25         -0.04         0.31 o                         
  -8   4   8         41.12         41.65         0.74 o                         
  -7   4   8          2.41          2.22         0.39 o                         
  -6   4   8         79.18         73.39         0.86 o                         
  -5   4   8         47.04         51.61         0.74 o                         
  -4   4   8          2.18          2.72         0.35 o                         
  -3   4   8        195.18        181.68         1.20 o                         
  -2   4   8        347.52        326.07         1.72 o                         
  -1   4   8        196.59        190.20         1.29 o                         
   0   4   8         68.50         71.72         0.82 o                         
   1   4   8         14.33         10.47         0.43 o                         
   2   4   8         66.32         57.08         0.76 o                         
   3   4   8         35.03         32.58         0.57 o                         
   4   4   8          0.26          0.01         0.42 o                         
   5   4   8        154.57        156.12         1.30 o                         
   6   4   8         13.37         16.04         0.59 o                         
   7   4   8          0.22         -0.43         0.43 o                         
  -9   5   8          2.30          1.53         0.50 o                         
  -8   5   8         43.13         43.93         1.10 o                         
  -7   5   8          5.29          3.37         0.36 o                         
  -6   5   8         45.75         46.42         0.76 o                         
  -5   5   8         24.66         25.22         0.60 o                         
  -4   5   8         90.15         83.42         0.90 o                         
  -3   5   8        156.30        151.75         1.44 o                         
  -2   5   8         89.75         86.69         0.84 o                         
  -1   5   8        307.83        305.23         1.85 o                         
   0   5   8         34.92         36.17         0.60 o                         
   1   5   8        116.97        116.00         1.02 o                         
   2   5   8          0.90          0.77         0.35 o                         
   3   5   8         47.68         43.75         0.83 o                         
   4   5   8         14.11         12.24         0.52 o                         
   5   5   8         23.26         18.92         0.60 o                         
   6   5   8          0.01          0.07         0.46 o                         
   7   5   8          1.38          3.85         1.23 o                         
  -8   6   8          0.41         -0.05         0.50 o                         
  -7   6   8          0.49          0.65         0.35 o                         
  -6   6   8         34.87         32.68         0.67 o                         
  -5   6   8          0.07          0.43         0.38 o                         
  -4   6   8         95.42         96.73         1.06 o                         
  -3   6   8         66.24         68.82         0.90 o                         
  -2   6   8        117.14        117.54         1.05 o                         
  -1   6   8         43.25         45.00         0.76 o                         
   0   6   8          0.58         -0.09         0.39 o                         
   1   6   8        122.76        117.25         1.10 o                         
   2   6   8          2.25          1.75         0.37 o                         
   3   6   8          0.69         -0.36         0.36 o                         
   4   6   8         51.83         43.52         0.80 o                         
   5   6   8          0.35         -0.42         0.47 o                         
   6   6   8          0.00         -0.05         0.40 o                         
  -7   7   8         14.42         11.32         0.61 o                         
  -6   7   8          5.65          5.46         0.62 o                         
  -5   7   8         75.43         76.31         1.04 o                         
  -4   7   8         13.38         13.53         0.53 o                         
  -3   7   8         30.04         31.61         0.80 o                         
  -2   7   8          5.20          5.11         0.52 o                         
  -1   7   8         35.23         39.54         0.82 o                         
   0   7   8          6.18          5.30         0.46 o                         
   1   7   8         63.52         70.46         0.93 o                         
   2   7   8          2.40          0.99         0.31 o                         
   3   7   8          1.05         -0.23         0.23 o                         
   4   7   8          0.56         -0.36         0.38 o                         
   5   7   8         27.87         23.98         1.11 o                         
  -6   8   8          1.95          2.36         1.63 o                         
  -5   8   8          7.84          7.56         0.60 o                         
  -4   8   8         13.07         14.64         0.61 o                         
  -3   8   8          0.24         -0.08         0.38 o                         
  -2   8   8          2.72          2.34         0.52 o                         
  -1   8   8         72.69         73.33         1.11 o                         
   0   8   8          2.04          2.19         0.36 o                         
   1   8   8         28.72         26.55         0.75 o                         
   2   8   8          0.18         -0.17         0.29 o                         
   3   8   8          0.96          0.09         0.34 o                         
  -3   9   8          7.89          7.13         0.58 o                         
  -2   9   8          0.00          0.39         0.41 o                         
  -1   9   8         20.26         23.14         0.81 o                         
   0   9   8          0.30          1.04         0.28 o                         
   1   9   8         21.08         20.26         0.82 o                         
 -10   1   9         37.30         41.46         0.86 o                         
  -9   1   9         11.46         12.53         0.50 o                         
  -8   1   9          3.08          4.15         0.44 o                         
  -7   1   9          6.35          6.16         0.44 o                         
  -6   1   9        155.23        155.74         1.26 o                         
  -5   1   9         13.58         12.09         0.46 o                         
  -4   1   9        737.90        729.60         3.51 o                         
  -3   1   9         13.28         12.03         0.46 o                         
  -2   1   9         28.59         26.79         0.58 o                         
  -1   1   9        159.42        160.57         1.13 o                         
   0   1   9        174.16        170.67         1.18 o                         
   1   1   9         22.88         20.73         0.53 o                         
   2   1   9          7.80          7.34         0.44 o                         
   3   1   9          0.03         -0.43         0.43 o                         
   4   1   9         12.41         12.10         0.54 o                         
   5   1   9         23.52         22.65         0.62 o                         
   6   1   9          2.77          3.83         0.51 o                         
   7   1   9          4.26          2.85         0.52 o                         
 -10   2   9         10.39         10.60         0.50 o                         
  -9   2   9         17.45         24.57         0.76 o                         
  -8   2   9          0.03         -0.21         0.42 o                         
  -7   2   9         78.85         73.99         0.97 o                         
  -6   2   9         12.71         16.62         0.49 o                         
  -5   2   9          7.87          9.09         0.43 o                         
  -4   2   9         78.82         91.06         0.90 o                         
  -3   2   9          4.85          7.05         0.42 o                         
  -2   2   9         37.56         34.73         0.66 o                         
  -1   2   9         41.54         37.52         0.67 o                         
   0   2   9          2.38          2.49         0.39 o                         
   1   2   9          0.69          0.17         0.43 o                         
   2   2   9         12.50         13.99         0.48 o                         
   3   2   9         62.43         61.67         0.93 o                         
   4   2   9          3.95          3.43         0.36 o                         
   5   2   9          4.39          5.55         0.54 o                         
   6   2   9         34.85         35.83         1.11 o                         
   7   2   9          2.59          2.53         0.65 o                         
  -9   3   9          3.04          2.78         0.37 o                         
  -8   3   9          2.97          1.48         0.29 o                         
  -7   3   9         43.28         44.47         0.82 o                         
  -6   3   9         62.20         56.57         0.86 o                         
  -5   3   9         16.53         14.93         0.44 o                         
  -4   3   9          0.70          0.08         0.32 o                         
  -3   3   9        254.94        238.74         1.49 o                         
  -2   3   9          3.02          1.92         0.41 o                         
  -1   3   9         77.35         77.76         0.88 o                         
   0   3   9        218.17        221.67         1.43 o                         
   1   3   9          3.37          4.12         0.42 o                         
   2   3   9        212.87        222.26         1.60 o                         
   3   3   9          0.72          0.77         0.35 o                         
   4   3   9          5.11          4.35         0.52 o                         
   5   3   9        147.39        158.40         1.49 o                         
   6   3   9         43.50         46.48         1.08 o                         
   7   3   9         32.66         29.17         0.86 o                         
  -9   4   9          1.33          1.46         0.29 o                         
  -8   4   9          2.42          2.36         0.43 o                         
  -7   4   9         15.18         11.53         0.48 o                         
  -6   4   9         26.31         24.97         0.59 o                         
  -5   4   9        103.53         93.07         1.01 o                         
  -4   4   9         49.37         44.34         0.75 o                         
  -3   4   9         81.69         72.94         0.80 o                         
  -2   4   9         12.31         11.29         0.44 o                         
  -1   4   9        142.00        132.89         1.10 o                         
   0   4   9         28.83         27.42         0.60 o                         
   1   4   9        226.32        223.38         1.67 o                         
   2   4   9         36.03         33.14         0.89 o                         
   3   4   9         46.13         42.77         0.78 o                         
   4   4   9          5.19          4.41         0.49 o                         
   5   4   9          2.41          0.64         0.42 o                         
   6   4   9          1.16          0.48         0.33 o                         
  -8   5   9          2.91          2.85         0.42 o                         
  -7   5   9          1.45          0.11         0.33 o                         
  -6   5   9         35.72         37.20         0.71 o                         
  -5   5   9         96.61         91.45         0.98 o                         
  -4   5   9         10.72         11.17         0.49 o                         
  -3   5   9         85.24         83.71         0.96 o                         
  -2   5   9         11.30         11.89         0.43 o                         
  -1   5   9        102.05        106.94         1.04 o                         
   0   5   9         17.64         20.10         0.77 o                         
   1   5   9        138.17        137.13         1.18 o                         
   2   5   9         38.16         39.77         0.83 o                         
   3   5   9          0.36         -0.29         0.29 o                         
   4   5   9          8.36          8.34         0.51 o                         
   5   5   9          0.00         -0.06         0.37 o                         
   6   5   9          0.04         -0.45         0.45 o                         
  -7   6   9          1.81          2.33         0.51 o                         
  -6   6   9         58.72         53.12         0.98 o                         
  -5   6   9          3.16          2.16         0.43 o                         
  -4   6   9          1.28          0.40         0.47 o                         
  -3   6   9         30.60         26.11         0.80 o                         
  -2   6   9         38.61         38.63         1.00 o                         
  -1   6   9          1.48          0.59         0.39 o                         
   0   6   9          1.83          1.13         0.42 o                         
   1   6   9          1.91          0.66         0.32 o                         
   2   6   9         23.44         24.17         0.69 o                         
   3   6   9          1.52          0.67         0.43 o                         
   4   6   9          1.15          1.13         0.33 o                         
   5   6   9          9.58          7.78         0.58 o                         
  -6   7   9          3.62          4.69         0.50 o                         
  -5   7   9         58.46         57.60         1.15 o                         
  -4   7   9         22.19         20.18         0.69 o                         
  -3   7   9          0.77          0.97         0.43 o                         
  -2   7   9          2.82          1.97         0.35 o                         
  -1   7   9          2.93          3.29         0.44 o                         
   0   7   9         13.28          9.80         0.52 o                         
   1   7   9          9.51         11.14         0.56 o                         
   2   7   9          4.65          3.28         0.53 o                         
   3   7   9         11.38         10.83         0.60 o                         
   4   7   9         22.69         16.65         0.66 o                         
  -5   8   9         30.03         27.27         2.46 o                         
  -4   8   9          0.83          1.51         0.40 o                         
  -3   8   9         89.11         90.19         1.25 o                         
  -2   8   9         20.95         18.29         0.69 o                         
  -1   8   9         10.43         14.49         0.70 o                         
   0   8   9          1.18          0.88         0.34 o                         
   1   8   9          0.00         -0.29         0.36 o                         
   2   8   9          0.08         -0.32         0.32 o                         
  -9   0  10         19.96         18.39         0.87 o                         
  -8   0  10          1.69          1.21         0.55 o                         
  -7   0  10          4.37          6.97         0.66 o                         
  -6   0  10        165.73        147.14         1.85 o                         
  -5   0  10         11.33          6.94         0.62 o                         
  -4   0  10          4.21          2.78         0.59 o                         
  -3   0  10          0.01          1.05         0.59 o                         
  -2   0  10         18.44         18.58         1.08 o                         
  -1   0  10         25.95         23.09         0.87 o                         
   0   0  10         15.54         13.54         0.74 o                         
   1   0  10          0.29          0.85         0.58 o                         
   2   0  10         75.23         80.68         1.43 o                         
   3   0  10          0.61         -0.32         0.64 o                         
   4   0  10         19.37         19.93         0.91 o                         
   5   0  10         24.26         29.10         1.14 o                         
   6   0  10          8.41          6.53         1.06 o                         
   7   0  10          2.85          4.87         0.92 o                         
  -9   1  10          0.10          0.35         0.40 o                         
  -8   1  10          7.91          8.59         0.48 o                         
  -7   1  10          2.13          2.52         0.43 o                         
  -6   1  10         26.52         26.75         0.88 o                         
  -5   1  10         43.01         43.68         0.80 o                         
  -4   1  10        145.01        135.51         1.21 o                         
  -3   1  10        291.43        282.79         1.93 o                         
  -2   1  10         70.92         69.09         0.89 o                         
  -1   1  10          0.37          1.15         0.41 o                         
   0   1  10        114.86        118.33         1.44 o                         
   1   1  10        109.40        113.44         1.21 o                         
   2   1  10         11.70         13.58         0.58 o                         
   3   1  10          2.86          3.01         0.46 o                         
   4   1  10          0.93          1.34         0.46 o                         
   5   1  10         23.71         25.53         0.84 o                         
   6   1  10         55.16         60.80         1.10 o                         
   7   1  10         11.88         12.32         0.75 o                         
  -9   2  10          4.65          4.82         0.48 o                         
  -8   2  10         20.04         22.84         0.82 o                         
  -7   2  10         38.18         44.86         0.90 o                         
  -6   2  10        108.44        103.03         1.14 o                         
  -5   2  10        365.96        353.11         2.12 o                         
  -4   2  10        436.35        419.13         2.49 o                         
  -3   2  10          6.64          6.80         0.45 o                         
  -2   2  10        273.17        259.40         1.65 o                         
  -1   2  10        208.02        208.05         1.50 o                         
   0   2  10         86.14         80.83         1.01 o                         
   1   2  10        392.64        398.01         2.37 o                         
   2   2  10        141.47        137.65         1.70 o                         
   3   2  10          5.15          5.51         0.48 o                         
   4   2  10          9.26          5.92         0.53 o                         
   5   2  10          0.64         -0.52         0.52 o                         
   6   2  10          1.32          1.24         0.54 o                         
  -9   3  10          8.54          9.59         0.51 o                         
  -8   3  10          3.56          3.61         0.48 o                         
  -7   3  10          4.42          6.57         0.52 o                         
  -6   3  10         20.48         19.56         0.56 o                         
  -5   3  10          6.53          3.12         0.38 o                         
  -4   3  10         67.76         68.10         0.90 o                         
  -3   3  10          5.61          6.17         0.43 o                         
  -2   3  10         26.07         22.08         0.56 o                         
  -1   3  10         70.16         67.21         0.93 o                         
   0   3  10        169.03        163.01         1.37 o                         
   1   3  10         15.47         14.69         0.55 o                         
   2   3  10          0.31          0.40         0.39 o                         
   3   3  10         47.38         44.74         0.99 o                         
   4   3  10         10.64          8.59         0.56 o                         
   5   3  10         17.11         16.69         0.70 o                         
   6   3  10          9.44          7.82         0.62 o                         
  -8   4  10          0.00         -0.28         0.28 o                         
  -7   4  10         32.81         40.33         0.87 o                         
  -6   4  10         43.87         48.83         0.84 o                         
  -5   4  10          5.33          2.88         0.42 o                         
  -4   4  10        103.81        104.93         1.02 o                         
  -3   4  10          0.25         -0.22         0.37 o                         
  -2   4  10         62.70         63.38         0.92 o                         
  -1   4  10         15.65         14.10         0.64 o                         
   0   4  10         20.78         20.97         0.60 o                         
   1   4  10         40.51         40.30         0.83 o                         
   2   4  10          0.44          0.04         0.39 o                         
   3   4  10          4.54          5.40         0.43 o                         
   4   4  10          0.11         -0.50         0.50 o                         
   5   4  10          1.57          1.88         0.51 o                         
   6   4  10         21.40         14.14         1.68 o                         
  -8   5  10          2.01          1.23         0.43 o                         
  -7   5  10          0.42          0.21         0.43 o                         
  -6   5  10         34.93         28.20         0.95 o                         
  -5   5  10         10.20          7.41         0.50 o                         
  -4   5  10         31.79         32.60         0.85 o                         
  -3   5  10         71.26         77.41         1.05 o                         
  -2   5  10          1.43          0.32         0.27 o                         
  -1   5  10         46.38         43.40         0.85 o                         
   0   5  10          2.11          1.81         0.45 o                         
   1   5  10         58.04         54.82         0.86 o                         
   2   5  10          1.56          0.60         0.26 o                         
   3   5  10          3.25          2.72         0.47 o                         
   4   5  10          9.38          7.03         0.62 o                         
   5   5  10          1.59          1.53         0.40 o                         
  -7   6  10          7.72          9.75         0.66 o                         
  -6   6  10          5.58          5.19         0.58 o                         
  -5   6  10          2.03          1.35         0.53 o                         
  -4   6  10          2.14          1.80         0.49 o                         
  -3   6  10          3.74          4.21         0.50 o                         
  -2   6  10         39.78         39.30         0.78 o                         
  -1   6  10         13.35         13.51         0.53 o                         
   0   6  10         12.59         15.20         0.53 o                         
   1   6  10          4.43          4.91         0.48 o                         
   2   6  10          5.22          8.71         0.66 o                         
   3   6  10          4.38          5.38         0.52 o                         
   4   6  10          2.52          3.47         0.52 o                         
  -5   7  10          0.08         -0.38         0.38 o                         
  -4   7  10         35.73         39.09         0.99 o                         
  -3   7  10         10.11         11.47         0.57 o                         
  -2   7  10          0.01         -0.30         0.30 o                         
  -1   7  10         29.17         30.92         0.79 o                         
   0   7  10         50.19         55.74         1.17 o                         
   1   7  10          0.01         -0.39         0.39 o                         
   2   7  10          0.91          1.32         0.49 o                         
   3   7  10          0.55         -0.74         1.76 o                         
  -3   8  10          5.62          1.25         2.32 o                         
  -2   8  10          1.11          0.48         0.46 o                         
  -1   8  10          7.11          8.05         0.65 o                         
   0   8  10         26.72         31.28         1.07 o                         
  -9   1  11          3.02          2.32         0.40 o                         
  -8   1  11          2.08          1.74         0.35 o                         
  -7   1  11          6.86          5.88         0.46 o                         
  -6   1  11          4.78          6.83         0.47 o                         
  -5   1  11         39.83         37.45         0.85 o                         
  -4   1  11         20.50         19.09         0.63 o                         
  -3   1  11          0.29          0.52         0.47 o                         
  -2   1  11        174.68        175.65         1.38 o                         
  -1   1  11          4.01          3.67         0.44 o                         
   0   1  11          9.58          8.56         0.54 o                         
   1   1  11        142.61        151.31         1.38 o                         
   2   1  11        110.40        115.43         1.29 o                         
   3   1  11         13.67         12.65         0.60 o                         
   4   1  11         40.85         39.86         0.86 o                         
   5   1  11          5.78          5.65         0.64 o                         
   6   1  11          4.37          5.55         0.84 o                         
  -9   2  11         51.51         65.67         1.56 o                         
  -8   2  11         15.55         14.80         0.62 o                         
  -7   2  11          0.12          0.52         0.31 o                         
  -6   2  11         14.04         13.66         0.60 o                         
  -5   2  11         92.86        102.37         1.23 o                         
  -4   2  11         10.88          9.84         0.54 o                         
  -3   2  11         28.85         33.38         0.90 o                         
  -2   2  11         26.60         22.35         0.61 o                         
  -1   2  11          5.42          3.21         0.46 o                         
   0   2  11         23.66         23.03         0.76 o                         
   1   2  11          7.68          8.34         0.57 o                         
   2   2  11          0.16          0.38         0.47 o                         
   3   2  11         83.91         89.54         1.14 o                         
   4   2  11          2.55          2.96         0.57 o                         
   5   2  11          2.02          1.50         0.56 o                         
  -8   3  11         34.75         38.39         0.98 o                         
  -7   3  11         22.95         23.89         0.73 o                         
  -6   3  11          1.93          2.27         0.33 o                         
  -5   3  11        110.25        108.12         1.12 o                         
  -4   3  11         69.02         75.91         1.02 o                         
  -3   3  11        406.85        405.69         2.42 o                         
  -2   3  11          0.88          1.46         0.48 o                         
  -1   3  11         18.79         18.27         0.73 o                         
   0   3  11        118.29        117.03         1.39 o                         
   1   3  11         83.67         82.47         1.03 o                         
   2   3  11         36.58         37.04         0.93 o                         
   3   3  11         27.80         24.98         0.70 o                         
   4   3  11          8.44          7.84         0.63 o                         
   5   3  11          9.96          9.20         0.67 o                         
  -8   4  11          4.44          5.88         0.53 o                         
  -7   4  11          0.42          0.47         0.31 o                         
  -6   4  11          0.19         -0.36         0.36 o                         
  -5   4  11          0.32          0.32         0.32 o                         
  -4   4  11        219.16        212.43         1.55 o                         
  -3   4  11         33.55         31.41         0.70 o                         
  -2   4  11         84.69         89.88         1.01 o                         
  -1   4  11          0.25         -0.23         0.40 o                         
   0   4  11         12.14         11.90         0.55 o                         
   1   4  11          1.22          0.76         0.42 o                         
   2   4  11         70.25         66.28         1.09 o                         
   3   4  11          1.31          2.12         0.55 o                         
   4   4  11          0.12         -0.41         0.55 o                         
   5   4  11          0.05         -1.25         1.25 o                         
  -7   5  11          0.03         -0.30         0.35 o                         
  -6   5  11          0.00         -0.39         0.39 o                         
  -5   5  11          9.89          8.40         0.57 o                         
  -4   5  11         57.86         57.26         0.92 o                         
  -3   5  11         37.50         38.00         0.98 o                         
  -2   5  11         48.53         46.35         0.82 o                         
  -1   5  11          0.02         -0.27         0.29 o                         
   0   5  11         17.24         17.10         0.66 o                         
   1   5  11         22.18         25.16         0.77 o                         
   2   5  11         22.76         23.66         0.93 o                         
   3   5  11          5.84          7.71         0.58 o                         
   4   5  11          0.57         -0.44         0.44 o                         
  -6   6  11          2.31          2.07         0.45 o                         
  -5   6  11          2.19          2.42         0.55 o                         
  -4   6  11         11.01         11.09         0.63 o                         
  -3   6  11         14.31         10.66         0.60 o                         
  -2   6  11          6.80          6.10         0.58 o                         
  -1   6  11          1.25          0.92         0.47 o                         
   0   6  11          3.66          2.63         0.47 o                         
   1   6  11          1.48          0.51         0.35 o                         
   2   6  11          0.36          0.10         0.43 o                         
   3   6  11         16.08         15.94         0.90 o                         
  -4   7  11          2.30          2.51         0.47 o                         
  -3   7  11          8.12          9.35         0.71 o                         
  -2   7  11          8.42          7.51         0.54 o                         
  -1   7  11          0.09         -0.30         0.30 o                         
   0   7  11         15.37         19.82         0.78 o                         
   1   7  11          3.44          4.41         0.63 o                         
  -8   0  12         36.78         45.34         1.87 o                         
  -7   0  12          5.73          7.90         0.78 o                         
  -6   0  12          0.91          0.36         0.62 o                         
  -5   0  12        122.10        130.52         1.87 o                         
  -4   0  12          0.16          0.15         0.71 o                         
  -3   0  12        267.69        262.34         2.81 o                         
  -2   0  12          7.44          7.70         0.77 o                         
  -1   0  12          2.53          4.02         0.68 o                         
   0   0  12         24.44         24.91         1.00 o                         
   1   0  12        416.42        441.05         3.58 o                         
   2   0  12         28.90         32.62         1.08 o                         
   3   0  12        128.48        135.65         2.04 o                         
   4   0  12         91.43        104.84         1.85 o                         
   5   0  12         19.96         23.65         1.44 o                         
  -8   1  12          0.01          0.42         0.36 o                         
  -7   1  12          0.67          0.35         0.39 o                         
  -6   1  12         48.76         58.25         0.99 o                         
  -5   1  12         12.05          8.97         0.54 o                         
  -4   1  12         22.86         21.07         0.66 o                         
  -3   1  12          3.36          0.91         0.46 o                         
  -2   1  12         61.69         63.94         1.02 o                         
  -1   1  12         99.34        103.65         1.32 o                         
   0   1  12          1.62          1.70         0.50 o                         
   1   1  12         77.01         79.37         1.06 o                         
   2   1  12         53.91         56.93         1.04 o                         
   3   1  12         45.49         50.37         1.07 o                         
   4   1  12          5.33          6.93         0.56 o                         
   5   1  12         24.44         21.73         1.08 o                         
  -8   2  12         19.47         20.54         0.97 o                         
  -7   2  12          2.98          3.11         0.38 o                         
  -6   2  12          1.72          1.23         0.38 o                         
  -5   2  12          0.84          0.78         0.44 o                         
  -4   2  12          3.56          1.10         0.45 o                         
  -3   2  12          8.19          7.42         0.53 o                         
  -2   2  12         83.38         85.07         1.10 o                         
  -1   2  12         40.04         40.98         0.90 o                         
   0   2  12         43.90         44.65         1.02 o                         
   1   2  12         19.67         19.36         0.64 o                         
   2   2  12          0.20         -0.39         0.47 o                         
   3   2  12         30.31         31.76         1.16 o                         
   4   2  12          0.70          0.07         0.43 o                         
  -7   3  12          5.44          8.00         0.56 o                         
  -6   3  12          9.03         12.44         0.57 o                         
  -5   3  12          1.66         -0.07         0.34 o                         
  -4   3  12          7.45          5.12         0.47 o                         
  -3   3  12         36.46         36.37         0.75 o                         
  -2   3  12         38.85         36.91         0.77 o                         
  -1   3  12         11.52          9.09         0.57 o                         
   0   3  12          0.86          1.42         0.47 o                         
   1   3  12         38.44         36.97         0.81 o                         
   2   3  12          3.11          3.09         0.49 o                         
   3   3  12          0.01         -0.32         0.32 o                         
   4   3  12          0.19         -0.45         0.57 o                         
  -7   4  12          0.00          0.31         0.41 o                         
  -6   4  12          4.85          5.77         0.53 o                         
  -5   4  12          2.66          1.94         0.39 o                         
  -4   4  12         50.26         55.57         0.97 o                         
  -3   4  12        125.34        130.12         1.22 o                         
  -2   4  12         18.74         16.47         0.58 o                         
  -1   4  12         22.88         19.43         0.58 o                         
   0   4  12         14.31         14.18         0.57 o                         
   1   4  12        112.02        121.14         1.62 o                         
   2   4  12         10.66         11.09         0.58 o                         
   3   4  12         31.70         29.79         0.79 o                         
  -6   5  12          5.56          8.14         0.60 o                         
  -5   5  12          0.70         -0.25         0.45 o                         
  -4   5  12          2.09          1.01         0.34 o                         
  -3   5  12          0.06          0.26         0.41 o                         
  -2   5  12         89.55         95.98         1.36 o                         
  -1   5  12          9.14          7.67         0.57 o                         
   0   5  12         12.20         10.49         0.61 o                         
   1   5  12          0.22          0.81         0.49 o                         
   2   5  12         16.10         14.08         0.62 o                         
  -4   6  12         25.04         25.45         0.80 o                         
  -3   6  12         34.20         38.76         0.90 o                         
  -2   6  12         71.00         83.50         1.31 o                         
  -1   6  12         15.04         13.93         0.59 o                         
   0   6  12         11.67         13.76         0.64 o                         
   1   6  12         13.26         15.22         0.75 o                         
  -7   1  13          2.72          2.23         0.42 o                         
  -6   1  13          4.49          3.29         0.51 o                         
  -5   1  13          3.64          4.22         0.58 o                         
  -4   1  13          4.37          5.98         0.58 o                         
  -3   1  13        114.20        109.35         1.22 o                         
  -2   1  13          0.01         -0.07         0.49 o                         
  -1   1  13         35.38         32.85         0.75 o                         
   0   1  13          0.62          0.85         0.45 o                         
   1   1  13          1.35          1.08         0.53 o                         
   2   1  13         23.88         21.81         0.71 o                         
   3   1  13         70.07         74.83         1.29 o                         
  -7   2  13          4.14          6.18         0.62 o                         
  -6   2  13         17.42         19.05         0.85 o                         
  -5   2  13          0.69          0.84         0.46 o                         
  -4   2  13         17.56         16.43         0.63 o                         
  -3   2  13          9.43         10.94         0.58 o                         
  -2   2  13         84.66         86.24         1.13 o                         
  -1   2  13         20.36         21.76         0.66 o                         
   0   2  13          1.07          1.09         0.51 o                         
   1   2  13         11.34         10.54         0.60 o                         
   2   2  13         16.44         14.32         0.62 o                         
   3   2  13         28.30         29.83         0.89 o                         
  -6   3  13          0.29          0.53         0.41 o                         
  -5   3  13          0.14         -0.11         0.43 o                         
  -4   3  13          3.25          2.50         0.51 o                         
  -3   3  13          3.99          2.33         0.55 o                         
  -2   3  13          5.51          5.87         0.57 o                         
  -1   3  13         21.04         21.73         0.78 o                         
   0   3  13          0.25         -0.52         0.52 o                         
   1   3  13         20.23         19.37         0.62 o                         
   2   3  13         13.47         12.04         0.59 o                         
   3   3  13          7.22          7.90         2.14 o                         
  -5   4  13          3.27          2.84         0.42 o                         
  -4   4  13         31.53         28.79         0.77 o                         
  -3   4  13         27.54         28.26         0.92 o                         
  -2   4  13          9.75          9.48         0.63 o                         
  -1   4  13          0.59          0.00         0.48 o                         
   0   4  13          0.42         -0.41         0.41 o                         
   1   4  13          2.20          1.33         0.48 o                         
   2   4  13          0.03          0.75         1.18 o                         
  -4   5  13          0.36         -0.15         0.46 o                         
  -3   5  13         22.32         19.61         0.81 o                         
  -2   5  13         23.59         23.07         0.67 o                         
  -1   5  13          0.08         -0.33         0.33 o                         
   0   5  13          0.29          0.52         0.46 o                         
  -6   0  14          0.01         -0.75         0.78 o                         
  -5   0  14         43.60         47.41         1.98 o                         
  -4   0  14          3.18          4.58         0.85 o                         
  -3   0  14         16.92         19.85         1.08 o                         
  -2   0  14          9.45          9.99         0.86 o                         
  -1   0  14        182.52        189.53         2.41 o                         
   0   0  14         27.00         28.84         1.32 o                         
   1   0  14         14.67         16.29         0.98 o                         
   2   0  14         80.51         80.87         1.98 o                         
  -6   1  14          0.71         -1.08         1.77 o                         
  -5   1  14          5.68          7.17         0.60 o                         
  -4   1  14          8.97         10.10         0.65 o                         
  -3   1  14          0.63         -0.51         0.51 o                         
  -2   1  14          1.05         -0.31         0.53 o                         
  -1   1  14          8.93          9.70         0.61 o                         
   0   1  14          6.65          6.00         0.59 o                         
   1   1  14         53.12         58.32         1.14 o                         
  -5   2  14         20.58         25.88         0.82 o                         
  -4   2  14          0.63          1.50         0.54 o                         
  -3   2  14          2.11          1.89         0.58 o                         
  -2   2  14          0.15         -0.45         0.45 o                         
  -1   2  14          0.08         -0.49         0.49 o                         
   0   2  14          2.37          1.70         0.54 o                         
   1   2  14          0.32         -0.53         0.53 o                         
  -4   3  14          0.87          0.51         0.39 o                         
  -3   3  14          6.32          6.77         0.59 o                         
  -2   3  14         22.63         22.65         0.74 o                         
  -1   3  14         12.33         15.38         0.69 o                         
   0   3  14          7.69          7.25         0.69 o                         
  -2   4  14          1.82          0.65         2.78 o                         
                                                                                
