# Supplementary material for: Norpsilocin: freebase and fumarate salt
Source: Acta Crystallogr E Crystallogr Commun. 2020 Mar 27;76(Pt 4):589–93. doi: 10.1107/S2056989020004077 (PMC7133046; doi:10.1107/S2056989020004077)
Supplement: Supplementary file 3 [file e-76-00589-IIsup3.hkl]

data_II                                                                
_shelx_title ' UMD2025F_a.res in P-1'                                           
_shelx_refln_list_code          4                                               
_shelx_F_calc_maximum       66.26                                               
_exptl_crystal_F_000       264.00                                               
_reflns_d_resolution_high  0.8266                                               
                                                                                
loop_                                                                           
 _space_group_symop_operation_xyz                                               
 'x, y, z'                                                                      
 '-x, -y, -z'                                                                   
                                                                                
_cell_length_a     7.7363                                                       
_cell_length_b     9.7146                                                       
_cell_length_c     9.7854                                                       
_cell_angle_alpha 105.524                                                       
_cell_angle_beta  110.554                                                       
_cell_angle_gamma  97.167                                                       
                                                                                
_shelx_F_squared_multiplier     1.000                                           
                                                                                
loop_                                                                           
 _refln_index_h                                                                 
 _refln_index_k                                                                 
 _refln_index_l                                                                 
 _refln_F_squared_calc                                                          
 _refln_F_squared_meas                                                          
 _refln_F_squared_sigma                                                         
 _refln_observed_status                                                         
   1   0   0       1507.16       1404.80        33.09 o                         
   2   0   0        667.06        617.05         4.73 o                         
   3   0   0          5.27          5.58         0.85 o                         
   4   0   0        111.45        113.66         1.76 o                         
   5   0   0         21.18         19.69         1.19 o                         
   6   0   0        116.89        116.25         2.92 o                         
   7   0   0          0.00          2.53         2.40 o                         
   8   0   0          0.33          1.41         1.67 o                         
  -8   1   0         11.40         10.99         1.72 o                         
  -7   1   0         14.19         14.70         1.73 o                         
  -6   1   0        271.21        268.65         3.87 o                         
  -5   1   0         33.06         37.34         1.43 o                         
  -4   1   0         50.90         53.48         1.59 o                         
  -3   1   0          2.00          2.98         0.69 o                         
  -2   1   0          1.62          5.22         0.76 o                         
  -1   1   0       1058.19       1070.04         8.72 o                         
   2   1   0        218.47        187.77         1.56 o                         
   3   1   0        362.85        407.81         3.24 o                         
   4   1   0          0.52         -0.07         0.83 o                         
   5   1   0         95.49         97.99         1.80 o                         
   6   1   0          0.53          0.31         1.17 o                         
   7   1   0        102.24        108.94         3.13 o                         
   8   1   0         26.41         32.24         1.95 o                         
  -8   2   0          2.23          6.07         1.69 o                         
  -7   2   0        186.43        194.68         5.00 o                         
  -6   2   0         11.42         10.41         1.52 o                         
  -5   2   0         16.30         16.48         1.38 o                         
  -4   2   0        108.55        109.29         1.83 o                         
  -3   2   0          3.72          2.43         0.82 o                         
  -2   2   0          6.88         11.13         0.74 o                         
  -1   2   0          0.63         -0.36         0.62 o                         
   0   2   0        292.65        326.45         1.91 o                         
   1   2   0       2098.77       2053.67        11.17 o                         
   2   2   0        172.04        192.79         1.44 o                         
   3   2   0          5.35          6.61         0.65 o                         
   4   2   0          0.25          0.96         0.77 o                         
   5   2   0         82.46         86.38         1.90 o                         
   6   2   0         49.00         47.91         1.73 o                         
   7   2   0          0.17         -1.32         1.32 o                         
  -8   3   0         15.33         16.30         2.14 o                         
  -7   3   0          4.53          2.59         2.11 o                         
  -6   3   0         20.51         20.10         1.50 o                         
  -5   3   0         24.70         26.90         1.35 o                         
  -4   3   0        358.90        363.87         3.51 o                         
  -3   3   0         61.60         65.72         1.42 o                         
  -2   3   0        584.36        594.75         4.43 o                         
  -1   3   0        137.22        115.90         1.10 o                         
   0   3   0        880.76        913.61         4.98 o                         
   1   3   0          1.12          0.30         0.50 o                         
   2   3   0        685.40        684.64         3.88 o                         
   3   3   0         60.57         64.36         0.98 o                         
   4   3   0        106.52        104.15         1.42 o                         
   5   3   0         11.06         12.50         1.00 o                         
   6   3   0          4.97          4.63         1.10 o                         
   7   3   0          3.66          3.23         1.31 o                         
  -8   4   0          1.59          5.89         2.13 o                         
  -7   4   0         26.96         25.31         1.81 o                         
  -6   4   0         48.20         50.44         1.81 o                         
  -5   4   0        141.84        153.29         2.43 o                         
  -4   4   0         14.54         20.89         1.06 o                         
  -3   4   0          0.60          0.27         0.81 o                         
  -2   4   0          5.30          5.33         0.72 o                         
  -1   4   0        273.08        296.88         2.16 o                         
   0   4   0         75.25         78.18         1.19 o                         
   1   4   0        343.05        369.47         2.48 o                         
   2   4   0        125.54        129.19         1.56 o                         
   3   4   0         29.54         33.28         1.00 o                         
   4   4   0         12.33         17.09         0.87 o                         
   5   4   0          0.02          2.06         0.93 o                         
   6   4   0         25.82         23.59         1.52 o                         
   7   4   0          0.01         -0.11         1.03 o                         
  -8   5   0          0.03         -1.50         2.19 o                         
  -7   5   0         33.89         42.39         3.08 o                         
  -6   5   0         49.10         51.19         2.16 o                         
  -5   5   0          3.32          4.27         1.23 o                         
  -4   5   0        220.42        223.42         2.61 o                         
  -3   5   0        109.88        106.88         1.89 o                         
  -2   5   0        120.01        131.97         1.54 o                         
  -1   5   0       1134.18       1145.59         5.90 o                         
   0   5   0          1.70          3.63         0.65 o                         
   1   5   0         83.07         86.41         1.24 o                         
   2   5   0          2.94          4.37         0.79 o                         
   3   5   0         16.92         20.37         1.66 o                         
   4   5   0         84.54         86.13         2.17 o                         
   5   5   0         16.81         17.61         1.08 o                         
   6   5   0          4.78          3.72         1.10 o                         
  -8   6   0         44.87         47.88         2.90 o                         
  -7   6   0        100.50        104.50         2.98 o                         
  -6   6   0          1.99          2.62         1.71 o                         
  -5   6   0         17.50         18.85         1.46 o                         
  -4   6   0         72.75         73.10         2.23 o                         
  -3   6   0          0.68          0.11         0.86 o                         
  -2   6   0         35.86         35.75         0.98 o                         
  -1   6   0         39.62         36.33         1.49 o                         
   0   6   0          0.83          2.06         0.68 o                         
   1   6   0         53.95         57.90         1.27 o                         
   2   6   0        116.22        122.96         2.21 o                         
   3   6   0        156.43        143.71         2.58 o                         
   4   6   0        128.64        128.78         2.93 o                         
   5   6   0          5.86          4.30         1.89 o                         
   6   6   0         13.99         12.31         1.79 o                         
  -7   7   0          1.30          1.14         2.33 o                         
  -6   7   0        103.90        112.73         5.44 o                         
  -5   7   0         13.74         11.58         1.53 o                         
  -4   7   0          0.05         -0.21         1.11 o                         
  -3   7   0        266.59        263.85         2.70 o                         
  -2   7   0         48.81         51.47         1.15 o                         
  -1   7   0         15.05         16.93         1.23 o                         
   0   7   0        125.01        120.22         2.06 o                         
   1   7   0         61.09         56.53         1.94 o                         
   2   7   0         40.94         38.60         2.24 o                         
   3   7   0          0.24          0.35         1.49 o                         
   4   7   0          0.30          3.00         1.59 o                         
   5   7   0          0.36          1.35         1.80 o                         
  -7   8   0          1.97          4.79         1.91 o                         
  -6   8   0          1.99          0.86         1.56 o                         
  -5   8   0         67.68         72.58         2.32 o                         
  -4   8   0        163.85        165.15         2.03 o                         
  -3   8   0         45.13         44.33         1.27 o                         
  -2   8   0         13.31         17.20         0.89 o                         
  -1   8   0          0.93          0.02         1.33 o                         
   0   8   0          4.40          4.42         1.55 o                         
   1   8   0         84.06         80.44         2.64 o                         
   2   8   0         27.54         27.44         1.91 o                         
   3   8   0          0.10          2.24         1.56 o                         
   4   8   0          0.33          1.97         1.85 o                         
  -6   9   0          2.14          0.94         1.49 o                         
  -5   9   0          5.67          4.45         1.19 o                         
  -4   9   0          0.17          1.04         0.92 o                         
  -3   9   0          0.45         -0.12         1.08 o                         
  -2   9   0          2.62          1.42         2.14 o                         
  -1   9   0         12.88          9.17         1.42 o                         
   0   9   0          0.00          1.00         1.50 o                         
   1   9   0          0.06          2.08         1.56 o                         
   2   9   0          4.29          4.73         1.72 o                         
   3   9   0          0.27          4.31         2.08 o                         
  -5  10   0          3.36          4.20         1.21 o                         
  -4  10   0          2.32          2.62         1.03 o                         
  -3  10   0         15.25         16.49         1.20 o                         
  -2  10   0          7.04          9.51         1.75 o                         
  -1  10   0          2.75          4.63         1.37 o                         
   0  10   0          2.00          3.26         2.04 o                         
   1  10   0          2.14          3.29         2.12 o                         
   2  10   0         13.01         16.38         2.53 o                         
  -4  11   0          5.22          2.77         5.76 o                         
  -3  11   0          4.45          6.93         1.45 o                         
  -2  11   0         11.15         15.63         1.69 o                         
  -1  11   0          2.57          9.87         2.34 o                         
   0 -11   1          0.01          1.44         1.83 o                         
   1 -11   1          0.05          4.19         1.66 o                         
   2 -11   1         10.83         13.89         1.64 o                         
   3 -11   1          0.53          2.92         1.78 o                         
   4 -11   1          7.10          5.90         2.00 o                         
  -2 -10   1          2.29          3.90         1.80 o                         
  -1 -10   1          4.12          4.00         1.69 o                         
   0 -10   1         32.02         27.63         1.96 o                         
   1 -10   1          4.61          2.17         1.44 o                         
   2 -10   1         33.75         29.81         1.94 o                         
   3 -10   1         27.41         30.25         1.39 o                         
   4 -10   1          4.12          5.68         1.08 o                         
   5 -10   1         11.66         10.70         2.13 o                         
  -3  -9   1         13.35          9.29         2.62 o                         
  -2  -9   1          1.54          2.32         1.50 o                         
  -1  -9   1          2.16          1.01         1.26 o                         
   0  -9   1          3.78          3.78         1.36 o                         
   1  -9   1          0.89          0.47         1.03 o                         
   2  -9   1         30.35         33.51         2.01 o                         
   3  -9   1          0.12          0.73         1.04 o                         
   4  -9   1         43.96         42.96         2.20 o                         
   5  -9   1        129.60        130.46         2.43 o                         
   6  -9   1         16.02         20.24         3.28 o                         
  -4  -8   1          0.06          3.75         2.40 o                         
  -3  -8   1          0.01         -0.50         1.83 o                         
  -2  -8   1         42.01         41.21         1.62 o                         
  -1  -8   1         80.90         76.23         1.88 o                         
   0  -8   1         33.64         31.48         1.78 o                         
   1  -8   1        138.91        130.08         2.27 o                         
   2  -8   1         50.73         48.18         1.19 o                         
   3  -8   1          1.76          1.66         0.95 o                         
   4  -8   1          1.14          1.94         1.09 o                         
   5  -8   1         24.73         23.77         2.32 o                         
   6  -8   1          2.99          7.53         2.84 o                         
   7  -8   1         10.90         12.71         2.86 o                         
  -5  -7   1          7.18          7.93         2.23 o                         
  -4  -7   1          3.15          3.62         1.51 o                         
  -3  -7   1         44.52         41.61         1.52 o                         
  -2  -7   1        105.57         97.66         1.87 o                         
  -1  -7   1         41.50         42.90         1.60 o                         
   0  -7   1          0.75          1.13         0.82 o                         
   1  -7   1         19.33         19.90         1.09 o                         
   2  -7   1          6.04          5.36         0.72 o                         
   3  -7   1         60.89         54.39         1.49 o                         
   4  -7   1          3.56          1.61         1.17 o                         
   5  -7   1          0.01          1.26         1.27 o                         
   6  -7   1          4.95          6.90         1.72 o                         
   7  -7   1          7.13         10.41         1.72 o                         
  -6  -6   1          9.74         10.04         2.07 o                         
  -5  -6   1          0.53          3.90         1.90 o                         
  -4  -6   1         30.43         28.21         1.50 o                         
  -3  -6   1         52.21         45.38         1.77 o                         
  -2  -6   1        113.10        116.89         1.73 o                         
  -1  -6   1         15.17         17.97         0.92 o                         
   0  -6   1         89.12        104.28         1.35 o                         
   1  -6   1        606.31        624.36         3.96 o                         
   2  -6   1        186.52        180.31         1.56 o                         
   3  -6   1         52.50         47.44         1.49 o                         
   4  -6   1         98.43        102.41         1.97 o                         
   5  -6   1          8.87          8.81         1.56 o                         
   6  -6   1          1.56          1.12         1.60 o                         
   7  -6   1          4.52          3.61         1.85 o                         
   8  -6   1          0.81          3.70         2.58 o                         
  -7  -5   1          3.68          3.80         1.49 o                         
  -6  -5   1         50.61         50.99         1.73 o                         
  -5  -5   1        215.70        216.31         2.66 o                         
  -4  -5   1         86.06         84.70         2.10 o                         
  -3  -5   1        183.08        179.50         2.00 o                         
  -2  -5   1        156.88        137.13         1.50 o                         
  -1  -5   1          2.01          2.59         0.68 o                         
   0  -5   1         84.13         94.75         1.24 o                         
   1  -5   1          4.34          9.29         0.58 o                         
   2  -5   1          8.08          8.13         0.74 o                         
   3  -5   1        576.90        567.62         4.27 o                         
   4  -5   1          2.68          2.61         0.99 o                         
   5  -5   1         15.08         16.11         1.32 o                         
   6  -5   1          0.06         -0.32         1.34 o                         
   7  -5   1         13.66         13.36         1.69 o                         
   8  -5   1          7.19          7.74         1.95 o                         
  -7  -4   1         33.52         29.64         1.84 o                         
  -6  -4   1          2.19          1.57         1.07 o                         
  -5  -4   1         16.70         16.21         1.01 o                         
  -4  -4   1          0.81          1.39         0.67 o                         
  -3  -4   1         44.42         43.34         1.39 o                         
  -2  -4   1          9.91         11.85         0.67 o                         
  -1  -4   1         18.52         28.18         0.97 o                         
   0  -4   1        339.10        349.02         2.23 o                         
   1  -4   1        192.63        203.07         1.52 o                         
   2  -4   1          0.30          0.08         0.81 o                         
   3  -4   1        352.87        365.87         3.02 o                         
   4  -4   1          9.27          8.84         1.04 o                         
   5  -4   1         30.06         31.97         1.59 o                         
   6  -4   1         68.73         66.19         2.54 o                         
   7  -4   1          5.80          5.16         1.62 o                         
   8  -4   1          0.27         -1.53         2.03 o                         
  -7  -3   1          4.20          4.90         1.27 o                         
  -6  -3   1         40.67         39.74         1.55 o                         
  -5  -3   1          6.71          6.09         0.95 o                         
  -4  -3   1          4.87          4.61         0.74 o                         
  -3  -3   1        338.30        366.35         2.34 o                         
  -2  -3   1        364.81        384.92         2.53 o                         
  -1  -3   1         49.55         50.95         0.83 o                         
   0  -3   1       1084.14       1034.55         5.92 o                         
   1  -3   1        689.77        709.42         4.63 o                         
   2  -3   1        106.70        102.87         1.36 o                         
   3  -3   1         84.87         89.07         1.56 o                         
   4  -3   1        186.92        192.44         2.23 o                         
   5  -3   1        171.62        172.63         2.60 o                         
   6  -3   1         57.54         56.62         2.60 o                         
   7  -3   1         45.45         43.40         2.38 o                         
   8  -3   1         37.64         37.06         6.04 o                         
  -8  -2   1         21.15         22.04         2.15 o                         
  -7  -2   1         20.76         19.20         1.63 o                         
  -6  -2   1         33.86         28.39         1.54 o                         
  -5  -2   1         33.90         34.09         1.26 o                         
  -4  -2   1        463.36        465.79         3.77 o                         
  -3  -2   1         28.17         28.78         1.05 o                         
  -2  -2   1          2.58          3.03         0.38 o                         
  -1  -2   1        120.54        129.07         1.07 o                         
   0  -2   1        756.42        692.59         3.76 o                         
   1  -2   1          9.27          3.33         0.87 o                         
   2  -2   1        444.67        422.98         3.35 o                         
   3  -2   1         35.72         40.62         1.29 o                         
   4  -2   1        158.15        157.25         2.57 o                         
   5  -2   1         12.50         12.65         1.07 o                         
   6  -2   1        120.71        120.31         2.29 o                         
   7  -2   1          0.41         -1.70         1.70 o                         
   8  -2   1          0.28         -0.08         1.96 o                         
  -8  -1   1         21.72         22.87         1.77 o                         
  -7  -1   1          9.14         10.97         1.92 o                         
  -6  -1   1          3.64          2.78         1.23 o                         
  -5  -1   1          2.29          1.52         0.88 o                         
  -4  -1   1         66.58         64.57         1.30 o                         
  -3  -1   1       1013.00       1052.52         7.51 o                         
  -2  -1   1       1983.87       1908.84        10.94 o                         
   0  -1   1        885.40        874.54        10.29 o                         
   1  -1   1        518.27        561.80         3.98 o                         
   2  -1   1          0.62          1.80         0.97 o                         
   3  -1   1        501.71        479.69         4.04 o                         
   4  -1   1          0.77          0.97         0.88 o                         
   5  -1   1         28.70         26.89         1.40 o                         
   6  -1   1         37.33         36.04         1.82 o                         
   7  -1   1         41.23         43.37         2.10 o                         
   8  -1   1         11.45          9.43         1.92 o                         
  -8   0   1          1.45          3.17         1.58 o                         
  -7   0   1         46.79         43.58         2.04 o                         
  -6   0   1        148.75        144.24         2.43 o                         
  -5   0   1          0.00         -0.92         0.92 o                         
  -4   0   1        237.81        245.43         2.27 o                         
  -3   0   1        519.96        522.95         4.93 o                         
  -2   0   1        104.89         91.22         1.24 o                         
  -1   0   1        191.67        108.11         2.31 o                         
   1   0   1        483.69        407.95         3.29 o                         
   2   0   1        431.92        385.85         5.06 o                         
   3   0   1        459.44        435.90         3.82 o                         
   4   0   1        195.16        181.97         2.25 o                         
   5   0   1        407.69        407.32         4.00 o                         
   6   0   1         45.87         42.90         1.97 o                         
   7   0   1          0.11          0.01         1.51 o                         
   8   0   1         26.25         21.57         2.23 o                         
  -8   1   1         42.72         44.38         2.36 o                         
  -7   1   1         13.64         12.25         1.63 o                         
  -6   1   1         67.98         62.04         1.94 o                         
  -5   1   1        145.62        143.53         2.35 o                         
  -4   1   1        554.74        563.76         8.72 o                         
  -3   1   1          9.71          7.94         0.98 o                         
  -2   1   1        499.27        522.58         5.32 o                         
   0   1   1        157.91        116.82         1.25 o                         
   1   1   1        331.83        329.40         2.76 o                         
   2   1   1         37.03         34.12         1.00 o                         
   3   1   1        118.76        121.63         1.73 o                         
   4   1   1         29.68         30.95         1.19 o                         
   5   1   1         10.20         12.68         1.26 o                         
   6   1   1         77.39         79.85         2.31 o                         
   7   1   1          0.06         -1.52         1.52 o                         
  -8   2   1         45.25         51.35         3.06 o                         
  -7   2   1        119.95        117.45         2.51 o                         
  -6   2   1         21.00         25.37         1.85 o                         
  -5   2   1         47.86         45.07         1.79 o                         
  -4   2   1          4.51          6.29         1.02 o                         
  -3   2   1        241.49        235.48         2.39 o                         
  -2   2   1        647.59        649.64         5.08 o                         
  -1   2   1       3256.59       3449.19        27.62 o                         
   0   2   1        749.63        768.72         4.93 o                         
   1   2   1        591.75        553.75         3.08 o                         
   2   2   1          0.44          0.40         0.60 o                         
   3   2   1         96.15         93.59         1.29 o                         
   4   2   1        132.76        136.56         1.64 o                         
   5   2   1         70.48         77.52         1.75 o                         
   6   2   1         20.22         18.47         1.50 o                         
   7   2   1          6.68          6.46         1.28 o                         
  -8   3   1        100.54        100.82         2.70 o                         
  -7   3   1         42.16         38.79         2.55 o                         
  -6   3   1          0.18         -0.57         1.39 o                         
  -5   3   1        175.97        178.64         2.68 o                         
  -4   3   1         27.67         28.15         1.28 o                         
  -3   3   1         69.30         71.02         1.53 o                         
  -2   3   1        112.60        120.25         1.26 o                         
  -1   3   1       2038.67       2085.49        10.69 o                         
   0   3   1        494.51        490.86         2.87 o                         
   1   3   1        210.77        218.44         1.89 o                         
   2   3   1         70.88         73.54         1.08 o                         
   3   3   1         13.10         13.51         0.71 o                         
   4   3   1          7.54          6.74         0.86 o                         
   5   3   1         72.22         68.62         1.72 o                         
   6   3   1          5.11          4.93         1.22 o                         
   7   3   1         14.36         14.60         1.39 o                         
  -8   4   1          0.57          3.39         2.80 o                         
  -7   4   1         55.20         49.08         2.51 o                         
  -6   4   1          5.21          5.36         1.50 o                         
  -5   4   1          0.06         -0.14         1.12 o                         
  -4   4   1         20.91         22.05         1.11 o                         
  -3   4   1         15.92         18.68         1.03 o                         
  -2   4   1        221.35        235.54         1.84 o                         
  -1   4   1        906.05        933.97         4.88 o                         
   0   4   1          0.00          3.56         0.64 o                         
   1   4   1        212.40        238.14         2.27 o                         
   2   4   1         50.85         47.91         1.30 o                         
   3   4   1         24.92         25.14         1.25 o                         
   4   4   1         69.35         68.94         1.47 o                         
   5   4   1          9.32         11.19         1.08 o                         
   6   4   1         91.67         91.89         2.00 o                         
  -8   5   1          0.12          0.97         2.07 o                         
  -7   5   1         44.05         38.76         3.10 o                         
  -6   5   1          6.21          4.81         1.53 o                         
  -5   5   1          0.08         -1.17         1.17 o                         
  -4   5   1         32.87         37.61         1.42 o                         
  -3   5   1        269.13        256.19         2.57 o                         
  -2   5   1          4.17          4.46         0.61 o                         
  -1   5   1          0.01         -0.11         0.52 o                         
   0   5   1       1117.38       1162.52         7.25 o                         
   1   5   1         18.87         17.08         0.93 o                         
   2   5   1         17.80         16.94         1.29 o                         
   3   5   1        191.25        192.72         3.67 o                         
   4   5   1         27.04         28.64         1.64 o                         
   5   5   1         38.52         41.33         2.40 o                         
   6   5   1          4.36          3.77         1.26 o                         
  -8   6   1         62.90         63.07         4.13 o                         
  -7   6   1         20.31         20.05         1.88 o                         
  -6   6   1         27.57         26.78         2.37 o                         
  -5   6   1         57.12         53.24         2.17 o                         
  -4   6   1          0.03          0.46         1.09 o                         
  -3   6   1         48.49         42.55         1.25 o                         
  -2   6   1          0.11         -0.27         0.61 o                         
  -1   6   1          9.88         11.18         0.64 o                         
   0   6   1         21.35         21.51         0.98 o                         
   1   6   1        142.69        145.90         2.15 o                         
   2   6   1         15.73         16.01         1.22 o                         
   3   6   1         49.67         50.74         2.97 o                         
   4   6   1          4.27          2.86         1.68 o                         
   5   6   1         12.53         13.04         1.90 o                         
  -8   7   1          3.49          2.74         2.93 o                         
  -7   7   1         62.67         68.10         3.20 o                         
  -6   7   1          0.14         -1.75         1.75 o                         
  -5   7   1         73.49         71.01         1.92 o                         
  -4   7   1        107.53        102.63         1.79 o                         
  -3   7   1          0.76          0.59         0.83 o                         
  -2   7   1          9.19         10.35         0.81 o                         
  -1   7   1        183.11        169.36         2.57 o                         
   0   7   1         65.75         60.69         2.23 o                         
   1   7   1          1.53          1.83         0.96 o                         
   2   7   1        141.44        135.51         2.87 o                         
   3   7   1         30.98         26.92         1.94 o                         
   4   7   1          7.44          6.38         1.59 o                         
  -7   8   1         18.61         18.12         1.87 o                         
  -6   8   1          7.13          6.37         1.50 o                         
  -5   8   1          3.53          3.20         1.16 o                         
  -4   8   1        237.93        237.12         2.61 o                         
  -3   8   1         60.96         58.54         1.43 o                         
  -2   8   1         37.22         37.81         1.20 o                         
  -1   8   1         26.21         25.79         1.65 o                         
   0   8   1          2.05          2.68         1.46 o                         
   1   8   1         68.37         64.07         2.75 o                         
   2   8   1          7.33          7.64         1.35 o                         
   3   8   1          1.26          2.84         1.53 o                         
  -6   9   1          7.68          2.77         2.49 o                         
  -5   9   1         10.20         11.28         1.10 o                         
  -4   9   1          5.42          4.34         1.06 o                         
  -3   9   1          3.65          2.12         0.99 o                         
  -2   9   1          7.59          6.84         2.01 o                         
  -1   9   1         21.40         17.36         1.69 o                         
   0   9   1          7.34          6.66         1.75 o                         
   1   9   1          2.01          3.07         1.70 o                         
   2   9   1          9.74          9.42         1.78 o                         
  -5  10   1          3.95          6.93         1.52 o                         
  -4  10   1          0.62          0.79         1.15 o                         
  -3  10   1          3.38          1.42         1.10 o                         
  -2  10   1          0.94          1.65         3.47 o                         
  -1  10   1         14.55         20.38         2.27 o                         
   0  10   1          0.27          3.95         2.05 o                         
   1  10   1          2.38          3.09         3.33 o                         
  -1 -11   2         19.24         21.06         3.57 o                         
   0 -11   2          0.25          1.62         2.04 o                         
   1 -11   2          4.12          3.70         1.76 o                         
   2 -11   2          0.69          2.77         1.59 o                         
   3 -11   2         16.09         16.26         1.48 o                         
   4 -11   2          5.18          3.79         1.22 o                         
  -3 -10   2         11.69         14.47         3.31 o                         
  -2 -10   2          1.68          0.94         1.61 o                         
  -1 -10   2         11.68          9.62         1.53 o                         
   0 -10   2          0.03          0.79         1.39 o                         
   1 -10   2          1.36          3.64         1.26 o                         
   2 -10   2          0.20          1.58         1.35 o                         
   3 -10   2          1.19          3.46         1.33 o                         
   4 -10   2          4.24          3.29         1.44 o                         
   5 -10   2          4.96          9.48         1.41 o                         
  -4  -9   2          9.50          9.49         2.00 o                         
  -3  -9   2          0.40         -0.49         1.60 o                         
  -2  -9   2          0.68          1.51         1.18 o                         
  -1  -9   2         73.74         70.10         2.06 o                         
   0  -9   2        120.87        116.48         2.37 o                         
   1  -9   2         17.03         18.71         1.51 o                         
   2  -9   2          3.04          2.75         0.76 o                         
   3  -9   2          3.75          4.39         0.99 o                         
   4  -9   2         47.09         46.01         1.83 o                         
   5  -9   2         15.48         17.19         1.42 o                         
   6  -9   2         14.70         17.68         3.02 o                         
  -5  -8   2         42.30         55.75         4.14 o                         
  -4  -8   2         19.99         21.25         1.85 o                         
  -3  -8   2          0.12         -1.09         1.16 o                         
  -2  -8   2         12.30         13.53         1.20 o                         
  -1  -8   2          0.05          1.20         1.09 o                         
   0  -8   2         15.36         14.42         1.23 o                         
   1  -8   2        206.09        200.10         2.65 o                         
   2  -8   2         45.15         45.72         1.22 o                         
   3  -8   2         40.32         40.69         1.43 o                         
   4  -8   2        125.59        126.83         3.37 o                         
   5  -8   2         13.67         14.79         1.33 o                         
   6  -8   2         25.49         26.59         2.03 o                         
   7  -8   2         28.84         28.51         2.72 o                         
  -6  -7   2          8.32         12.89         2.29 o                         
  -5  -7   2         39.44         38.73         1.75 o                         
  -4  -7   2          2.58          2.77         1.52 o                         
  -2  -7   2         66.92         64.25         1.92 o                         
  -1  -7   2          2.74          3.55         0.91 o                         
   0  -7   2         30.96         32.25         1.35 o                         
   1  -7   2         29.12         30.06         1.27 o                         
   2  -7   2         10.78         11.90         0.77 o                         
   3  -7   2         12.23         11.37         1.16 o                         
   4  -7   2         15.25         14.39         1.47 o                         
   5  -7   2          0.69          1.53         1.60 o                         
   6  -7   2          0.01          1.27         1.86 o                         
   7  -7   2          0.05          1.44         1.79 o                         
  -6  -6   2          1.01          3.66         2.17 o                         
  -5  -6   2         12.43          9.67         1.67 o                         
  -4  -6   2          1.53          2.50         1.31 o                         
  -3  -6   2         95.16         92.17         1.68 o                         
  -2  -6   2          4.80          6.80         1.02 o                         
  -1  -6   2        114.65        111.71         1.56 o                         
   0  -6   2        217.69        219.93         1.98 o                         
   1  -6   2         24.27         22.49         0.70 o                         
   2  -6   2        236.14        235.76         2.18 o                         
   3  -6   2          8.80         11.71         0.95 o                         
   4  -6   2          7.58          5.48         1.21 o                         
   5  -6   2         28.58         29.61         1.80 o                         
   6  -6   2         16.40         17.10         1.62 o                         
   7  -6   2          1.61          2.05         2.17 o                         
  -7  -5   2          3.65          2.32         0.64 o                         
  -6  -5   2          3.63          4.91         0.99 o                         
  -5  -5   2         33.78         32.49         1.42 o                         
  -4  -5   2         13.50         15.63         1.14 o                         
  -3  -5   2         16.18         16.22         0.97 o                         
  -2  -5   2          6.86          6.79         0.70 o                         
  -1  -5   2        136.40        142.62         1.41 o                         
   0  -5   2         85.15         93.31         1.64 o                         
   1  -5   2          6.42          7.20         0.63 o                         
   2  -5   2        261.58        248.44         2.34 o                         
   3  -5   2          0.29         -0.53         0.91 o                         
   4  -5   2         11.05          8.08         1.22 o                         
   5  -5   2         56.59         62.48         2.19 o                         
   6  -5   2         26.18         30.32         1.69 o                         
   7  -5   2          3.62          4.53         1.82 o                         
  -7  -4   2         23.77         20.85         1.40 o                         
  -6  -4   2         20.70         21.03         1.18 o                         
  -5  -4   2          0.16          0.00         0.84 o                         
  -4  -4   2         14.22         12.61         0.75 o                         
  -3  -4   2          7.52         11.68         0.82 o                         
  -2  -4   2          3.06          4.97         0.67 o                         
  -1  -4   2         38.68         30.60         0.96 o                         
   0  -4   2        128.36        134.33         1.26 o                         
   1  -4   2          4.18          4.86         0.68 o                         
   2  -4   2        546.51        519.98         4.10 o                         
   3  -4   2        149.14        148.14         1.97 o                         
   4  -4   2         22.56         23.13         1.30 o                         
   5  -4   2         59.27         54.69         2.16 o                         
   6  -4   2          1.53          1.79         1.68 o                         
   7  -4   2          2.83          3.58         1.77 o                         
   8  -4   2         28.60         37.59         6.05 o                         
  -8  -3   2         54.46         53.70         2.35 o                         
  -7  -3   2         18.26         18.52         1.47 o                         
  -6  -3   2          0.56         -0.04         1.24 o                         
  -5  -3   2         28.03         25.71         1.09 o                         
  -4  -3   2        159.00        161.69         1.56 o                         
  -3  -3   2         46.21         46.19         0.88 o                         
  -2  -3   2          2.91          2.72         0.55 o                         
  -1  -3   2          0.02         -0.51         0.51 o                         
   0  -3   2        557.98        515.78         2.96 o                         
   1  -3   2        143.97        141.92         1.53 o                         
   2  -3   2       1140.76       1155.99        12.91 o                         
   3  -3   2          0.46          0.21         0.85 o                         
   4  -3   2          1.52          2.61         0.98 o                         
   5  -3   2         51.31         51.59         2.00 o                         
   6  -3   2         41.40         38.37         1.82 o                         
   7  -3   2          4.44          2.22         1.43 o                         
   8  -3   2          9.45          9.19         2.71 o                         
  -8  -2   2          0.08         -0.07         1.40 o                         
  -7  -2   2        126.31        128.99         3.24 o                         
  -6  -2   2        206.76        207.88         2.50 o                         
  -5  -2   2         68.42         67.62         1.63 o                         
  -4  -2   2        490.91        538.75         6.02 o                         
  -3  -2   2        147.71        144.58         1.33 o                         
  -2  -2   2        360.30        398.48         2.46 o                         
  -1  -2   2        382.67        361.13         2.57 o                         
   1  -2   2       4390.21       4778.16        34.24 o                         
   2  -2   2        238.52        248.04         2.26 o                         
   3  -2   2          6.51          9.50         1.10 o                         
   4  -2   2          8.99         11.01         1.22 o                         
   5  -2   2         25.37         25.03         1.44 o                         
   6  -2   2          1.25         -0.62         1.29 o                         
   7  -2   2         55.36         52.77         3.04 o                         
  -8  -1   2          0.38         -0.31         1.74 o                         
  -7  -1   2         47.58         44.42         2.33 o                         
  -6  -1   2          4.75          5.38         1.10 o                         
  -5  -1   2          4.58          7.00         0.87 o                         
  -4  -1   2          0.47          0.10         0.71 o                         
  -3  -1   2         12.91         16.67         0.76 o                         
  -2  -1   2         70.38         68.94         1.09 o                         
  -1  -1   2       1145.89       1049.87         6.58 o                         
   0  -1   2       1517.76       1471.52         9.78 o                         
   2  -1   2       2392.94       2487.30        23.49 o                         
   3  -1   2        329.81        302.23         3.33 o                         
   4  -1   2         94.42         96.82         1.88 o                         
   5  -1   2        122.96        115.34         2.29 o                         
   6  -1   2         38.41         38.54         2.28 o                         
   7  -1   2         46.23         49.70         2.31 o                         
  -9   0   2          9.59         13.91         3.49 o                         
  -8   0   2          0.47         -1.20         1.53 o                         
  -7   0   2          1.16         -0.72         1.44 o                         
  -6   0   2        171.72        166.28         2.21 o                         
  -5   0   2         77.72         77.59         1.47 o                         
  -4   0   2        185.46        210.24         2.06 o                         
  -3   0   2        104.95         91.36         1.44 o                         
  -2   0   2         54.82         62.20         1.01 o                         
  -1   0   2         16.16         19.03         1.21 o                         
   0   0   2       1951.88       2054.62        19.15 o                         
   1   0   2        300.32        343.88         2.77 o                         
   2   0   2         30.60         36.22         1.26 o                         
   3   0   2        529.34        517.18         4.43 o                         
   4   0   2          1.52         -0.80         0.91 o                         
   5   0   2         37.39         36.66         1.57 o                         
   6   0   2          0.18          1.54         1.44 o                         
   7   0   2          0.03          1.51         1.50 o                         
  -9   1   2          0.24         -0.28         1.81 o                         
  -8   1   2         19.70         19.54         2.20 o                         
  -7   1   2         42.31         38.36         2.09 o                         
  -6   1   2        149.33        153.87         2.10 o                         
  -5   1   2        119.88        127.94         1.70 o                         
  -4   1   2          2.94          3.75         0.73 o                         
  -3   1   2        490.26        489.30         3.95 o                         
  -2   1   2        568.45        593.77         5.16 o                         
  -1   1   2          3.15          3.02         0.76 o                         
   0   1   2        309.91        332.96         3.41 o                         
   1   1   2         64.39         65.86         1.19 o                         
   2   1   2         90.49         79.48         1.50 o                         
   3   1   2         20.12         18.56         1.01 o                         
   4   1   2        256.12        255.37         2.68 o                         
   5   1   2         21.84         21.40         1.51 o                         
   6   1   2         14.58         15.04         1.53 o                         
   7   1   2          4.98          4.55         1.37 o                         
  -9   2   2         13.02          9.41         2.13 o                         
  -8   2   2         15.58         16.02         1.60 o                         
  -7   2   2         40.49         42.02         1.73 o                         
  -6   2   2          0.37         -0.34         1.06 o                         
  -5   2   2        207.60        206.13         2.36 o                         
  -4   2   2        488.59        520.83         4.98 o                         
  -3   2   2        334.81        347.34         3.29 o                         
  -2   2   2         27.76         31.49         1.01 o                         
  -1   2   2        366.11        368.51         3.06 o                         
   0   2   2          1.80          7.58         0.70 o                         
   1   2   2         85.78         82.02         1.29 o                         
   2   2   2         60.31         59.68         1.22 o                         
   3   2   2        100.02         98.38         1.54 o                         
   4   2   2        105.05        108.04         1.75 o                         
   5   2   2        141.92        147.87         1.99 o                         
   6   2   2          1.47          1.40         1.32 o                         
   7   2   2          1.45          1.77         1.46 o                         
  -9   3   2          0.07          1.81         2.02 o                         
  -8   3   2         39.67         39.82         1.86 o                         
  -7   3   2         21.87         22.42         1.61 o                         
  -6   3   2          2.35          1.13         1.45 o                         
  -5   3   2         44.90         42.86         1.66 o                         
  -4   3   2         64.11         66.63         1.58 o                         
  -3   3   2        276.11        302.01         2.68 o                         
  -2   3   2        460.28        447.59         3.46 o                         
  -1   3   2         11.39         12.66         0.63 o                         
   0   3   2        263.13        263.98         2.13 o                         
   1   3   2          2.05          6.21         0.64 o                         
   2   3   2        129.57        136.94         1.49 o                         
   3   3   2         37.92         36.03         1.15 o                         
   4   3   2         53.70         49.34         1.69 o                         
   5   3   2        103.13        109.60         2.30 o                         
   6   3   2          3.44          5.93         1.18 o                         
  -9   4   2          1.77          0.21         1.80 o                         
  -8   4   2         32.51         36.91         1.84 o                         
  -7   4   2         12.66         10.18         1.29 o                         
  -6   4   2         16.34         18.93         1.63 o                         
  -5   4   2          0.04         -0.96         1.10 o                         
  -4   4   2         57.39         68.66         1.53 o                         
  -3   4   2         11.74         17.07         0.92 o                         
  -2   4   2       1310.90       1297.79         8.97 o                         
  -1   4   2        229.63        234.35         1.79 o                         
   0   4   2        831.67        844.81         4.97 o                         
   1   4   2         25.93         26.69         0.72 o                         
   2   4   2          0.01          0.95         0.79 o                         
   3   4   2          0.67          1.79         0.91 o                         
   4   4   2         89.32         95.85         1.74 o                         
   5   4   2          4.13          5.99         1.28 o                         
   6   4   2          1.33          2.85         1.21 o                         
  -8   5   2         15.83         16.23         2.72 o                         
  -7   5   2         61.81         61.56         2.66 o                         
  -6   5   2        218.88        223.38         7.31 o                         
  -5   5   2         32.78         35.70         1.44 o                         
  -4   5   2          1.14          0.62         0.93 o                         
  -3   5   2          0.14         -0.13         0.87 o                         
  -2   5   2        478.59        483.81         3.06 o                         
  -1   5   2         79.68         72.25         1.11 o                         
   0   5   2         56.26         55.56         1.08 o                         
   1   5   2         76.75         77.83         1.09 o                         
   2   5   2         17.77         18.74         0.88 o                         
   3   5   2         52.30         54.32         1.54 o                         
   4   5   2          9.23          7.80         1.04 o                         
   5   5   2         86.21         84.16         4.51 o                         
  -8   6   2         39.85         32.07         3.99 o                         
  -7   6   2          1.51         -1.72         1.72 o                         
  -6   6   2          0.21          0.51         1.55 o                         
  -5   6   2        126.03        120.10         2.37 o                         
  -4   6   2         41.79         43.50         1.54 o                         
  -3   6   2        180.40        170.72         2.01 o                         
  -2   6   2         18.71         24.62         0.89 o                         
  -1   6   2         86.80         82.24         1.25 o                         
   0   6   2         57.83         54.80         1.77 o                         
   1   6   2         24.32         23.06         1.28 o                         
   2   6   2         46.64         47.48         2.30 o                         
   3   6   2         25.68         25.16         2.03 o                         
   4   6   2         11.57         11.77         1.64 o                         
  -8   7   2          0.02         -1.19         1.97 o                         
  -7   7   2         12.23         11.48         1.67 o                         
  -6   7   2         14.06         17.26         1.96 o                         
  -5   7   2         10.06          8.41         1.39 o                         
  -4   7   2         61.91         64.14         2.01 o                         
  -3   7   2        106.08        111.86         1.66 o                         
  -2   7   2        180.20        179.55         1.96 o                         
  -1   7   2         87.76         85.28         1.77 o                         
   0   7   2         28.73         22.25         1.40 o                         
   1   7   2          5.11          5.78         1.45 o                         
   2   7   2         67.23         63.69         2.83 o                         
   3   7   2         18.99         21.05         1.97 o                         
   4   7   2          7.96          7.95         2.02 o                         
  -7   8   2          1.46          0.08         1.63 o                         
  -6   8   2          4.35          4.48         1.78 o                         
  -5   8   2          3.62          2.84         1.43 o                         
  -4   8   2         17.23         16.87         1.27 o                         
  -3   8   2          8.86          8.21         1.14 o                         
  -2   8   2         55.12         53.99         1.62 o                         
  -1   8   2          1.57          1.23         1.16 o                         
   0   8   2          1.17          0.23         1.66 o                         
   1   8   2         13.09         12.31         1.78 o                         
   2   8   2          1.79          2.49         1.73 o                         
   3   8   2          0.43          4.68         2.11 o                         
  -6   9   2          2.46          4.52         1.61 o                         
  -5   9   2          0.35          1.18         1.48 o                         
  -4   9   2          9.79          9.08         1.29 o                         
  -3   9   2          7.44          8.07         1.19 o                         
  -2   9   2          1.54          6.17         2.73 o                         
  -1   9   2         20.41         21.90         1.65 o                         
   0   9   2          4.15          0.89         1.46 o                         
   1   9   2          0.90          1.74         1.67 o                         
  -5  10   2          4.72          5.32         2.41 o                         
  -4  10   2          5.18          6.42         1.43 o                         
  -3  10   2          0.12          1.45         0.99 o                         
  -2  10   2         11.87         13.50         2.22 o                         
  -1  10   2          4.46          8.11         2.01 o                         
   0  10   2         17.74         20.30         2.11 o                         
  -1 -11   3          1.14          1.90         1.67 o                         
   0 -11   3          1.85          4.09         2.07 o                         
   1 -11   3         15.40         13.77         1.47 o                         
   2 -11   3          9.01          9.57         1.52 o                         
   3 -11   3         16.41         20.72         1.87 o                         
   4 -11   3         24.23        -11.16        11.16 o                         
  -3 -10   3          5.72          7.70         1.76 o                         
  -2 -10   3         37.57         34.37         2.03 o                         
  -1 -10   3          0.10          0.32         1.37 o                         
   0 -10   3         15.77         13.31         1.42 o                         
   1 -10   3          1.83          2.44         1.43 o                         
   2 -10   3         43.62         44.10         1.43 o                         
   3 -10   3         14.19         16.68         1.37 o                         
   4 -10   3          0.40          2.17         1.29 o                         
   5 -10   3         17.96         17.11         1.66 o                         
  -4  -9   3         27.63         25.97         1.99 o                         
  -3  -9   3         26.05         26.64         1.56 o                         
  -2  -9   3          2.18          2.52         1.19 o                         
  -1  -9   3         64.19         62.95         2.16 o                         
   0  -9   3         23.38         22.87         1.42 o                         
   1  -9   3          3.42          1.60         1.33 o                         
   2  -9   3         23.10         25.05         1.13 o                         
   3  -9   3         17.79         17.44         1.17 o                         
   4  -9   3          0.73          0.32         1.99 o                         
   5  -9   3          6.55          7.94         1.78 o                         
   6  -9   3         12.53         13.87         2.13 o                         
  -5  -8   3         59.71         70.10         3.53 o                         
  -4  -8   3          0.52          1.70         1.62 o                         
  -3  -8   3          7.64          7.64         1.33 o                         
  -2  -8   3         85.36         85.17         1.92 o                         
  -1  -8   3         40.35         40.54         1.79 o                         
   0  -8   3         92.63         96.42         1.79 o                         
   1  -8   3         26.30         30.29         1.10 o                         
   2  -8   3          7.62          7.22         1.06 o                         
   3  -8   3          0.08         -1.22         1.22 o                         
   4  -8   3          1.07          0.09         1.46 o                         
   5  -8   3          3.51          4.72         1.57 o                         
   6  -8   3          0.92          3.32         1.77 o                         
  -6  -7   3         30.24         35.69         2.83 o                         
  -5  -7   3          7.58          8.07         1.47 o                         
  -4  -7   3          0.65         -0.07         1.39 o                         
  -3  -7   3         12.38         12.39         1.44 o                         
  -2  -7   3        129.92        124.96         2.11 o                         
  -1  -7   3        142.98        141.74         1.83 o                         
   0  -7   3        161.75        154.22         1.97 o                         
   1  -7   3         50.57         55.63         1.52 o                         
   2  -7   3        327.26        318.45         3.80 o                         
   3  -7   3         80.32         76.16         1.95 o                         
   4  -7   3          9.59          8.05         1.42 o                         
   5  -7   3          0.02          1.49         1.63 o                         
   6  -7   3          0.34         -0.57         1.67 o                         
   7  -7   3          0.20          6.73         2.00 o                         
  -7  -6   3          9.63          7.09         1.73 o                         
  -6  -6   3         12.65         13.84         1.88 o                         
  -5  -6   3         10.98         11.42         1.86 o                         
  -4  -6   3        446.08        439.30         3.87 o                         
  -3  -6   3         63.59         61.05         1.57 o                         
  -2  -6   3         51.14         48.85         1.31 o                         
  -1  -6   3         29.34         29.00         0.94 o                         
   0  -6   3        203.95        204.41         1.79 o                         
   1  -6   3        108.89        106.99         1.41 o                         
   2  -6   3          1.24          0.16         0.93 o                         
   3  -6   3         20.93         22.51         1.40 o                         
   4  -6   3         24.91         26.51         1.53 o                         
   5  -6   3         13.34         13.41         1.78 o                         
   6  -6   3          3.22          0.47         1.55 o                         
   7  -6   3          6.84          7.02         2.16 o                         
  -7  -5   3          7.19          5.44         0.90 o                         
  -6  -5   3        116.42        116.44         2.24 o                         
  -5  -5   3         60.97         54.97         1.54 o                         
  -4  -5   3          4.09          3.85         1.14 o                         
  -3  -5   3          0.78         -0.53         0.78 o                         
  -2  -5   3         33.42         39.20         1.10 o                         
  -1  -5   3          0.24         -0.03         0.78 o                         
   0  -5   3         80.77         74.27         0.99 o                         
   1  -5   3         16.05         21.13         0.87 o                         
   2  -5   3         40.46         42.23         1.32 o                         
   3  -5   3         55.30         52.94         1.59 o                         
   4  -5   3         26.73         30.85         1.48 o                         
   5  -5   3         42.64         42.58         1.77 o                         
   6  -5   3          0.04         -0.21         2.32 o                         
   7  -5   3          0.67         -0.89         1.90 o                         
  -8  -4   3          2.27          1.66         1.12 o                         
  -7  -4   3          8.54          8.77         1.29 o                         
  -6  -4   3          0.37         -0.26         0.97 o                         
  -5  -4   3          0.03          0.98         0.82 o                         
  -4  -4   3         26.60         27.61         0.85 o                         
  -3  -4   3         45.96         49.96         0.91 o                         
  -2  -4   3          0.40         -0.26         0.52 o                         
  -1  -4   3        394.72        412.55         2.30 o                         
   0  -4   3         64.06         67.19         1.00 o                         
   1  -4   3        149.07        146.16         1.74 o                         
   2  -4   3        107.85        105.40         1.60 o                         
   3  -4   3         13.03         12.61         1.03 o                         
   4  -4   3          0.42         -1.22         1.22 o                         
   5  -4   3          0.77         -0.73         1.83 o                         
   6  -4   3         26.63         24.91         1.60 o                         
   7  -4   3          0.82          3.69         2.02 o                         
  -8  -3   3          1.24          1.37         1.38 o                         
  -7  -3   3         18.66         21.17         1.62 o                         
  -6  -3   3         43.28         39.41         1.24 o                         
  -5  -3   3         29.81         28.79         0.98 o                         
  -4  -3   3         16.29         19.20         0.76 o                         
  -3  -3   3        542.75        544.22         3.22 o                         
  -2  -3   3       1006.26       1064.76         5.53 o                         
  -1  -3   3        257.94        259.57         1.82 o                         
   0  -3   3         14.98         18.47         0.71 o                         
   1  -3   3          5.32          5.77         0.78 o                         
   2  -3   3         27.18         25.31         1.04 o                         
   3  -3   3          3.47          3.31         0.99 o                         
   4  -3   3          4.67          7.58         1.71 o                         
   5  -3   3         19.40         15.67         1.63 o                         
   6  -3   3          0.07          0.24         1.40 o                         
   7  -3   3          0.08          2.11         1.27 o                         
  -8  -2   3         10.12         12.34         1.65 o                         
  -7  -2   3         58.08         60.24         2.05 o                         
  -6  -2   3          8.46          8.23         1.09 o                         
  -5  -2   3         11.31          8.96         0.94 o                         
  -4  -2   3         72.54         70.00         1.36 o                         
  -3  -2   3        295.22        292.15         2.35 o                         
  -2  -2   3          0.40          0.52         0.54 o                         
  -1  -2   3        899.96        803.67         4.94 o                         
   0  -2   3         25.55         22.65         1.17 o                         
   1  -2   3       1210.04       1250.31        12.59 o                         
   2  -2   3        227.65        227.56         2.50 o                         
   3  -2   3          0.00          0.22         0.90 o                         
   4  -2   3         58.32         62.25         1.81 o                         
   5  -2   3         27.69         26.54         1.48 o                         
   6  -2   3          0.05         -0.58         1.34 o                         
   7  -2   3         11.06          8.52         1.59 o                         
  -8  -1   3          4.79          3.61         1.63 o                         
  -7  -1   3         12.10         10.91         1.30 o                         
  -6  -1   3         19.47         15.82         1.06 o                         
  -5  -1   3        360.57        368.21         3.28 o                         
  -4  -1   3        334.67        328.12         3.38 o                         
  -3  -1   3        133.94        136.63         1.65 o                         
  -2  -1   3         98.71         96.94         1.57 o                         
  -1  -1   3        153.59        151.12         1.41 o                         
   0  -1   3        984.69        992.47         8.55 o                         
   1  -1   3        392.88        432.39         4.20 o                         
   2  -1   3         38.41         35.09         1.24 o                         
   3  -1   3        152.56        131.64         1.99 o                         
   4  -1   3        116.14        113.12         2.41 o                         
   5  -1   3         17.12         18.41         1.51 o                         
   6  -1   3         99.09         96.69         3.01 o                         
   7  -1   3          8.52         10.56         1.69 o                         
  -9   0   3          0.11          1.10         2.10 o                         
  -8   0   3         21.62         18.55         1.65 o                         
  -7   0   3        131.17        128.07         2.67 o                         
  -6   0   3          1.37          0.64         1.21 o                         
  -5   0   3        367.29        369.02         3.14 o                         
  -4   0   3         22.31         27.41         1.19 o                         
  -3   0   3       1451.42       1497.49        12.36 o                         
  -2   0   3        125.07        109.55         1.63 o                         
  -1   0   3        119.44        125.32         1.49 o                         
   0   0   3        263.38        241.63         5.44 o                         
   1   0   3       1577.61       1584.66        12.09 o                         
   2   0   3         70.36         77.87         1.58 o                         
   3   0   3         10.47         10.22         1.03 o                         
   4   0   3        140.02        140.57         2.19 o                         
   5   0   3         60.03         55.62         2.14 o                         
   6   0   3          7.16          7.25         1.47 o                         
   7   0   3          0.84         -2.28         2.28 o                         
  -9   1   3          0.19          1.55         2.43 o                         
  -8   1   3          0.85         -0.05         1.59 o                         
  -7   1   3        145.17        152.58         3.64 o                         
  -6   1   3          9.86          9.91         1.00 o                         
  -5   1   3          0.77          2.34         1.11 o                         
  -4   1   3          0.04          1.79         0.95 o                         
  -3   1   3         62.84         68.70         1.57 o                         
  -2   1   3        493.17        476.55         4.37 o                         
  -1   1   3        435.97        436.15         3.59 o                         
   0   1   3        224.21        200.36         1.92 o                         
   1   1   3        279.06        272.59         2.69 o                         
   2   1   3        258.10        252.73         2.66 o                         
   3   1   3         46.54         49.25         1.65 o                         
   4   1   3          0.13         -1.14         1.14 o                         
   5   1   3          3.84          3.45         1.12 o                         
   6   1   3         18.65         18.26         2.00 o                         
  -9   2   3          0.53          0.55         1.61 o                         
  -8   2   3         81.89         82.64         2.36 o                         
  -7   2   3        108.17        113.22         2.26 o                         
  -6   2   3          0.52         -0.42         1.02 o                         
  -5   2   3         45.38         45.01         1.76 o                         
  -4   2   3        177.96        200.53         3.16 o                         
  -3   2   3        151.02        167.76         1.97 o                         
  -2   2   3         37.77         39.84         1.27 o                         
  -1   2   3        514.31        536.68         4.37 o                         
   0   2   3        152.76        145.42         1.90 o                         
   1   2   3         26.45         22.69         0.99 o                         
   2   2   3        317.43        323.09         2.84 o                         
   3   2   3         32.10         35.73         1.44 o                         
   4   2   3         58.40         58.01         2.01 o                         
   5   2   3          2.13          2.96         1.35 o                         
   6   2   3         40.97         43.93         1.71 o                         
  -9   3   3          1.56         -0.73         1.57 o                         
  -8   3   3          0.26          1.04         1.46 o                         
  -7   3   3          2.39          1.22         1.66 o                         
  -6   3   3          0.16         -1.14         1.35 o                         
  -5   3   3         32.87         36.64         2.10 o                         
  -4   3   3          0.80          0.94         0.81 o                         
  -3   3   3        216.73        219.11         2.35 o                         
  -2   3   3        140.24        136.23         1.47 o                         
  -1   3   3          0.07          0.51         0.72 o                         
   0   3   3        205.92        211.25         2.12 o                         
   1   3   3        383.36        393.06         4.58 o                         
   2   3   3          0.78          0.86         0.86 o                         
   3   3   3         38.08         39.72         1.61 o                         
   4   3   3          0.13         -0.07         1.02 o                         
   5   3   3         10.26         12.37         1.33 o                         
   6   3   3          9.05          8.35         1.90 o                         
  -9   4   3          1.32          1.99         2.09 o                         
  -8   4   3         22.63         21.81         2.08 o                         
  -7   4   3         22.11         19.40         1.75 o                         
  -6   4   3          0.22         -0.90         1.39 o                         
  -5   4   3          5.14          4.53         1.18 o                         
  -4   4   3         56.26         63.14         1.81 o                         
  -3   4   3          0.81          1.11         0.88 o                         
  -2   4   3        169.58        164.42         1.69 o                         
  -1   4   3         41.58         40.85         1.09 o                         
   0   4   3         28.39         31.83         1.00 o                         
   1   4   3        227.14        235.00         2.04 o                         
   2   4   3          7.22          7.91         1.12 o                         
   3   4   3         23.80         25.26         1.17 o                         
   4   4   3        230.87        236.73         2.90 o                         
   5   4   3          6.08          6.18         1.33 o                         
  -8   5   3          0.00          1.35         1.88 o                         
  -7   5   3         71.53         71.44         2.63 o                         
  -6   5   3        204.17        195.11         3.45 o                         
  -5   5   3          1.16          0.21         1.12 o                         
  -4   5   3         11.26         11.98         1.20 o                         
  -3   5   3         57.84         65.99         1.54 o                         
  -2   5   3         64.51         63.32         1.19 o                         
  -1   5   3         17.51         23.15         0.84 o                         
   0   5   3         13.84         13.06         0.77 o                         
   1   5   3          7.06          9.00         0.93 o                         
   2   5   3         60.77         60.04         1.62 o                         
   3   5   3        191.86        198.04         2.79 o                         
   4   5   3          0.10          1.27         1.21 o                         
   5   5   3          2.59          8.76         2.50 o                         
  -8   6   3          2.10          2.28         1.67 o                         
  -7   6   3          1.05          2.67         1.51 o                         
  -6   6   3          4.94          7.24         1.55 o                         
  -5   6   3          5.08          8.01         1.26 o                         
  -4   6   3         60.69         56.55         1.81 o                         
  -3   6   3        590.72        561.74         4.51 o                         
  -2   6   3         10.25         13.36         1.02 o                         
  -1   6   3          5.25          7.42         0.93 o                         
   0   6   3         80.46         75.17         1.30 o                         
   1   6   3         25.72         24.81         1.27 o                         
   2   6   3          0.73         -0.52         1.09 o                         
   3   6   3          2.26          2.99         1.23 o                         
   4   6   3         55.66         57.36         2.06 o                         
  -8   7   3          0.08          1.61         3.06 o                         
  -7   7   3          9.54          9.92         1.59 o                         
  -6   7   3          7.30          6.97         1.72 o                         
  -5   7   3         47.84         51.05         3.38 o                         
  -4   7   3         66.14         62.19         1.89 o                         
  -3   7   3         55.35         49.14         1.54 o                         
  -2   7   3         91.55         84.76         1.72 o                         
  -1   7   3         37.15         38.38         1.58 o                         
   0   7   3         45.90         43.38         1.75 o                         
   1   7   3          8.99          9.66         1.55 o                         
   2   7   3         31.07         29.30         1.96 o                         
   3   7   3          3.08          5.05         1.85 o                         
  -7   8   3          6.01          8.97         2.31 o                         
  -6   8   3          0.30          1.03         1.46 o                         
  -5   8   3          0.46          0.26         1.26 o                         
  -4   8   3          0.13         -0.55         1.35 o                         
  -3   8   3         53.95         50.18         1.74 o                         
  -2   8   3          1.23          0.18         1.07 o                         
  -1   8   3         16.24         13.71         1.70 o                         
   0   8   3          0.27          2.73         1.64 o                         
   1   8   3          5.83          3.84         1.71 o                         
   2   8   3          1.46          4.33         2.08 o                         
  -6   9   3          0.88          3.10         1.98 o                         
  -5   9   3          7.52          7.32         1.46 o                         
  -4   9   3          0.46          1.39         1.25 o                         
  -3   9   3         13.21         12.14         1.45 o                         
  -2   9   3         11.62         12.71         1.26 o                         
  -1   9   3          3.72          6.10         1.85 o                         
   0   9   3          0.59          3.77         1.78 o                         
  -4  10   3          0.11          1.80         2.83 o                         
  -3  10   3          6.44          9.98         1.78 o                         
  -2  10   3          9.07          8.86         2.71 o                         
  -2 -11   4          3.69          1.20         1.69 o                         
  -1 -11   4          1.10          0.39         2.00 o                         
   0 -11   4         14.53         12.60         1.82 o                         
   1 -11   4          0.32          0.45         1.35 o                         
   2 -11   4          9.01         12.05         1.22 o                         
   3 -11   4         12.42         16.60         1.57 o                         
  -3 -10   4         30.84         26.89         1.81 o                         
  -2 -10   4          0.41          0.31         1.52 o                         
  -1 -10   4          2.73          2.32         1.43 o                         
   0 -10   4         53.96         55.38         2.27 o                         
   1 -10   4        115.60        117.88         2.70 o                         
   2 -10   4          1.44          1.83         1.06 o                         
   3 -10   4         29.53         34.31         2.07 o                         
   4 -10   4          0.00          0.29         1.41 o                         
  -4  -9   4          0.15          1.26         1.87 o                         
  -3  -9   4         82.48         82.38         2.94 o                         
  -2  -9   4         11.31          9.37         1.29 o                         
  -1  -9   4         23.40         21.75         1.35 o                         
   0  -9   4          1.01          1.52         1.31 o                         
   1  -9   4          6.08          6.92         1.22 o                         
   2  -9   4         59.39         60.18         1.70 o                         
   3  -9   4         68.00         71.03         2.23 o                         
   4  -9   4         19.40         20.24         1.68 o                         
   5  -9   4         18.06         21.37         2.61 o                         
  -5  -8   4          6.41          4.10         1.58 o                         
  -4  -8   4          1.92          0.84         1.95 o                         
  -3  -8   4         22.11         24.67         1.53 o                         
  -1  -8   4          2.31          1.95         1.03 o                         
   0  -8   4          5.90          6.93         0.96 o                         
   1  -8   4          8.65          9.64         1.14 o                         
   2  -8   4         31.60         30.89         1.38 o                         
   3  -8   4         27.28         25.39         1.46 o                         
   4  -8   4         10.87          9.17         1.64 o                         
   5  -8   4          0.31          1.30         1.65 o                         
   6  -8   4          9.97          8.08         2.33 o                         
  -6  -7   4         25.04         26.14         1.91 o                         
  -5  -7   4          5.42          4.31         1.33 o                         
  -3  -7   4         46.91         45.49         1.67 o                         
  -2  -7   4         16.74         16.74         1.15 o                         
  -1  -7   4         11.44         12.72         1.68 o                         
   0  -7   4         19.37         18.97         0.78 o                         
   1  -7   4         11.29         13.77         0.89 o                         
   2  -7   4         10.24          7.34         1.16 o                         
   3  -7   4         81.21         75.76         2.36 o                         
   4  -7   4          0.00         -0.61         1.86 o                         
   5  -7   4         27.32         28.50         2.20 o                         
   6  -7   4          4.33          3.05         1.95 o                         
  -7  -6   4          0.43          1.00         1.36 o                         
  -6  -6   4          5.41          3.00         1.88 o                         
  -5  -6   4          5.57          7.25         1.82 o                         
  -4  -6   4          0.01          0.47         0.98 o                         
  -3  -6   4         57.90         54.62         1.66 o                         
  -2  -6   4          1.02         -0.20         0.82 o                         
  -1  -6   4        125.05        121.92         1.49 o                         
   0  -6   4        142.21        141.42         1.43 o                         
   1  -6   4        141.36        135.86         1.63 o                         
   2  -6   4          2.13          2.00         0.97 o                         
   3  -6   4          4.16          3.39         1.18 o                         
   4  -6   4         45.68         49.28         3.08 o                         
   5  -6   4          1.84          1.59         1.73 o                         
   6  -6   4         37.89         30.78         2.04 o                         
  -7  -5   4          2.74          4.23         0.89 o                         
  -6  -5   4          3.77          3.39         1.09 o                         
  -5  -5   4         73.53         70.52         1.35 o                         
  -4  -5   4         48.86         46.11         1.22 o                         
  -3  -5   4         27.89         25.69         0.86 o                         
  -2  -5   4         33.67         37.26         0.99 o                         
  -1  -5   4        279.00        276.97         2.04 o                         
   0  -5   4         23.89         24.49         0.80 o                         
   1  -5   4         19.92         23.73         0.97 o                         
   2  -5   4          0.60          0.47         0.92 o                         
   3  -5   4          1.42          0.10         1.05 o                         
   4  -5   4          2.17          1.78         1.45 o                         
   5  -5   4          0.38         -0.62         1.53 o                         
   6  -5   4         15.10         12.22         1.90 o                         
   7  -5   4          0.04          2.44         1.98 o                         
  -8  -4   4         11.47          9.23         1.41 o                         
  -7  -4   4        168.41        163.29         2.61 o                         
  -6  -4   4        134.28        133.59         1.98 o                         
  -5  -4   4         15.55         13.37         0.86 o                         
  -4  -4   4         18.10         17.02         0.75 o                         
  -3  -4   4          9.88          7.13         0.60 o                         
  -2  -4   4          0.04         -0.34         0.56 o                         
  -1  -4   4        500.55        540.34         3.16 o                         
   0  -4   4          6.01          4.68         0.80 o                         
   1  -4   4         48.10         44.44         1.25 o                         
   2  -4   4         24.05         26.75         1.12 o                         
   3  -4   4         61.50         57.11         1.81 o                         
   4  -4   4         55.03         50.72         2.49 o                         
   5  -4   4          1.13          1.28         1.59 o                         
   6  -4   4          3.76          2.60         1.54 o                         
   7  -4   4         27.91         26.70         2.00 o                         
  -8  -3   4          2.21          2.43         1.52 o                         
  -7  -3   4         18.71         20.65         1.37 o                         
  -6  -3   4         38.76         38.03         1.39 o                         
  -5  -3   4        474.67        474.44         3.32 o                         
  -4  -3   4         29.29         28.63         1.04 o                         
  -3  -3   4        218.99        223.31         1.84 o                         
  -2  -3   4         56.72         53.82         1.02 o                         
  -1  -3   4          9.99         10.23         0.75 o                         
   0  -3   4        114.17        128.89         1.70 o                         
   1  -3   4       1501.30       1485.89        10.26 o                         
   2  -3   4       2142.48       2159.68        16.10 o                         
   3  -3   4          0.71          1.07         1.10 o                         
   4  -3   4         73.74         73.71         2.47 o                         
   5  -3   4          0.00          0.20         1.34 o                         
   6  -3   4          2.17          4.92         1.77 o                         
   7  -3   4          9.48         10.21         2.46 o                         
  -8  -2   4         14.17         12.95         1.54 o                         
  -7  -2   4         11.39         11.14         1.34 o                         
  -6  -2   4         18.31         17.86         1.18 o                         
  -5  -2   4          9.85         11.43         0.93 o                         
  -4  -2   4          7.84         11.70         0.95 o                         
  -3  -2   4        150.51        174.68         1.93 o                         
  -2  -2   4        126.46        125.87         1.51 o                         
  -1  -2   4        152.25        150.63         1.86 o                         
   0  -2   4        193.29        177.08         2.02 o                         
   1  -2   4        780.32        797.78         5.95 o                         
   2  -2   4       1448.09       1476.33        12.59 o                         
   3  -2   4        231.58        228.53         2.79 o                         
   4  -2   4          0.26          0.04         1.22 o                         
   5  -2   4          6.96          5.40         1.41 o                         
   6  -2   4          0.46          0.24         1.56 o                         
   7  -2   4         30.34         29.18         9.24 o                         
  -9  -1   4          5.15          7.63         2.44 o                         
  -8  -1   4          0.41          0.64         1.54 o                         
  -7  -1   4         13.97          9.10         1.29 o                         
  -6  -1   4         19.79         24.17         1.34 o                         
  -5  -1   4        366.91        353.48         3.38 o                         
  -4  -1   4        269.64        303.20         2.89 o                         
  -3  -1   4         35.84         38.14         1.65 o                         
  -2  -1   4         11.27          9.25         0.88 o                         
  -1  -1   4         35.53         36.69         1.11 o                         
   0  -1   4         13.11         14.74         1.36 o                         
   1  -1   4        452.84        437.52         3.84 o                         
   2  -1   4        159.52        154.68         2.10 o                         
   3  -1   4          4.15          4.97         1.10 o                         
   4  -1   4         96.37         96.85         2.33 o                         
   5  -1   4          3.43          2.45         1.51 o                         
   6  -1   4          6.54          7.88         1.59 o                         
  -9   0   4         26.89         29.38         2.87 o                         
  -8   0   4          0.07          0.69         1.61 o                         
  -7   0   4         61.40         61.77         2.40 o                         
  -6   0   4         95.84         89.63         2.00 o                         
  -5   0   4         32.18         34.98         1.66 o                         
  -4   0   4         41.71         45.20         1.53 o                         
  -3   0   4        774.47        827.30         7.27 o                         
  -2   0   4        263.64        251.52         2.79 o                         
  -1   0   4        197.13        201.06         2.34 o                         
   0   0   4        366.70        373.45         3.06 o                         
   1   0   4         94.13         89.00         1.68 o                         
   2   0   4        124.49        121.55         2.06 o                         
   3   0   4         49.06         50.83         2.10 o                         
   4   0   4         13.43         13.50         2.48 o                         
   5   0   4         62.96         59.94         2.56 o                         
   6   0   4         18.06         19.72         1.73 o                         
  -9   1   4          0.48         -0.49         2.03 o                         
  -8   1   4         62.89         63.73         2.63 o                         
  -7   1   4         28.45         28.48         1.67 o                         
  -6   1   4         80.24         82.84         2.29 o                         
  -5   1   4         12.60         14.38         1.23 o                         
  -4   1   4        306.81        305.09         3.38 o                         
  -3   1   4        135.76        134.73         2.08 o                         
  -2   1   4        321.91        336.93         4.04 o                         
  -1   1   4         40.81         41.24         1.36 o                         
   0   1   4        118.07        121.51         1.67 o                         
   1   1   4         29.37         27.59         1.29 o                         
   2   1   4          1.00          0.79         1.00 o                         
   3   1   4          5.99          6.01         1.25 o                         
   4   1   4          0.74          1.78         1.28 o                         
   5   1   4         31.53         32.80         1.69 o                         
   6   1   4          0.05         -1.71         1.71 o                         
  -9   2   4          3.11          3.65         2.04 o                         
  -8   2   4          0.10         -1.05         1.72 o                         
  -7   2   4         17.31         17.29         1.71 o                         
  -6   2   4         90.53         87.16         2.60 o                         
  -5   2   4         65.01         64.36         1.95 o                         
  -4   2   4        153.04        143.42         2.60 o                         
  -3   2   4        267.53        283.71         3.17 o                         
  -2   2   4        130.44        135.70         1.80 o                         
  -1   2   4          0.59         -0.59         0.89 o                         
   0   2   4        459.63        451.52         4.01 o                         
   1   2   4         51.32         49.09         1.47 o                         
   2   2   4          1.66          1.07         1.23 o                         
   3   2   4         68.83         67.69         2.07 o                         
   4   2   4          0.43          1.21         1.08 o                         
   5   2   4         15.63         14.81         1.53 o                         
  -9   3   4          4.56          5.59         2.11 o                         
  -8   3   4          1.96          4.50         1.81 o                         
  -7   3   4          7.57          8.14         1.69 o                         
  -6   3   4        128.85        123.34         2.21 o                         
  -5   3   4         18.70         17.75         1.28 o                         
  -4   3   4         10.74          9.58         0.97 o                         
  -3   3   4          8.08         11.40         1.34 o                         
  -2   3   4          0.29         -0.34         0.78 o                         
  -1   3   4        183.60        178.26         2.54 o                         
   0   3   4          9.74          8.42         0.92 o                         
   1   3   4        358.40        350.81         3.53 o                         
   2   3   4          0.85          2.80         1.18 o                         
   3   3   4         40.66         39.39         1.72 o                         
   4   3   4          8.56          6.19         1.21 o                         
   5   3   4         73.30         80.22         4.10 o                         
  -9   4   4          0.07          0.58         2.10 o                         
  -8   4   4          0.04         -0.14         1.81 o                         
  -7   4   4          0.65          0.07         1.36 o                         
  -6   4   4         35.15         31.48         1.56 o                         
  -5   4   4        305.29        325.47         3.29 o                         
  -4   4   4         83.70         87.16         2.05 o                         
  -3   4   4          0.60          1.58         0.90 o                         
  -2   4   4          0.13         -0.21         0.81 o                         
  -1   4   4        187.54        187.31         2.03 o                         
   0   4   4         58.70         55.02         1.46 o                         
   1   4   4        141.70        145.42         2.80 o                         
   2   4   4          3.68          4.68         1.14 o                         
   3   4   4          2.78          0.06         1.19 o                         
   4   4   4          3.81          4.14         1.36 o                         
  -8   5   4          3.33          0.02         1.61 o                         
  -7   5   4         25.18         20.84         2.68 o                         
  -6   5   4         26.59         24.07         1.78 o                         
  -5   5   4          7.12          6.50         1.12 o                         
  -4   5   4        233.57        218.33         3.10 o                         
  -3   5   4         47.73         44.45         1.76 o                         
  -2   5   4        384.90        372.27         2.92 o                         
  -1   5   4         46.49         45.30         1.32 o                         
   0   5   4         13.96         15.20         1.28 o                         
   1   5   4          0.05         -0.62         0.96 o                         
   2   5   4         88.32         89.92         2.02 o                         
   3   5   4          2.64          4.21         1.40 o                         
   4   5   4          7.60          5.02         1.58 o                         
  -8   6   4          2.25          1.63         1.69 o                         
  -7   6   4         21.46         19.64         3.97 o                         
  -6   6   4          0.89          0.94         1.46 o                         
  -5   6   4          5.42          6.85         1.05 o                         
  -4   6   4          0.00         -1.07         1.07 o                         
  -3   6   4         22.78         28.27         1.28 o                         
  -2   6   4         30.21         34.62         2.21 o                         
  -1   6   4         20.72         22.18         1.06 o                         
   0   6   4          6.55          8.69         0.92 o                         
   1   6   4          3.30          4.87         1.16 o                         
   2   6   4         17.95         16.84         1.40 o                         
   3   6   4         70.06         70.49         2.51 o                         
  -7   7   4          0.34          2.49         1.56 o                         
  -6   7   4          0.91          4.33         1.73 o                         
  -5   7   4          0.02          1.08         1.47 o                         
  -4   7   4         48.60         48.40         1.83 o                         
  -3   7   4         25.64         23.57         1.20 o                         
  -2   7   4         11.74         12.16         1.08 o                         
  -1   7   4         36.73         40.07         2.16 o                         
   0   7   4          2.52          2.43         0.88 o                         
   1   7   4          2.17          0.41         0.67 o                         
   2   7   4          2.90          6.82         2.14 o                         
  -7   8   4          1.44         39.92        10.55 o                         
  -6   8   4          6.75         10.38         1.64 o                         
  -5   8   4          0.14          1.55         1.39 o                         
  -4   8   4         17.88         15.69         1.23 o                         
  -3   8   4         23.59         27.41         1.42 o                         
  -2   8   4         13.36         12.24         1.39 o                         
  -1   8   4          6.47          6.90         1.08 o                         
   0   8   4          6.65          7.26         1.38 o                         
   1   8   4          0.09          1.69         1.60 o                         
  -5   9   4          2.17          4.84         2.08 o                         
  -4   9   4          2.18          4.06         1.40 o                         
  -3   9   4         18.32         22.98         1.52 o                         
  -2   9   4          0.70          1.99         1.41 o                         
  -1   9   4          1.24          5.48         1.64 o                         
  -2 -11   5          1.79          2.93         2.56 o                         
  -1 -11   5          2.08          1.04         1.69 o                         
   0 -11   5         12.88         11.52         1.69 o                         
   1 -11   5          0.01          3.53         1.52 o                         
   2 -11   5         16.50         20.69         1.59 o                         
   3 -11   5         37.47         35.45         6.12 o                         
  -3 -10   5         10.62          6.27         1.80 o                         
  -2 -10   5         22.08         19.71         3.02 o                         
  -1 -10   5          5.79          5.45         1.34 o                         
   0 -10   5         20.46         18.31         1.59 o                         
   1 -10   5         67.29         70.99         1.84 o                         
   2 -10   5         20.26         17.44         1.45 o                         
   3 -10   5          0.81          1.78         1.33 o                         
   4 -10   5          3.16          1.27         1.46 o                         
  -5  -9   5         20.32         24.02         2.92 o                         
  -4  -9   5        120.49        132.98         9.34 o                         
  -3  -9   5          4.34          3.17         1.53 o                         
  -2  -9   5         10.91          8.67         1.29 o                         
  -1  -9   5         47.49         47.75         2.01 o                         
   0  -9   5         17.87         21.28         2.33 o                         
   1  -9   5          0.05          0.89         1.05 o                         
   2  -9   5        154.76        157.20         3.13 o                         
   3  -9   5          3.83          4.13         1.64 o                         
   4  -9   5          3.53          2.21         1.64 o                         
   5  -9   5          1.46          2.64         2.09 o                         
  -5  -8   5          1.45         -0.64         1.43 o                         
  -4  -8   5         97.36        101.68         2.60 o                         
  -3  -8   5         46.30         45.86         2.21 o                         
  -2  -8   5          0.30          1.40         1.53 o                         
  -1  -8   5        117.85        114.03         5.81 o                         
   0  -8   5        105.02        107.12         1.57 o                         
   1  -8   5          4.30          3.02         0.92 o                         
   2  -8   5         11.53         14.30         1.51 o                         
   3  -8   5        128.05        126.27         2.98 o                         
   4  -8   5         16.75         16.63         1.72 o                         
   5  -8   5         25.37         19.49         2.41 o                         
  -6  -7   5          2.49          1.10         1.81 o                         
  -5  -7   5         21.79         24.60         1.84 o                         
  -4  -7   5          5.57          2.99         1.38 o                         
  -3  -7   5        321.31        317.55         3.71 o                         
  -2  -7   5         21.63         20.34         1.13 o                         
  -1  -7   5         25.23         28.00         0.94 o                         
   0  -7   5         20.92         23.63         1.11 o                         
   1  -7   5         39.20         43.28         2.27 o                         
   2  -7   5        208.85        205.79         2.47 o                         
   3  -7   5          9.47          9.92         1.36 o                         
   4  -7   5          0.40         -1.55         1.60 o                         
   5  -7   5          2.16          3.70         1.74 o                         
   6  -7   5          0.66          0.57         3.61 o                         
  -7  -6   5          2.42          5.39         1.33 o                         
  -6  -6   5          1.18          2.43         1.08 o                         
  -5  -6   5         15.97         16.08         1.51 o                         
  -4  -6   5        205.27        191.77         2.75 o                         
  -3  -6   5         33.36         36.18         1.52 o                         
  -2  -6   5         10.77         11.02         0.70 o                         
  -1  -6   5         40.50         44.34         1.10 o                         
   0  -6   5        103.53         98.51         1.63 o                         
   1  -6   5         36.39         38.01         1.31 o                         
   2  -6   5         32.79         37.15         1.39 o                         
   3  -6   5         16.46         17.59         1.54 o                         
   4  -6   5          1.78          1.00         1.72 o                         
   5  -6   5          0.04         -0.41         1.64 o                         
   6  -6   5          4.26          7.17         3.21 o                         
  -7  -5   5          3.91          4.15         1.07 o                         
  -6  -5   5         32.71         33.33         1.34 o                         
  -5  -5   5         73.58         67.36         1.50 o                         
  -4  -5   5        124.22        126.74         1.60 o                         
  -3  -5   5          7.85          7.55         0.75 o                         
  -2  -5   5        304.58        316.32         2.31 o                         
  -1  -5   5          3.44          4.24         0.73 o                         
   0  -5   5          2.28          2.24         0.82 o                         
   1  -5   5         25.50         28.95         1.10 o                         
   2  -5   5          8.45          9.81         1.34 o                         
   3  -5   5         17.51         18.61         1.47 o                         
   4  -5   5          2.60          1.31         1.89 o                         
   5  -5   5         16.63         12.96         1.76 o                         
   6  -5   5          0.00          1.01         1.96 o                         
  -8  -4   5          2.63          4.66         1.28 o                         
  -7  -4   5         15.89         22.36         1.51 o                         
  -6  -4   5         13.56         14.34         1.14 o                         
  -5  -4   5          3.72          5.65         1.12 o                         
  -4  -4   5          0.15         -0.14         0.86 o                         
  -3  -4   5        101.45        100.16         1.41 o                         
  -2  -4   5         20.93         19.59         0.81 o                         
  -1  -4   5        379.79        377.30         2.73 o                         
   0  -4   5         35.63         34.25         1.21 o                         
   1  -4   5          0.52          0.52         0.90 o                         
   2  -4   5         35.71         36.20         1.50 o                         
   3  -4   5         45.45         47.42         1.92 o                         
   4  -4   5         16.72         13.94         1.64 o                         
   5  -4   5         17.97         15.93         2.92 o                         
   6  -4   5          2.33          2.03         2.01 o                         
  -8  -3   5          1.50         -1.34         1.38 o                         
  -7  -3   5          0.06          0.92         1.21 o                         
  -6  -3   5         78.87         78.70         1.75 o                         
  -5  -3   5         63.55         56.05         1.74 o                         
  -4  -3   5         30.80         32.77         1.05 o                         
  -3  -3   5          8.51          9.26         0.80 o                         
  -2  -3   5       1023.76       1053.84         7.04 o                         
  -1  -3   5        196.41        195.78         1.96 o                         
   0  -3   5        397.69        374.36         3.27 o                         
   1  -3   5          6.42          6.46         0.97 o                         
   2  -3   5         49.39         53.98         1.63 o                         
   3  -3   5          6.34          7.28         1.57 o                         
   4  -3   5         32.54         27.03         2.05 o                         
   5  -3   5          1.39          1.63         1.77 o                         
   6  -3   5         23.21         24.62         2.45 o                         
  -8  -2   5         55.93         58.58         2.09 o                         
  -7  -2   5          3.75          3.17         1.60 o                         
  -6  -2   5         42.03         42.40         1.52 o                         
  -5  -2   5          0.11         -0.20         0.91 o                         
  -4  -2   5        213.60        208.29         2.22 o                         
  -3  -2   5        260.53        260.15         2.53 o                         
  -2  -2   5        289.61        296.85         2.53 o                         
  -1  -2   5          2.00          0.87         0.84 o                         
   0  -2   5          0.00         -0.93         0.93 o                         
   1  -2   5        614.35        599.98         5.20 o                         
   2  -2   5          5.40          9.76         1.19 o                         
   3  -2   5        163.37        162.34         2.77 o                         
   4  -2   5         15.46         17.66         1.54 o                         
   5  -2   5         12.67         12.84         2.33 o                         
   6  -2   5          0.53          3.27         1.28 o                         
  -9  -1   5         19.99         15.35         3.85 o                         
  -8  -1   5         22.65         21.37         1.56 o                         
  -7  -1   5         15.25         12.02         2.76 o                         
  -6  -1   5        402.12        385.94         4.36 o                         
  -5  -1   5          4.20          3.91         0.96 o                         
  -4  -1   5        220.06        204.28         2.19 o                         
  -3  -1   5          9.46          9.10         0.96 o                         
  -2  -1   5         62.37         62.64         1.51 o                         
  -1  -1   5         72.45         74.63         1.48 o                         
   0  -1   5          0.69          0.66         0.86 o                         
   1  -1   5          5.19          3.80         0.98 o                         
   2  -1   5        153.60        146.95         2.59 o                         
   3  -1   5         24.01         24.48         1.60 o                         
   4  -1   5         11.56         16.51         1.80 o                         
   5  -1   5         18.74         18.02         1.81 o                         
   6  -1   5         37.39         43.74         3.65 o                         
  -9   0   5          3.83          2.75         1.50 o                         
  -8   0   5          6.82          5.47         1.70 o                         
  -7   0   5         44.88         39.00         2.27 o                         
  -6   0   5        156.73        141.85         2.69 o                         
  -5   0   5          0.09          0.60         0.89 o                         
  -4   0   5         33.42         25.81         1.29 o                         
  -3   0   5         29.35         28.75         1.78 o                         
  -2   0   5          2.61          3.34         0.91 o                         
  -1   0   5        272.07        266.54         3.57 o                         
   0   0   5          4.48          3.89         0.83 o                         
   1   0   5         10.39         10.57         1.21 o                         
   2   0   5         44.48         41.51         1.98 o                         
   3   0   5          0.10         -1.38         1.38 o                         
   4   0   5          1.56         -1.50         1.85 o                         
   5   0   5         11.60         13.55         1.99 o                         
  -9   1   5          5.79          0.53         1.19 o                         
  -8   1   5         16.90         17.92         1.59 o                         
  -7   1   5         92.18         85.30         2.63 o                         
  -6   1   5         91.38         90.11         3.09 o                         
  -5   1   5          6.85          8.37         1.25 o                         
  -4   1   5         22.30         25.67         1.33 o                         
  -3   1   5         72.75         83.98         2.66 o                         
  -2   1   5        124.26        127.31         1.93 o                         
  -1   1   5         16.06         18.93         1.40 o                         
   0   1   5         85.30         83.18         1.59 o                         
   1   1   5         34.36         32.52         1.32 o                         
   2   1   5          1.48          2.61         1.60 o                         
   3   1   5         35.41         36.43         1.65 o                         
   4   1   5          3.45          2.21         1.46 o                         
   5   1   5          0.21         -0.39         1.27 o                         
  -9   2   5          0.20         -0.09         2.23 o                         
  -8   2   5         16.13         18.08         2.76 o                         
  -7   2   5          5.45          6.27         1.64 o                         
  -6   2   5          2.55          2.62         1.39 o                         
  -5   2   5          0.26          0.51         1.18 o                         
  -4   2   5          3.33          0.93         1.10 o                         
  -3   2   5          8.33         12.31         1.21 o                         
  -2   2   5        183.13        179.13         2.27 o                         
  -1   2   5        267.47        260.77         3.19 o                         
   0   2   5          8.51          8.87         0.98 o                         
   1   2   5          7.17          9.26         1.21 o                         
   2   2   5        131.41        130.26         2.80 o                         
   3   2   5          2.22          2.95         1.62 o                         
   4   2   5         19.41         21.20         1.62 o                         
   5   2   5         35.48         40.31         1.83 o                         
  -9   3   5          8.38          7.79         2.15 o                         
  -8   3   5          7.99          6.42         1.79 o                         
  -7   3   5         47.14         40.55         3.12 o                         
  -6   3   5        107.82        103.42         3.53 o                         
  -5   3   5          1.79          1.82         1.30 o                         
  -4   3   5         33.43         33.40         1.53 o                         
  -3   3   5         59.87         61.02         1.54 o                         
  -2   3   5          7.77         10.28         0.98 o                         
  -1   3   5          2.48          2.43         1.18 o                         
   0   3   5         22.85         22.40         1.23 o                         
   1   3   5         39.29         40.82         1.61 o                         
   2   3   5         78.04         80.13         2.95 o                         
   3   3   5         17.66         12.84         2.97 o                         
   4   3   5          2.14          1.30         2.08 o                         
  -8   4   5          0.40          0.17         1.98 o                         
  -7   4   5          3.78          3.42         1.53 o                         
  -6   4   5         37.03         30.67         2.54 o                         
  -5   4   5        302.64        287.83         4.92 o                         
  -4   4   5         24.79         29.82         1.59 o                         
  -3   4   5          0.72          1.73         0.87 o                         
  -2   4   5          0.04         -0.08         1.17 o                         
  -1   4   5         15.94         14.22         1.28 o                         
   0   4   5         23.31         21.49         1.29 o                         
   1   4   5         18.72         19.12         1.35 o                         
   2   4   5         12.26          8.03         1.40 o                         
   3   4   5         14.53         15.42         1.41 o                         
   4   4   5        108.48        121.63         2.61 o                         
  -8   5   5          0.59         -1.14         1.94 o                         
  -7   5   5          0.01          0.29         1.34 o                         
  -6   5   5          2.05          0.21         1.56 o                         
  -5   5   5          4.49          4.41         1.76 o                         
  -4   5   5          1.73         -1.26         1.26 o                         
  -3   5   5        112.76        110.56         1.84 o                         
  -2   5   5        386.36        379.37         3.79 o                         
  -1   5   5         22.86         22.98         1.38 o                         
   0   5   5          8.67          4.97         1.09 o                         
   1   5   5         53.31         48.28         1.77 o                         
   2   5   5          0.45         -0.70         1.32 o                         
   3   5   5          5.10          6.97         1.93 o                         
  -8   6   5          1.31          0.88         2.23 o                         
  -7   6   5          7.08          4.56         1.53 o                         
  -6   6   5          5.42          5.62         1.83 o                         
  -5   6   5         10.33          7.06         1.64 o                         
  -4   6   5         39.48         43.71         2.30 o                         
  -3   6   5         95.21         87.71         2.10 o                         
  -2   6   5         68.96         65.06         1.87 o                         
  -1   6   5          5.40          4.15         1.01 o                         
   0   6   5         60.97         56.26         3.77 o                         
   1   6   5          1.66          2.79         1.23 o                         
   2   6   5          0.20          1.42         1.53 o                         
  -7   7   5          0.66          2.38         2.09 o                         
  -6   7   5         10.78         12.12         1.70 o                         
  -5   7   5          2.12          1.05         1.47 o                         
  -4   7   5          0.03          0.62         1.20 o                         
  -3   7   5          4.84          3.79         1.84 o                         
  -2   7   5         12.01         12.86         1.38 o                         
  -1   7   5          9.07          8.15         1.49 o                         
   0   7   5          0.14         -0.34         1.46 o                         
   1   7   5          2.61          1.26         1.07 o                         
  -6   8   5          2.00          5.55         2.84 o                         
  -5   8   5          0.27          2.42         1.48 o                         
  -4   8   5          6.17          5.13         1.39 o                         
  -3   8   5          3.35          3.03         1.17 o                         
  -2   8   5          4.44          4.91         1.22 o                         
  -1   8   5          0.36          0.38         0.68 o                         
   0   8   5          0.00          3.08         2.11 o                         
  -1 -11   6         15.34         14.31         1.60 o                         
   0 -11   6         14.68         14.13         1.70 o                         
   1 -11   6          2.92          3.34         1.62 o                         
   2 -11   6         52.78         50.04        11.66 o                         
  -3 -10   6          0.10         -2.28         2.28 o                         
  -2 -10   6         11.03         11.76         1.95 o                         
  -1 -10   6         96.75         96.65         4.35 o                         
   0 -10   6          0.00          1.28         1.75 o                         
   1 -10   6         11.50         13.21         1.77 o                         
   2 -10   6         11.55         11.58         1.29 o                         
   3 -10   6          3.05          1.72         1.65 o                         
  -5  -9   6          1.62         -1.16         3.23 o                         
  -4  -9   6          0.14          1.54         1.64 o                         
  -3  -9   6          6.01          5.36         1.36 o                         
  -2  -9   6         10.56         12.20         1.83 o                         
  -1  -9   6         59.56         57.14         6.39 o                         
   0  -9   6         27.19         29.20         1.34 o                         
   1  -9   6         60.39         60.58         2.20 o                         
   2  -9   6         20.46         21.87         2.16 o                         
   3  -9   6          7.59          7.70         1.55 o                         
   4  -9   6          7.31          4.28         2.01 o                         
  -5  -8   6         62.06         73.17         3.07 o                         
  -4  -8   6          0.50          1.82         1.47 o                         
  -3  -8   6        116.41        116.87         3.10 o                         
  -2  -8   6          0.06         -1.12         1.67 o                         
  -1  -8   6         23.97         27.13         1.05 o                         
   0  -8   6         16.47         17.31         1.06 o                         
   1  -8   6         93.46         89.21         1.73 o                         
   2  -8   6          0.62          2.40         1.22 o                         
   3  -8   6          4.37          4.96         1.22 o                         
   4  -8   6         33.65         33.69         2.66 o                         
   5  -8   6          2.82          3.48         3.65 o                         
  -6  -7   6         28.30         31.66         1.89 o                         
  -5  -7   6         66.47         65.83         2.76 o                         
  -4  -7   6          5.57          4.67         1.67 o                         
  -3  -7   6          4.43          2.65         0.89 o                         
  -2  -7   6          7.02          7.35         0.87 o                         
  -1  -7   6          3.03          1.90         0.82 o                         
   0  -7   6          3.65          3.16         1.01 o                         
   1  -7   6         16.19         16.02         1.23 o                         
   2  -7   6        113.52        106.03         2.29 o                         
   3  -7   6          0.04         -0.46         1.41 o                         
   4  -7   6          2.18          3.36         1.85 o                         
   5  -7   6          6.03          3.81         2.63 o                         
  -7  -6   6          8.02          6.75         2.05 o                         
  -5  -6   6         15.29         18.09         1.12 o                         
  -4  -6   6         20.95         20.62         1.09 o                         
  -3  -6   6         91.73         86.70         1.52 o                         
  -2  -6   6         30.28         33.32         1.08 o                         
  -1  -6   6         34.46         38.86         1.25 o                         
   0  -6   6          6.87          5.47         1.20 o                         
   1  -6   6        240.69        243.73         2.76 o                         
   2  -6   6          3.53          3.17         1.17 o                         
   3  -6   6          2.01          1.79         1.59 o                         
   4  -6   6         22.94         19.58         1.82 o                         
   5  -6   6          0.05          0.80         1.83 o                         
  -7  -5   6          0.22         -0.86         1.08 o                         
  -6  -5   6         36.11         31.40         1.22 o                         
  -5  -5   6        433.11        431.21         3.62 o                         
  -4  -5   6          0.00          1.05         1.05 o                         
  -3  -5   6          0.95         -0.09         0.98 o                         
  -2  -5   6          5.89          7.09         0.79 o                         
  -1  -5   6         38.40         36.89         1.25 o                         
   0  -5   6        134.16        137.22         2.02 o                         
   1  -5   6        247.85        250.89         3.79 o                         
   2  -5   6          5.80          8.94         1.27 o                         
   3  -5   6         19.76         17.35         1.61 o                         
   4  -5   6          7.89          7.16         1.55 o                         
   5  -5   6          3.81          4.00         1.92 o                         
  -8  -4   6          0.20          1.97         1.35 o                         
  -7  -4   6          0.91          1.56         1.18 o                         
  -6  -4   6         13.70         13.63         1.07 o                         
  -5  -4   6         27.20         28.00         1.17 o                         
  -4  -4   6        453.96        447.24         3.28 o                         
  -3  -4   6          0.90          1.96         0.90 o                         
  -2  -4   6        114.91        114.88         1.68 o                         
  -1  -4   6         41.82         42.43         1.30 o                         
   0  -4   6          3.29          1.76         0.97 o                         
   1  -4   6         15.66         16.41         1.18 o                         
   2  -4   6        671.50        649.76         5.83 o                         
   3  -4   6        369.50        375.93         3.86 o                         
   4  -4   6         27.69         27.97         2.07 o                         
   5  -4   6         18.97         15.31         3.36 o                         
  -8  -3   6          0.11          0.41         1.52 o                         
  -7  -3   6         18.96         21.28         1.42 o                         
  -6  -3   6         18.27         18.49         1.19 o                         
  -5  -3   6         27.87         28.37         1.43 o                         
  -4  -3   6        128.85        129.64         1.82 o                         
  -3  -3   6          5.93          7.01         0.93 o                         
  -2  -3   6         80.62         86.23         1.60 o                         
  -1  -3   6          1.78          2.24         0.85 o                         
   0  -3   6         16.95         17.77         1.12 o                         
   1  -3   6          0.36          1.62         1.09 o                         
   2  -3   6        219.15        221.79         2.73 o                         
   3  -3   6        421.46        403.19         7.12 o                         
   4  -3   6          5.87          6.23         1.61 o                         
   5  -3   6          5.85          3.43         2.11 o                         
  -8  -2   6         19.18         18.58         1.94 o                         
  -7  -2   6          1.41         -0.21         1.33 o                         
  -6  -2   6         10.83         12.12         1.23 o                         
  -5  -2   6        188.63        192.45         2.39 o                         
  -4  -2   6        149.82        146.41         2.21 o                         
  -3  -2   6        613.52        639.08         4.98 o                         
  -2  -2   6         50.13         49.48         1.67 o                         
  -1  -2   6         54.12         49.48         1.47 o                         
   0  -2   6          3.74          2.62         0.99 o                         
   1  -2   6          0.77          0.89         1.32 o                         
   2  -2   6         19.91         18.00         1.61 o                         
   3  -2   6          0.77          1.49         1.45 o                         
   4  -2   6         10.86          7.44         2.22 o                         
   5  -2   6         26.14         27.29         3.00 o                         
  -9  -1   6          1.47          0.17         1.81 o                         
  -8  -1   6         27.24         31.39         2.15 o                         
  -7  -1   6          1.01         -1.65         1.65 o                         
  -6  -1   6          7.64          8.06         1.16 o                         
  -5  -1   6         64.98         65.87         1.68 o                         
  -4  -1   6         30.31         35.56         1.42 o                         
  -3  -1   6        190.68        183.98         2.37 o                         
  -2  -1   6        680.01        683.37         5.68 o                         
  -1  -1   6        166.44        163.05         2.22 o                         
   0  -1   6         31.07         27.74         1.24 o                         
   1  -1   6         42.26         42.30         1.73 o                         
   2  -1   6          3.52          3.37         1.52 o                         
   3  -1   6          8.13         10.79         1.55 o                         
   4  -1   6         49.59         46.37         3.84 o                         
   5  -1   6          4.19          4.06         2.03 o                         
  -9   0   6         16.60         15.88         6.20 o                         
  -8   0   6          0.78         -0.01         1.83 o                         
  -7   0   6        153.50        152.92         3.60 o                         
  -6   0   6         61.06         59.68         2.37 o                         
  -5   0   6         51.70         53.72         1.66 o                         
  -4   0   6          0.64          0.30         1.15 o                         
  -3   0   6         25.48         27.16         1.20 o                         
  -2   0   6         10.77         13.43         1.04 o                         
  -1   0   6         44.58         48.48         1.59 o                         
   0   0   6         45.38         45.49         1.76 o                         
   1   0   6          5.92          7.48         1.22 o                         
   2   0   6          7.82          7.72         2.05 o                         
   3   0   6          4.47          2.12         1.95 o                         
   4   0   6          0.06         -1.04         2.53 o                         
   5   0   6          2.48          3.74         2.51 o                         
  -9   1   6          4.00          7.45         5.15 o                         
  -8   1   6          0.00          0.89         1.49 o                         
  -7   1   6          0.14          1.15         1.85 o                         
  -6   1   6          1.91          1.83         1.68 o                         
  -5   1   6         44.16         43.56         2.85 o                         
  -4   1   6         57.92         61.26         1.99 o                         
  -3   1   6          0.69          0.47         1.02 o                         
  -2   1   6        324.77        333.63         3.78 o                         
  -1   1   6         25.40         31.16         1.47 o                         
   0   1   6         40.05         38.82         1.44 o                         
   1   1   6        136.16        133.72         2.23 o                         
   2   1   6        115.87        117.80         5.01 o                         
   3   1   6          1.11          1.93         2.75 o                         
   4   1   6          8.08          6.86         1.76 o                         
  -9   2   6          0.23         -1.07         4.48 o                         
  -8   2   6          1.93          4.84         1.86 o                         
  -7   2   6          4.95          4.08         1.61 o                         
  -6   2   6          2.42          1.32         1.87 o                         
  -5   2   6        127.56        119.84         2.79 o                         
  -4   2   6         87.00         86.21         2.64 o                         
  -3   2   6         16.75         20.33         1.57 o                         
  -2   2   6          6.14          6.32         1.11 o                         
  -1   2   6          0.91          0.25         1.30 o                         
   0   2   6          7.19          8.00         1.19 o                         
   1   2   6          0.03          1.40         1.25 o                         
   2   2   6         13.57         15.85         2.17 o                         
   3   2   6          0.00          1.22         1.67 o                         
   4   2   6          6.92          8.58         2.04 o                         
  -8   3   6          0.22          2.02         1.88 o                         
  -7   3   6          0.00          0.58         1.76 o                         
  -6   3   6         14.94          8.99         1.79 o                         
  -5   3   6         91.24         81.61         3.03 o                         
  -4   3   6        178.52        184.70         2.76 o                         
  -3   3   6         41.95         44.97         1.61 o                         
  -2   3   6          0.13          0.17         1.05 o                         
  -1   3   6         28.86         32.51         1.52 o                         
   0   3   6         12.25         13.00         1.44 o                         
   1   3   6         15.34         15.35         1.39 o                         
   2   3   6         33.93         33.06         1.97 o                         
   3   3   6          3.67          3.77         1.70 o                         
  -8   4   6          6.51          5.92         2.20 o                         
  -7   4   6          0.00          0.89         2.10 o                         
  -6   4   6         33.02         26.46         2.07 o                         
  -5   4   6          0.55          3.83         1.80 o                         
  -4   4   6          7.84          9.80         1.75 o                         
  -3   4   6        194.86        187.28         2.48 o                         
  -2   4   6         50.34         47.62         1.79 o                         
  -1   4   6        183.78        186.45         3.12 o                         
   0   4   6         54.81         54.65         1.99 o                         
   1   4   6         10.71         12.96         1.58 o                         
   2   4   6          0.14          1.62         1.53 o                         
   3   4   6         30.55         31.33         3.22 o                         
  -8   5   6          3.82          1.57         2.65 o                         
  -7   5   6          1.09          2.96         2.75 o                         
  -6   5   6         31.87         32.58         2.25 o                         
  -5   5   6          0.00         -0.40         1.63 o                         
  -4   5   6          1.83          1.46         2.28 o                         
  -3   5   6          0.74          0.62         1.02 o                         
  -2   5   6          5.75          5.27         1.18 o                         
  -1   5   6          3.66          4.33         1.12 o                         
   0   5   6          5.05          3.87         1.27 o                         
   1   5   6          1.91          2.71         1.64 o                         
   2   5   6          1.20          1.27         1.47 o                         
  -7   6   6          0.01          0.45         1.81 o                         
  -6   6   6          0.14          0.15         1.83 o                         
  -5   6   6          0.20          1.22         1.49 o                         
  -4   6   6          0.12          0.44         1.49 o                         
  -3   6   6         30.07         32.88         1.67 o                         
  -2   6   6          0.13         -0.37         1.33 o                         
  -1   6   6         10.02          8.58         1.51 o                         
   0   6   6         15.22         14.10         1.22 o                         
   1   6   6          0.39         -0.01         1.30 o                         
  -6   7   6          7.58         15.48         4.01 o                         
  -5   7   6         17.77         26.92         3.13 o                         
  -4   7   6          0.43         -1.34         1.40 o                         
  -3   7   6         10.62          8.97         1.38 o                         
  -2   7   6          0.68          0.46         1.19 o                         
  -1   7   6         16.88         18.89         1.57 o                         
   0   7   6          2.00          0.49         1.41 o                         
  -4   8   6          0.54          2.22         1.44 o                         
  -3   8   6          1.07          1.89         1.46 o                         
  -3 -10   7          8.25         13.78         2.65 o                         
  -2 -10   7         33.78         33.23         2.02 o                         
  -1 -10   7          4.29          5.26         2.26 o                         
   0 -10   7         48.51         47.14         1.88 o                         
   1 -10   7          1.88          1.59         1.30 o                         
   2 -10   7          3.32          5.48         1.35 o                         
  -4  -9   7          0.01         -0.62         1.57 o                         
  -3  -9   7         16.27         19.11         2.81 o                         
  -2  -9   7        199.01        193.08         5.38 o                         
  -1  -9   7         10.02          8.93         1.08 o                         
   0  -9   7         19.28         18.71         1.23 o                         
   1  -9   7         48.74         52.20         2.28 o                         
   2  -9   7          9.91          7.74         1.28 o                         
   3  -9   7          0.09         -0.16         1.63 o                         
  -5  -8   7          6.03          7.38         1.71 o                         
  -4  -8   7         20.88         21.88         2.69 o                         
  -3  -8   7         36.33         33.98         2.03 o                         
  -2  -8   7         25.56         27.15         1.12 o                         
  -1  -8   7         46.86         46.44         1.62 o                         
   0  -8   7         86.08         86.83         2.11 o                         
   1  -8   7         19.29         14.71         2.03 o                         
   2  -8   7          0.04          0.82         1.18 o                         
   3  -8   7         50.38         48.36         3.12 o                         
   4  -8   7          0.90          5.96         2.35 o                         
  -6  -7   7          0.40          3.03         1.81 o                         
  -5  -7   7          0.72          0.62         1.16 o                         
  -4  -7   7          8.39          9.61         1.01 o                         
  -3  -7   7          5.00          4.34         0.92 o                         
  -2  -7   7          2.23          1.84         0.97 o                         
  -1  -7   7         29.94         29.46         1.37 o                         
   0  -7   7         27.92         26.99         1.40 o                         
   1  -7   7         75.51         78.22         2.33 o                         
   2  -7   7          0.23         -0.43         1.42 o                         
   3  -7   7          9.23         13.94         1.71 o                         
   4  -7   7          0.92          2.39         1.94 o                         
  -7  -6   7          9.37         10.91         1.32 o                         
  -6  -6   7         19.28         16.83         1.22 o                         
  -5  -6   7         21.23         18.79         1.21 o                         
  -4  -6   7         48.06         45.23         1.60 o                         
  -3  -6   7         21.38         21.59         1.14 o                         
  -2  -6   7         68.83         65.69         1.64 o                         
  -1  -6   7         27.49         29.25         1.34 o                         
   0  -6   7        209.81        206.54         2.88 o                         
   1  -6   7         54.70         51.73         2.10 o                         
   2  -6   7          1.70          0.93         1.65 o                         
   3  -6   7          1.05          2.01         2.13 o                         
   4  -6   7          9.58          8.20         1.73 o                         
  -7  -5   7          6.51          4.16         1.16 o                         
  -6  -5   7         84.24         96.56         2.34 o                         
  -5  -5   7         34.72         34.97         1.33 o                         
  -4  -5   7         22.89         23.90         1.21 o                         
  -3  -5   7         16.57         16.93         1.12 o                         
  -2  -5   7         38.39         43.68         1.36 o                         
  -1  -5   7        106.97        106.94         1.90 o                         
   0  -5   7         66.21         65.05         1.92 o                         
   1  -5   7         11.67         10.19         2.07 o                         
   2  -5   7          0.70          1.08         1.47 o                         
   3  -5   7         43.22         46.36         2.68 o                         
   4  -5   7          0.94          1.89         1.74 o                         
   5  -5   7          9.66          7.02         2.63 o                         
  -8  -4   7          0.01          4.02         1.44 o                         
  -7  -4   7         27.53         29.83         1.45 o                         
  -6  -4   7         48.74         44.50         1.67 o                         
  -5  -4   7         17.26         18.45         1.23 o                         
  -4  -4   7        133.33        123.47         1.97 o                         
  -3  -4   7        111.45        106.55         2.09 o                         
  -2  -4   7          0.03          1.09         1.12 o                         
  -1  -4   7        135.08        137.52         2.45 o                         
   0  -4   7         36.61         40.22         1.44 o                         
   1  -4   7        184.60        185.11         2.96 o                         
   2  -4   7         43.88         38.48         2.55 o                         
   3  -4   7         10.39         13.04         1.75 o                         
   4  -4   7          0.36         -0.41         1.72 o                         
   5  -4   7         34.36         36.04         2.84 o                         
  -8  -3   7         23.49         29.54         1.90 o                         
  -7  -3   7          0.43          0.73         1.21 o                         
  -6  -3   7        134.37        126.34         2.54 o                         
  -5  -3   7         10.30          8.46         1.32 o                         
  -4  -3   7          5.80          5.09         1.11 o                         
  -3  -3   7         42.70         44.12         1.83 o                         
  -2  -3   7         33.77         32.19         1.50 o                         
  -1  -3   7         78.72         77.10         2.47 o                         
   0  -3   7        185.75        194.52         2.67 o                         
   1  -3   7         95.56         93.39         2.38 o                         
   2  -3   7         64.03         61.08         2.49 o                         
   3  -3   7         19.36         17.67         1.74 o                         
   4  -3   7         42.41         40.52         3.12 o                         
   5  -3   7          0.75         -0.86         2.74 o                         
  -8  -2   7          7.21         12.51         3.30 o                         
  -7  -2   7          2.97          2.98         1.31 o                         
  -6  -2   7          6.47          7.05         1.15 o                         
  -5  -2   7        484.62        464.54         4.20 o                         
  -4  -2   7          0.52         -0.68         1.09 o                         
  -3  -2   7         71.96         67.83         2.25 o                         
  -2  -2   7         62.17         69.79         2.09 o                         
  -1  -2   7          1.81          3.11         1.00 o                         
   0  -2   7         44.05         48.39         1.97 o                         
   1  -2   7         18.88         17.29         2.37 o                         
   2  -2   7         17.26         14.56         1.65 o                         
   3  -2   7          1.59          0.05         1.61 o                         
   4  -2   7          7.05          8.23         2.09 o                         
  -8  -1   7          4.72          9.83         1.87 o                         
  -7  -1   7         16.96         23.93         2.25 o                         
  -6  -1   7        336.53        334.57         3.77 o                         
  -5  -1   7         48.74         45.78         1.84 o                         
  -4  -1   7          6.80          7.43         1.25 o                         
  -3  -1   7         11.66         10.37         1.41 o                         
  -2  -1   7          0.09          2.12         1.31 o                         
  -1  -1   7          6.43          7.57         1.16 o                         
   0  -1   7          1.15         -0.23         1.33 o                         
   1  -1   7          1.86          2.05         1.54 o                         
   2  -1   7          5.68          2.89         2.57 o                         
   3  -1   7          3.32          1.39         1.57 o                         
   4  -1   7          2.98          5.36         2.04 o                         
  -8   0   7         11.66         14.76         1.93 o                         
  -7   0   7          1.55         -2.28         2.28 o                         
  -6   0   7          2.21          3.23         1.16 o                         
  -5   0   7        115.53        111.71         2.49 o                         
  -4   0   7         95.05         95.37         2.28 o                         
  -3   0   7         66.80         67.14         1.92 o                         
  -2   0   7        104.03        103.51         2.79 o                         
  -1   0   7          9.37         10.27         1.67 o                         
   0   0   7         11.74         10.37         1.35 o                         
   1   0   7          7.21          8.36         1.37 o                         
   2   0   7          0.79          0.42         1.96 o                         
   3   0   7         39.71         36.26         3.50 o                         
   4   0   7          2.98          2.31         2.57 o                         
  -8   1   7          0.49         -0.27         1.84 o                         
  -7   1   7          0.03          1.53         1.69 o                         
  -6   1   7          0.00          0.44         1.76 o                         
  -5   1   7         13.14         17.34         1.62 o                         
  -4   1   7         77.72         73.34         2.52 o                         
  -3   1   7         27.39         28.65         1.35 o                         
  -2   1   7          0.28         -0.27         1.54 o                         
  -1   1   7         53.20         55.27         2.09 o                         
   0   1   7         88.60         85.03         3.41 o                         
   1   1   7          1.86          1.37         1.42 o                         
   2   1   7         31.57         31.16         2.33 o                         
   3   1   7          9.93         10.04         2.22 o                         
   4   1   7          0.40         -4.82         4.82 o                         
  -8   2   7         14.63         13.69         2.01 o                         
  -7   2   7          1.26          1.03         1.68 o                         
  -6   2   7         71.66         75.96         2.68 o                         
  -5   2   7         78.12         67.30         3.18 o                         
  -4   2   7        123.17        118.88         2.64 o                         
  -3   2   7         85.12         88.75         2.23 o                         
  -2   2   7         45.46         45.46         3.59 o                         
  -1   2   7         15.47         13.57         1.41 o                         
   0   2   7          7.53          6.03         1.45 o                         
   1   2   7          0.85         -0.85         1.51 o                         
   2   2   7          5.32          4.86         1.67 o                         
   3   2   7         38.11         33.85         2.27 o                         
  -8   3   7         10.36         13.75         2.17 o                         
  -7   3   7          0.92         -0.57         3.10 o                         
  -6   3   7          8.62          8.02         2.29 o                         
  -5   3   7         30.72         26.98         1.83 o                         
  -4   3   7         48.34         44.30         2.69 o                         
  -3   3   7         50.83         52.55         2.09 o                         
  -2   3   7          6.19          5.79         1.96 o                         
  -1   3   7         35.13         37.32         2.17 o                         
   0   3   7         12.80         12.25         1.76 o                         
   1   3   7          0.40          2.25         1.41 o                         
   2   3   7          8.40          8.73         2.02 o                         
  -8   4   7          6.17          8.42         2.50 o                         
  -7   4   7          1.83          2.35         2.09 o                         
  -6   4   7          0.02         -0.49         1.65 o                         
  -5   4   7          4.34          3.73         1.82 o                         
  -4   4   7          0.96         -0.99         1.42 o                         
  -3   4   7         19.05         22.49         2.95 o                         
  -2   4   7        150.38        159.82         6.03 o                         
  -1   4   7        117.63        127.00         3.07 o                         
   0   4   7         16.75         15.83         1.53 o                         
   1   4   7          0.76          1.55         1.76 o                         
   2   4   7         14.30         16.28         2.39 o                         
  -7   5   7          0.08          2.38         2.38 o                         
  -6   5   7          3.65          3.74         1.63 o                         
  -5   5   7          1.38         -0.13         1.76 o                         
  -4   5   7         21.65         21.03         1.54 o                         
  -3   5   7         11.58          9.00         1.13 o                         
  -2   5   7         40.36         37.64         1.58 o                         
  -1   5   7         74.32         72.67         2.27 o                         
   0   5   7          1.43          0.62         1.52 o                         
   1   5   7         18.37         20.81         1.97 o                         
  -6   6   7          0.07          2.11         1.80 o                         
  -5   6   7          5.79          6.38         1.74 o                         
  -4   6   7          5.91          8.84         1.62 o                         
  -3   6   7          1.18          1.26         1.13 o                         
  -2   6   7          2.08          2.26         1.45 o                         
  -1   6   7          0.64          1.12         1.26 o                         
   0   6   7          4.95          4.47         2.26 o                         
  -5   7   7          4.13          1.88         2.22 o                         
  -4   7   7          0.70          1.53         1.54 o                         
  -3   7   7          0.30          1.13         1.24 o                         
  -2 -10   8         14.47         14.54         1.73 o                         
  -1 -10   8         12.57         15.16         1.36 o                         
   0 -10   8         45.78         46.73         2.95 o                         
   1 -10   8          4.92          5.99         1.28 o                         
  -4  -9   8          2.01         -1.42         2.36 o                         
  -3  -9   8         10.99         15.09         2.20 o                         
  -2  -9   8         38.00         40.96         1.98 o                         
  -1  -9   8          1.50          0.90         1.15 o                         
   0  -9   8          0.20          0.94         1.14 o                         
   1  -9   8          4.86          4.49         1.47 o                         
   2  -9   8         16.19         15.84         1.93 o                         
  -5  -8   8          3.16          6.57         1.73 o                         
  -4  -8   8          2.16          1.25         1.27 o                         
  -3  -8   8         89.59         75.86         4.54 o                         
  -2  -8   8          0.63         -0.94         0.94 o                         
  -1  -8   8          2.53          2.21         1.34 o                         
   0  -8   8          0.22          0.50         1.44 o                         
   1  -8   8         10.01          8.29         1.76 o                         
   2  -8   8          0.00          1.95         1.55 o                         
   3  -8   8          0.15          1.76         2.08 o                         
  -6  -7   8          0.13          1.28         1.22 o                         
  -5  -7   8         57.71         55.87         2.75 o                         
  -4  -7   8         23.06         19.04         1.46 o                         
  -3  -7   8         29.86         28.09         1.41 o                         
  -2  -7   8         73.58         72.31         2.40 o                         
  -1  -7   8          0.01         -0.91         1.03 o                         
   0  -7   8         16.32         16.14         1.47 o                         
   1  -7   8         11.73         10.44         1.44 o                         
   2  -7   8         34.63         33.65         2.71 o                         
   3  -7   8         13.53         19.41         1.89 o                         
  -7  -6   8          1.51          2.68         1.66 o                         
  -6  -6   8          0.45          0.16         1.16 o                         
  -5  -6   8         31.72         33.76         2.25 o                         
  -4  -6   8        107.14        109.30         2.55 o                         
  -3  -6   8        138.20        132.02         2.11 o                         
  -2  -6   8         34.77         33.32         1.55 o                         
  -1  -6   8          3.49          3.04         1.18 o                         
   0  -6   8         24.85         27.04         1.80 o                         
   1  -6   8          2.28          4.04         1.53 o                         
   2  -6   8         70.78         73.02         4.04 o                         
   3  -6   8         33.55         34.21         3.38 o                         
   4  -6   8          2.34          0.19         6.57 o                         
  -7  -5   8          5.50          4.96         1.40 o                         
  -6  -5   8          1.23          1.12         1.02 o                         
  -5  -5   8         10.79          8.69         1.07 o                         
  -4  -5   8          4.51          4.78         1.28 o                         
  -3  -5   8         30.22         33.29         1.40 o                         
  -2  -5   8         22.57         18.91         1.28 o                         
  -1  -5   8        219.58        215.09         2.87 o                         
   0  -5   8         74.21         75.15         2.32 o                         
   1  -5   8          4.52          3.52         1.59 o                         
   2  -5   8          1.04          1.70         1.82 o                         
   3  -5   8        170.30        159.63         3.76 o                         
   4  -5   8        118.27        124.79         8.34 o                         
  -7  -4   8          4.11          5.90         1.34 o                         
  -6  -4   8         11.82         12.94         1.31 o                         
  -5  -4   8         30.97         31.46         1.40 o                         
  -4  -4   8         12.44         12.83         1.36 o                         
  -3  -4   8         27.26         29.24         1.64 o                         
  -2  -4   8         48.79         48.65         1.77 o                         
  -1  -4   8         95.71         96.81         3.10 o                         
   0  -4   8         34.69         36.22         1.92 o                         
   1  -4   8          0.61         -1.40         1.40 o                         
   2  -4   8          0.58          1.05         1.83 o                         
   3  -4   8         57.26         59.51         2.45 o                         
   4  -4   8         84.74         82.40         3.94 o                         
  -8  -3   8          0.16          1.12         1.49 o                         
  -7  -3   8         89.53         99.71         3.11 o                         
  -6  -3   8          3.37          2.92         1.28 o                         
  -5  -3   8         26.68         26.41         1.47 o                         
  -4  -3   8         66.26         67.36         2.06 o                         
  -3  -3   8        112.74        113.54         2.44 o                         
  -2  -3   8         73.44         73.78         2.14 o                         
  -1  -3   8        157.92        152.54         2.79 o                         
   0  -3   8        129.84        124.83         2.49 o                         
   1  -3   8          0.03         -1.54         1.60 o                         
   2  -3   8          4.79          7.66         2.01 o                         
   3  -3   8          2.86          1.77         2.09 o                         
   4  -3   8          8.78         13.53         2.35 o                         
  -8  -2   8         13.31         12.11         2.42 o                         
  -7  -2   8          1.35          0.13         1.29 o                         
  -6  -2   8         16.37         14.98         1.60 o                         
  -5  -2   8          0.20          0.03         1.45 o                         
  -4  -2   8         93.25         93.03         2.63 o                         
  -3  -2   8          1.74          2.52         1.31 o                         
  -2  -2   8         21.56         21.42         1.46 o                         
  -1  -2   8          6.42          8.94         1.38 o                         
   0  -2   8        219.65        216.49         3.26 o                         
   1  -2   8         22.27         25.83         1.62 o                         
   2  -2   8          1.19          2.27         1.90 o                         
   3  -2   8          2.04         -1.70         1.96 o                         
   4  -2   8          0.22          5.99         3.83 o                         
  -8  -1   8          0.03          0.01         1.80 o                         
  -7  -1   8         27.44         23.47         2.27 o                         
  -6  -1   8        168.67        167.88         2.80 o                         
  -5  -1   8         53.52         53.42         3.32 o                         
  -4  -1   8          1.32         -0.48         1.71 o                         
  -3  -1   8          7.29          7.62         1.54 o                         
  -2  -1   8         25.16         21.05         1.45 o                         
  -1  -1   8        185.14        188.61         3.26 o                         
   0  -1   8         16.62         17.96         1.61 o                         
   1  -1   8          0.17         -1.40         1.46 o                         
   2  -1   8         33.34         30.71         3.87 o                         
   3  -1   8          1.25          1.40         1.98 o                         
  -8   0   8          4.29          3.00         1.99 o                         
  -7   0   8         47.10         47.70         2.09 o                         
  -6   0   8          3.83          4.02         1.25 o                         
  -5   0   8          0.36          0.77         1.59 o                         
  -4   0   8          1.40         -0.36         1.45 o                         
  -3   0   8          2.06          2.59         1.46 o                         
  -2   0   8          2.02          3.74         1.33 o                         
  -1   0   8          4.92          2.99         1.45 o                         
   0   0   8         53.90         54.33         2.21 o                         
   1   0   8          2.02          1.27         1.43 o                         
   2   0   8          3.51          1.47         1.76 o                         
   3   0   8         44.56         42.70         4.62 o                         
  -8   1   8         17.24         23.60         2.23 o                         
  -7   1   8         24.36         25.31         2.32 o                         
  -6   1   8         18.44         17.62         1.87 o                         
  -5   1   8         24.03         21.57         1.88 o                         
  -4   1   8         71.30         69.02         2.41 o                         
  -3   1   8         31.49         32.62         2.42 o                         
  -2   1   8          6.39          9.04         1.64 o                         
  -1   1   8          6.47          6.45         1.61 o                         
   0   1   8          8.74          8.30         1.54 o                         
   1   1   8          0.41          1.09         1.65 o                         
   2   1   8         17.97         20.20         2.48 o                         
  -8   2   8          0.01          3.78         2.27 o                         
  -7   2   8         28.59         33.28         2.24 o                         
  -6   2   8         12.22         12.72         1.83 o                         
  -5   2   8          2.82          0.90         1.50 o                         
  -4   2   8         90.48         85.70         2.23 o                         
  -3   2   8         93.26         92.02         5.15 o                         
  -2   2   8         44.36         42.80         2.65 o                         
  -1   2   8         10.29         11.33         1.79 o                         
   0   2   8         24.94         24.08         1.78 o                         
   1   2   8         21.37         19.78         1.77 o                         
   2   2   8          5.70          3.55         2.13 o                         
  -8   3   8          1.48          0.41         2.13 o                         
  -7   3   8          0.58          1.42         1.88 o                         
  -6   3   8          0.56         -1.33         1.90 o                         
  -5   3   8         96.89         92.92         2.66 o                         
  -4   3   8          9.18          9.80         1.90 o                         
  -3   3   8          6.42          9.15         1.63 o                         
  -2   3   8         68.59         72.54         2.87 o                         
  -1   3   8         32.14         31.06         2.56 o                         
   0   3   8         49.79         50.96         2.24 o                         
   1   3   8          3.17          2.91         1.46 o                         
  -7   4   8         17.80         19.83         2.30 o                         
  -6   4   8          8.68          5.82         1.68 o                         
  -5   4   8          0.41          0.13         1.79 o                         
  -4   4   8          4.29          4.39         1.24 o                         
  -3   4   8          0.59         -1.07         1.77 o                         
  -2   4   8          7.87          7.78         1.43 o                         
  -1   4   8         20.54         21.15         1.89 o                         
   0   4   8          1.15          0.40         1.68 o                         
  -6   5   8          1.22          1.17         1.93 o                         
  -5   5   8          6.81          8.60         2.52 o                         
  -4   5   8          4.78          4.82         1.76 o                         
  -3   5   8          0.63         -0.46         1.30 o                         
  -2   5   8          3.72          2.77         1.70 o                         
  -1   5   8          2.49          1.46         1.43 o                         
  -4   6   8         27.04         37.83         2.90 o                         
  -3   6   8          0.00         -1.06         1.53 o                         
  -3  -9   9          8.11          9.72         1.52 o                         
  -2  -9   9         26.94         25.58         2.96 o                         
  -1  -9   9         26.32         23.74         1.67 o                         
   0  -9   9          1.25          0.58         1.49 o                         
   1  -9   9          6.34          7.15         2.01 o                         
  -5  -8   9          0.82          3.75         4.35 o                         
  -4  -8   9         18.34         14.43         1.44 o                         
  -3  -8   9          9.32         11.21         1.20 o                         
  -2  -8   9          2.69          2.32         1.46 o                         
  -1  -8   9          5.38          4.17         1.22 o                         
   0  -8   9          8.21          6.43         1.52 o                         
   1  -8   9          0.16         -0.76         1.62 o                         
   2  -8   9          7.46          7.87         1.99 o                         
  -5  -7   9          1.00          2.73         1.04 o                         
  -4  -7   9          0.74          1.51         1.22 o                         
  -3  -7   9          2.35          2.10         1.24 o                         
  -2  -7   9          3.29          4.34         1.29 o                         
  -1  -7   9         13.79         13.91         1.37 o                         
   0  -7   9         12.84         11.81         1.58 o                         
   1  -7   9         25.20         23.79         2.59 o                         
   2  -7   9          5.30          8.01         2.68 o                         
  -6  -6   9          0.01          1.43         1.90 o                         
  -5  -6   9          4.16          4.73         1.25 o                         
  -4  -6   9        128.39        126.67         2.55 o                         
  -3  -6   9          2.38          0.66         1.27 o                         
  -2  -6   9          8.85          9.87         1.39 o                         
  -1  -6   9         41.12         41.58         2.76 o                         
   0  -6   9         64.82         64.27         2.49 o                         
   1  -6   9         16.20         19.28         2.00 o                         
   2  -6   9         18.52         20.39         2.94 o                         
  -7  -5   9         10.89         14.85         1.70 o                         
  -6  -5   9         12.42         17.72         1.86 o                         
  -5  -5   9          0.07          0.11         1.02 o                         
  -4  -5   9         38.08         36.66         2.13 o                         
  -3  -5   9        115.95        110.22         2.59 o                         
  -2  -5   9         53.35         55.34         2.36 o                         
  -1  -5   9          3.67          3.31         1.61 o                         
   0  -5   9          3.94          3.88         1.70 o                         
   1  -5   9          8.95          8.84         2.05 o                         
   2  -5   9          2.39          4.88         2.03 o                         
   3  -5   9          0.19          4.73         2.92 o                         
  -7  -4   9         13.79         15.90         1.75 o                         
  -6  -4   9          0.59          0.86         1.23 o                         
  -5  -4   9         20.59         20.83         1.76 o                         
  -4  -4   9         77.89         74.95         2.78 o                         
  -3  -4   9         42.39         42.42         2.57 o                         
  -2  -4   9         38.41         40.09         1.81 o                         
  -1  -4   9          3.85          2.34         1.54 o                         
   0  -4   9          4.53          3.94         1.56 o                         
   1  -4   9         39.77         41.06         3.09 o                         
   2  -4   9          5.29          3.52         2.17 o                         
   3  -4   9         44.93         48.78         4.68 o                         
  -7  -3   9          4.12          4.03         1.37 o                         
  -6  -3   9          5.42          4.72         1.28 o                         
  -5  -3   9         38.10         38.06         2.18 o                         
  -4  -3   9         66.89         75.47         2.97 o                         
  -3  -3   9         16.17         13.10         2.01 o                         
  -2  -3   9        118.26        119.86         2.93 o                         
  -1  -3   9         57.19         57.93         2.19 o                         
   0  -3   9          9.32          9.33         1.50 o                         
   1  -3   9          7.88          6.18         1.81 o                         
   2  -3   9          0.22          1.05         3.47 o                         
   3  -3   9          1.00         -0.01         2.43 o                         
  -8  -2   9         17.18         16.61         4.13 o                         
  -7  -2   9          7.05          4.83         1.10 o                         
  -6  -2   9         18.87         26.21         1.61 o                         
  -5  -2   9        152.62        148.23         3.02 o                         
  -4  -2   9         97.01        101.82         4.47 o                         
  -3  -2   9         20.90         20.81         1.82 o                         
  -2  -2   9         80.15         76.66         2.40 o                         
  -1  -2   9         24.01         23.44         1.96 o                         
   0  -2   9         15.66         13.85         1.68 o                         
   1  -2   9          0.05         -1.71         1.71 o                         
   2  -2   9          0.61          0.22         2.20 o                         
  -8  -1   9          2.94          4.34         2.11 o                         
  -7  -1   9         15.01         18.98         1.90 o                         
  -6  -1   9          8.93          8.54         1.38 o                         
  -5  -1   9         11.61          9.72         1.67 o                         
  -4  -1   9         12.30         11.95         1.58 o                         
  -3  -1   9          2.85          2.20         1.68 o                         
  -2  -1   9         18.49         17.55         1.56 o                         
  -1  -1   9        153.46        153.10         2.98 o                         
   0  -1   9          0.01         -1.58         1.58 o                         
   1  -1   9          0.02          1.05         1.72 o                         
   2  -1   9          0.18         -2.14         2.14 o                         
  -8   0   9          9.25          3.92         2.29 o                         
  -7   0   9          0.01          2.19         1.76 o                         
  -6   0   9          5.12          3.00         1.36 o                         
  -5   0   9         13.71         13.28         1.70 o                         
  -4   0   9          6.48          9.31         1.54 o                         
  -3   0   9          7.89          6.98         1.74 o                         
  -2   0   9         49.62         51.32         2.28 o                         
  -1   0   9         23.16         24.79         1.74 o                         
   0   0   9         26.44         24.94         1.80 o                         
   1   0   9          1.78          6.15         2.70 o                         
   2   0   9          4.61          3.56         2.88 o                         
  -8   1   9         10.71         -1.08         5.30 o                         
  -7   1   9         17.93         21.36         2.00 o                         
  -6   1   9          1.14         -1.10         1.76 o                         
  -5   1   9         19.64         21.36         2.42 o                         
  -4   1   9         55.00         53.94         3.19 o                         
  -3   1   9         54.51         56.89         2.86 o                         
  -2   1   9          0.77          1.11         1.59 o                         
  -1   1   9         84.28         84.45         2.74 o                         
   0   1   9          1.28          1.10         1.76 o                         
   1   1   9          1.27          3.61         1.76 o                         
  -7   2   9         28.55         33.56         2.42 o                         
  -6   2   9          0.37         -1.38         2.01 o                         
  -5   2   9          0.67          0.57         1.45 o                         
  -4   2   9         16.97         15.52         1.49 o                         
  -3   2   9         10.89         13.26         2.33 o                         
  -2   2   9          0.00          0.15         1.60 o                         
  -1   2   9         70.74         74.56         5.38 o                         
   0   2   9          4.19          3.47         1.78 o                         
   1   2   9          1.97          0.63         1.80 o                         
  -7   3   9          0.21          0.52         2.31 o                         
  -6   3   9          0.06         -0.66         1.76 o                         
  -5   3   9          2.45          2.81         1.58 o                         
  -4   3   9          1.77         -1.21         1.72 o                         
  -3   3   9          7.62          5.90         1.66 o                         
  -2   3   9          0.46         -0.90         1.63 o                         
  -1   3   9         51.90         56.51         4.40 o                         
   0   3   9         79.39         81.54         3.39 o                         
  -6   4   9          1.82         -0.52         2.26 o                         
  -5   4   9          0.34         -1.72         1.72 o                         
  -4   4   9          0.46          0.11         1.01 o                         
  -3   4   9          5.68          5.98         1.70 o                         
  -2   4   9         13.89         11.48         2.76 o                         
  -3  -8  10         28.42         28.93         1.60 o                         
  -2  -8  10          0.02          1.66         1.34 o                         
  -1  -8  10          0.27         -0.76         1.40 o                         
   0  -8  10          1.30          5.97         2.08 o                         
  -5  -7  10          1.44          3.05         1.27 o                         
  -4  -7  10         22.80         24.22         1.63 o                         
  -3  -7  10         29.36         29.14         1.72 o                         
  -2  -7  10         30.97         30.49         2.27 o                         
  -1  -7  10          2.24          1.76         1.62 o                         
   0  -7  10          5.20          7.19         1.89 o                         
   1  -7  10          9.69          7.82         2.11 o                         
  -5  -6  10          2.68          4.54         1.30 o                         
  -4  -6  10          0.25          1.81         2.02 o                         
  -3  -6  10          9.72          9.82         1.70 o                         
  -2  -6  10         10.97         13.02         1.89 o                         
  -1  -6  10          0.54          0.07         1.64 o                         
   0  -6  10         18.07         19.65         1.78 o                         
   1  -6  10          3.45          6.11         1.87 o                         
  -6  -5  10          1.26          2.84         1.44 o                         
  -5  -5  10          2.59          3.82         1.52 o                         
  -4  -5  10          7.66          3.69         1.75 o                         
  -3  -5  10         38.13         34.71         1.82 o                         
  -2  -5  10         38.20         40.41         2.63 o                         
  -1  -5  10         24.24         23.67         2.29 o                         
   0  -5  10         22.63         26.49         2.00 o                         
   1  -5  10         20.94         22.56         2.12 o                         
  -6  -4  10         20.43         23.46         1.70 o                         
  -5  -4  10          5.30          3.87         1.93 o                         
  -4  -4  10          9.50         11.96         1.63 o                         
  -3  -4  10         18.36         16.24         1.79 o                         
  -2  -4  10         16.68         16.20         2.28 o                         
  -1  -4  10         13.28         12.76         1.64 o                         
   0  -4  10         67.24         64.38         3.07 o                         
   1  -4  10          0.70          0.06         1.94 o                         
  -7  -3  10          5.93          6.50         1.97 o                         
  -6  -3  10          1.85          2.03         1.52 o                         
  -5  -3  10        133.25        126.67         3.39 o                         
  -4  -3  10          4.24          6.60         2.19 o                         
  -3  -3  10         35.31         34.90         1.95 o                         
  -2  -3  10          1.95          2.69         1.55 o                         
  -1  -3  10          0.88         -1.65         1.65 o                         
   0  -3  10          3.40          3.09         1.96 o                         
   1  -3  10          8.52          6.44         2.06 o                         
  -7  -2  10          0.51          3.71         2.65 o                         
  -6  -2  10          1.35          3.72         1.50 o                         
  -5  -2  10         10.97         14.19         1.74 o                         
  -4  -2  10         57.04         57.39         2.34 o                         
  -3  -2  10          2.96          4.75         1.95 o                         
  -2  -2  10         11.67         10.04         1.59 o                         
  -1  -2  10          2.88          0.96         1.72 o                         
   0  -2  10         59.75         61.31         3.87 o                         
   1  -2  10          1.28         -1.80         1.99 o                         
  -7  -1  10          2.23          4.76         1.45 o                         
  -6  -1  10          4.58          2.97         1.67 o                         
  -5  -1  10         16.32         16.10         2.10 o                         
  -4  -1  10         21.13         22.61         2.65 o                         
  -3  -1  10          7.79         11.04         1.70 o                         
  -2  -1  10          5.63          3.01         1.56 o                         
  -1  -1  10          4.64          5.45         1.76 o                         
   0  -1  10          0.16         -0.67         1.69 o                         
   1  -1  10          1.82          2.26         4.07 o                         
  -7   0  10         20.31         26.34         2.88 o                         
  -6   0  10          1.82          3.25         1.80 o                         
  -5   0  10          2.55          5.15         1.71 o                         
  -4   0  10          1.88          1.57         2.56 o                         
  -3   0  10        135.03        135.75         3.02 o                         
  -2   0  10          0.43          0.54         1.76 o                         
  -1   0  10          0.62          0.68         1.73 o                         
   0   0  10          0.13          3.74         1.85 o                         
  -7   1  10          1.23          1.07         2.52 o                         
  -6   1  10          7.52          8.66         2.00 o                         
  -5   1  10          0.49         -1.58         1.85 o                         
  -4   1  10         27.86         29.99         2.90 o                         
  -3   1  10          0.00         -1.77         1.77 o                         
  -2   1  10         93.41         98.78         3.04 o                         
  -1   1  10         28.98         26.72         2.03 o                         
   0   1  10          0.97          4.92         2.13 o                         
  -6   2  10          0.38          0.66         1.72 o                         
  -5   2  10          5.25          6.10         1.88 o                         
  -4   2  10         27.49         21.64         2.68 o                         
  -3   2  10          5.21          3.65         1.37 o                         
  -2   2  10         22.79         28.16         2.14 o                         
  -1   2  10         31.03         29.17         3.28 o                         
  -5   3  10          2.45          2.78         2.31 o                         
  -4   3  10          1.25          1.38         3.22 o                         
  -3   3  10          5.90          1.89         2.24 o                         
  -3  -7  11         19.96         21.20         4.48 o                         
  -2  -7  11         17.62         21.52         3.01 o                         
  -4  -6  11          3.18          6.41         1.78 o                         
  -3  -6  11          2.22          1.62         2.19 o                         
  -2  -6  11          5.66          1.00         2.14 o                         
  -1  -6  11         33.40         30.43         3.61 o                         
  -5  -5  11          2.48          0.39         3.18 o                         
  -4  -5  11          6.04          8.22         3.09 o                         
  -3  -5  11         28.39         27.18         1.91 o                         
  -2  -5  11          1.10          1.80         1.88 o                         
  -1  -5  11          0.69          2.29         2.11 o                         
   0  -5  11         28.03         12.27         9.78 o                         
  -5  -4  11          2.28          1.69         2.16 o                         
  -4  -4  11         79.52         85.53         5.07 o                         
  -3  -4  11         35.70         36.92         2.58 o                         
  -2  -4  11          0.41         -2.08         2.08 o                         
  -1  -4  11         12.22         13.43         2.10 o                         
   0  -4  11          2.82          3.72         2.91 o                         
  -6  -3  11          0.10          1.20         2.05 o                         
  -5  -3  11          4.20          5.24         1.89 o                         
  -4  -3  11         42.27         38.26         2.28 o                         
  -3  -3  11         24.63         28.74         2.03 o                         
  -2  -3  11          6.12          4.29         1.92 o                         
  -1  -3  11         25.70         26.66         2.22 o                         
   0  -3  11          7.55          1.66         4.56 o                         
  -6  -2  11          0.11         -0.23         1.91 o                         
  -5  -2  11          5.77          7.67         1.87 o                         
  -4  -2  11          8.52          8.87         1.87 o                         
  -3  -2  11          4.44          2.33         1.72 o                         
  -2  -2  11          0.33         -2.00         2.57 o                         
  -1  -2  11          4.02          6.16         1.95 o                         
  -6  -1  11         11.46         12.49         2.21 o                         
  -5  -1  11         15.29         15.18         2.08 o                         
  -4  -1  11         10.83         13.26         2.08 o                         
  -3  -1  11         11.82          8.58         1.83 o                         
  -2  -1  11          0.03          2.60         2.01 o                         
  -1  -1  11         35.35         40.24         3.20 o                         
  -5   0  11          1.90          3.67         2.47 o                         
  -4   0  11         12.11         10.67         2.08 o                         
  -3   0  11         15.06         17.74         1.96 o                         
  -2   0  11         13.21         17.47         2.25 o                         
  -4   1  11          6.17          2.88         2.89 o                         
                                                                                
